# Supplementary material for: A Drug-Target Network-Based Approach to Evaluate the Efficacy of Medicinal Plants for Type II Diabetes Mellitus
Source: Evid Based Complement Alternat Med. 2013 Oct 10;2013:203614. doi: 10.1155/2013/203614 (PMC3810496; doi:10.1155/2013/203614)
Supplement: Supplementary file 1 — The supplementary materials comprise four tables of large datasets. Table S1 listed the identification information of 18999 natural products. Table S2 listed the natural products-target proteins interaction network (DTN). Table S3 and Table S4 listed the prediction efficacy of natural products and medicinal plants for T2DM, respectively. [file 203614.f1.zip]

Archive with 4 entries (4 files):
- Table S1.xlsx
- Table S2.xlsx
- Table S3.xlsx
- Table S4.xlsx
