# Supplementary material for: A Drug-Target Network-Based Approach to Evaluate the Efficacy of Medicinal Plants for Type II Diabetes Mellitus
Source: Evid Based Complement Alternat Med. 2013 Oct 10;2013:203614. doi: 10.1155/2013/203614 (PMC3810496; doi:10.1155/2013/203614)
Supplement: Supplementary file 1 — The supplementary materials comprise four tables of large datasets. Table S1 listed the identification information of 18999 natural products. Table S2 listed the natural products-target proteins interaction network (DTN). Table S3 and Table S4 listed the prediction efficacy of natural products and medicinal plants for T2DM, respectively. [file 203614.f1.zip › Table S1.xlsx]

## Sheet: Sheet1
Table S1: The identification information of 18999 natural products.
UNPD ID	InChiKey	Molecular formula	Molecular weight	CAS	Chemical name
UNPD230	PHYSDIZFXRPRAH-ALCLCTQTSA-N	C23H38N2	342.561	631-05-0	3beta-Dimethylamino-23-nor-con-5-en; 3beta-dimethylamino-23-nor-con-5-ene; conessimine
UNPD250	ZMSWSSCMRANHMQ-KFNGPCMJSA-N	C20H41N5O7	463.569	N/A	N/A
UNPD100000	NQGYOUYEGZOZBN-QTLTVGPHSA-N	C27H45NO3	431.651	21851-05-8; 61950-74-1; 36506-67-9; 66512-88-7; 107657-48-7	Sevedin; Severtzidin; Sewertzidine
UNPD100004	YXHYLJHKNSEQDY-JSJLGNTGSA-N	C20H11Br5N4O2	738.847	111268-64-5	Chartellamide B
UNPD10001	BYRKDHSWMQLYJB-VNKQVLOLSA-N	C44H52N8O10	852.931	28979-74-0	[4]4-dimethylamino-(2-D-alanine)-virginiamycin-S1; N-(3-hydroxy-pyridine-2-carbonyl)-Ls-threonyl->D-alanyl->L-prolyl->4-dimethylamino-N-methyl-L-phenylalanyl->(S)-4-oxo-piperidine-2-carbonyl->(S)-2-phenyl-glycine [1]3-lactone; Pristanamycin I
UNPD10002	ISRQFIPAMDLIMC-OWWLIROXSA-N	C31H44O5	496.678	75578-63-1	stypodiol diacetate
UNPD100046	TZCUXJXFGWPMBF-QPVNXMOFSA-N	C61H109N11O13	1204.58	N/A	Cyclosporin P
UNPD100047	PYDWQIQFFVIPKS-IVUVJCJMSA-M	C30H47O5S	519.756	N/A	3beta-hydroxycycloart-24-en-23-one 3-sulfate
UNPD100059	VGALEQRDKRZJFD-WIYZXCMXSA-N	C30H52O4	476.731	74285-94-2; 74299-67-5; 75479-06-0	Mamillarol
UNPD100068	SNEDGGDVMLQMHM-DCLQNAOFSA-N	C42H48N4O4	672.855	49776-73-0	11-methoxy-10-(21-methyl-19-nor-alstophyllan-18-yl)-22-nor-alstophyllan-19-one; Des-N'(alpha)-methylanhydromacralstonin; N1-demethyl-anhydromacralstonine
UNPD100070	XIAOPSLUJPHVJZ-FMSUGPMOSA-N	C30H42O7	514.65	N/A	(17R,20S,22R)-4beta-hydroxy-1-oxo-5beta,6beta-epoxy-16alpha-acetoxywitha-2-enolide
UNPD100084	FAIBCUGVQRXPOI-LHXJYMKESA-N	C42H66O15	810.964	N/A	quinoa saponin 3
UNPD100094	LNLMCLDEZUWTRG-AISFUIKWSA-N	C22H24N2O5	396.436	22029-94-3	19,20alpha-Epoxyvomicine
UNPD100101	FQCKEVJQPWDRQG-CXJLZJCISA-N	C30H50	410.718	1750-35-2; 30854-43-4	fern-8-ene; Isofernen; Isofernene
UNPD100107	FLSCBMPVJGZKJB-FEGIMAHCSA-N	C30H34N4O	466.617	N/A	N/A
UNPD100152	FUQDGWUWPSRVAR-HHNWSSPESA-N	C30H38O8	526.618	73114-38-2	Chisocheton compound G
UNPD100157	LUNOZQKEODBLAF-BTMAFXPRSA-M	C52H74NO17S	1017.21	N/A	brevetoxin B1
UNPD100158	AOLVYXTXTDRBOS-DHIGIMAASA-N	C34H54O6	558.789	125263-68-5	3,15-Di-Ac-3,13,15-Thrihydroxy-12-oleananone
UNPD100162	ZPCCYCCUZATFOS-LECGLZBCSA-N	C38H33NO10	663.669	N/A	N/A
UNPD100170	UCSGOFGFMZNLMQ-SXLNITOESA-N	C33H60OSi	500.914	N/A	Tetrahymanol
UNPD100189	LHSGSAMOEZOXIC-NDEPHWFRSA-N	C28H24O8	488.485	N/A	4-acetoxymethyl-7-acetyl-4-[2'-(6'-acetyl-5'-hydroxy-benzo[b] furanyl)]-6-hydroxy-1-methylene-1,2,3,4-tetrahy; 4-acetoxymethyl-7-acetyl-4-<2'-(6'-acetyl-5'-hydroxy-benzo<b> furanyl)>-6-hydroxy-1-methylene-1,2,3,4-tetrahydrodibenzo<b,d> furan
UNPD100193	STQGQHZAVUOBTE-QSUNFLNCSA-N	C27H29NO10	527.52	73610-99-8	8-acetyl-10-(4-amino-5-hydroxy-6-methyl-tetrahydropyran-2-yloxy)-6,8,11-trihydroxy-1-methoxy-7,8,9,10-tetrahydronaphthacene-5,12-dione; Daunomycin; daunorubicin
UNPD100198	CBWLCTQTZYZJJO-UHFFFAOYSA-N	C30H36O4	460.604	59204-72-7	1,3,8-trihydroxy-2,4,5-tris(3,3-dimethylallyl)-6-methylanthrone; Harongin-anthron; harungin anthrone
UNPD100212	YJMRWBFGYRRLNZ-SYURTPLQSA-N	C32H54O5	518.768	81719-94-0	12beta-acetoxy-20(S),24(R)-epoxy-3alpha,25-dihydroxy-dammarane; 12beta-acetoxy-20(S),24(R)-epoxydammarane-3alpha,25-diol; 12-monoacetate of betulafolienetriol oxide
UNPD100213	UHOYMAQUMOLYAF-CHGBWJINSA-N	C49H75NO12	870.119	N/A	16-O-desmethyl-27-desmethoxyrapamycin
UNPD100220	LQRKRHDZKOLWKN-LFZLBANCSA-N	C27H46N2O	414.667	5672-25-3	Cyclovirobuxeine B
UNPD100229	ZUKZAQFFEBCYLE-JPEVTHOXSA-N	C24H42N2	358.604	6869-90-5; 14278-81-0; 14837-99-1; 33514-74-8; 106709-39-1	3alpha-Dimethylamino-5alpha-conanin
UNPD100243	HPZPFWXCCAZKRE-QBFSEMIESA-N	C26H26O5	418.482	N/A	N/A
UNPD100248	KQZIAAIDRDRDQX-DLZLFZAQSA-N	C41H51NO16	813.841	79819-03-7	Taruimycin A
UNPD100254	ZXJDFOUOYXQKMB-HHSWHCRGSA-N	C29H42O4	454.641	32212-69-4	23-deoxyantheridiol
UNPD100265	QMQIQBOGXYYATH-WZAZBKSBSA-N	C27H42O4	430.62	N/A	epiruscogenin
UNPD10029	XUARCIYIVXVTAE-HGBZRQGGSA-N	C30H50O2	442.717	987-94-0	3-Epi-uvaol; Epi-uvaol; urs-12-en-3,28-diol; Urs-12-en-3beta,28-diol; uvaol
UNPD100338	ZDSCVBHZIXKZSG-DMUSRQITSA-N	C46H58N6O15	934.984	1261030-09-4	rubiyunnanin H
UNPD100339	PYXFVCFISTUSOO-FZKSQBOFSA-N	C30H52O3	460.732	6892-79-1; 7755-1-3; 30636-90-9; 38243-15-1; 53368-76-6; 103834-30-6	20(R)-Protopanaxadiol; 20(R)-Protopanaxatriol
UNPD100342	DOADEZLVINXRRP-KZJJSQHKSA-N	C30H46O6	502.683	N/A	1beta,2alpha,19alpha-Trihydroxy-3-oxo-12-ursen-28-oic acid
UNPD100345	SKSWXHZBFRPYAH-FHQYFIBRSA-N	C39H56O2	556.861	N/A	N/A
UNPD100348	ZDHQMVKMQGQHJQ-YTYGKHDWSA-N	C39H54O7	634.842	N/A	3beta-trans-p-coumaroyloxy-2alpha,23-dihydroxyolean-12-en-28-oic acid
UNPD100358	FQDOIFQTUHMQKM-PKOBFLHUSA-N	C29H50O3	446.706	N/A	N/A
UNPD100361	UCVNVSOIAFGLPL-RAIOVEEMSA-N	C41H66O13	766.955	N/A	3-O-alpha-L-arabinopyranosyl hederagenin-28-O-beta-D-glucopyranosyl ester
UNPD100365	AOJYFODHRHWWEN-GQUXZSRASA-N	C29H26O13	582.509	N/A	(-)-P-4'-demethylknipholone 4'-O-beta-D-glucopyranoside; (M)-4'-O-demethylknipholone-4'-O-beta-D-glucoside; 4'-O-demethylknipholone-4'-beta-D-glucopyranoside; 4'-O-demethylknipholone-4'-O-beta-D-glucopyranoside; bulbineloneside D
UNPD100369	HEHNRIJVSOOMII-ASLXYRGWSA-N	C24H28O2	348.478	N/A	o-cannabicyclol
UNPD100373	LQPBSPSKEISPOH-LVRRUQCNSA-N	C38H42N4O2	586.766	N/A	18-hydroxy matopensine
UNPD100409	JGQYOTZPAZMNBZ-SGCHNXHISA-N	C40H56O6	632.869	170894-20-9	Persianone
UNPD100412	MUQIYHIBKQKOOI-KZJFZMNRSA-N	C23H34O2	342.515	80981-37-9	24-norchol-4-ene-3,22-dione; 24-Nor-cholen-(4)-dion-(3.22); 24-nor-cholene-(4)-dione-(3.22)
UNPD100440	MALMHZVHEDOARE-AEUFVTGBSA-N	C45H38O18	866.772	109671-65-0; 109718-30-1; 109718-38-9; 109784-56-7	N/A
UNPD100442	TZZAFEVLWJHBRL-QQWATOBSSA-N	C31H50O2	454.728	24778-52-7; 55331-92-5; 76094-84-3	N/A
UNPD100448	AFRGWGGHJYMSDU-JLEMNMIWSA-N	C38H42O9	642.735	N/A	N/A
UNPD100456	IQRURBLUDNZHDE-DEOSSOPVSA-N	C25H22O2	354.441	N/A	(+)-2,3,4-tribenzyl-gamma-butyro-2,3-en-lactone; (+)-maculalactone A; (S)-(+)-maculalactone
UNPD100457	APGGFZJGNASKNI-BLGFXRMMSA-N	C28H32O4	432.551	116397-92-3	agerasanin
UNPD10046	BWOSIDQQDNBCDB-MDIPRPFJSA-N	C35H48O10	628.75	N/A	12-acetoxy-1-acetyl-7-tigloylvilasinin-17-gamma-lactone; dysoxylin A
UNPD100474	XJJAVFWIAXATMT-KNUFMLCHSA-N	C30H50O	426.717	N/A	baruol; D:B-friedobaccharan-5,21-dien-3-ol
UNPD100477	ZQMIOJYHXMZMSW-VCRLAHENSA-N	C29H36O12	576.589	N/A	schisandilactone F
UNPD100489	IPSNECHFUWFORB-AWFZETLFSA-N	C29H48O	412.691	142878-18-0	3,4-seco-3-nor-urs-20(29)-en-2-al
UNPD1005	QIEGGORREWMESJ-FSCXLMENSA-N	C37H47NO12	697.769	51874-02-3	16,17-Dihydrorifamycin S
UNPD100513	BDIIYBDSOVLLMV-CWHSOGNVSA-N	C33H47NO2	489.732	N/A	emindole PB
UNPD100527	PKFZUNQTCZISSQ-VCUJTUNOSA-N	C29H20O11	544.462	31077-93-7	Purpurogenon
UNPD100531	ARUDPAROWGJVLG-FUPYXVGYSA-N	C30H46O4	470.684	N/A	12beta-hydroxy-3-oxomultifora-8-en-29-oic acid; sandorinic acid C
UNPD100539	RXPPOAQPYLFCAS-HFOFPBCXSA-N	C29H50O	414.707	17320-15-9; 24067-40-1; 149951-11-1	31-Norcycloartanol
UNPD100568	OHLKJNUNPSYJEE-INFLTFPSSA-N	C37H38N6O6	662.734	1034707-80-6	xenematide
UNPD100570	DKFWYWRZDCPNOB-LJTSSSESSA-N	C28H24O17	632.48	126715-87-5	8-C-ascorbyl (-)-epigallocatechin 3-O-gallate
UNPD10058	UFUILWBFXAJLPX-ZTQYGXPHSA-N	C49H74O17	935.102	N/A	stavaroside E
UNPD100596	WDTVRLZSWNFOOH-CTQYYNJESA-N	C32H38N2O3	498.656	137604-97-8	prochaetoglobosin IV
UNPD100598	FNKOKHZCQSJJOQ-LAPMKBIWSA-N	C30H48O	424.702	94530-87-7	3beta-9(11),12-Oleanadien-3-ol; 3beta-Hydroxyolean-9(11),12-diene; 3beta-hydroxy-olean-9(11),12-diene; 3beta-hydroxyolean-9(11):12-diene; 9(11),12-oleanadien-3beta-ol; olean-9(11),12(13)-dien-3beta-ol; oleana-9(11),12-dien-3beta-ol; oleana-9(11):12-dien-3beta-ol
UNPD100626	RQFYDYMMVXKTBY-LZWSPWQCSA-N	C17H8Br4O4	595.859	N/A	N/A
UNPD100633	VOWLRGXRNLYFMV-BSDPKGMPSA-N	C30H35NO11	585.599	N/A	nocardicyclin A
UNPD100640	WJILPDSOFJUKJG-CAQMGDIKSA-N	C25H20N2O6	444.436	N/A	aglycon of isoquinocycline
UNPD100647	LINCJULDSBNWNW-ZVMOHVBZSA-N	C31H47NO2	465.71	66648-53-1	Molliorin C
UNPD100655	QYGUDVYIVKBTOX-IPGIRMFOSA-N	C26H32O11	520.526	N/A	baenzigeroside A
UNPD100675	KJBDFVXFTUXVFQ-WCKRKUQXSA-N	C29H48O4	460.689	N/A	N/A
UNPD100676	GFGFAMNBRXAQGB-UQNFBJEVSA-N	C27H42O3	414.621	80735-20-2	crabbogenin
UNPD100681	MKDOBXUKRMFQNI-JFJOLGLVSA-N	C37H52O7	608.805	N/A	N/A
UNPD100682	LFBHIAAGGTTWAT-BNCLWUGISA-N	C30H50O3	458.716	2611-08-7; 53342-82-8	Protoprimulagenin A
UNPD100687	HPFQTBIDEWNXED-ZJOWZQDHSA-N	C31H54O2	458.759	N/A	beta-alnincanol
UNPD100702	SXBUMVZGMBYJIL-JBRHOSJCSA-N	C40H46N4O3	630.818	N/A	N'-demethylaccedinisine
UNPD100708	ZALJPNQAPQYGQQ-UAMLPYHUSA-N	C21H30O4	346.461	79777-91-6	methyl 2alpha,15-dihydroxy-8,11,13-abietatrien-18-oate; methyl 2alpha,15-dihydroxyabieta-8,11,13-trien-18-oate
UNPD10073	XYNPYHXGMWJBLV-PUHUBZITSA-N	C27H45NO2	415.652	894413-06-0	Soladulcidin; spirosolan-3-ol; tomatidine
UNPD100732	DNYGXMICFMACRA-XHEDQWPISA-N	C20H41N5O7	463.569	52093-21-7	gentamicin C1A; gentamicin C2; gentamicin C2b; micronomicin; sagamicin
UNPD100792	CYNMAFQVEXSZRH-CPPRKDLYSA-N	C30H52O3	460.732	130827-48-4	pristriol
UNPD100799	YXDJJHAAULKVPG-PVDRCGPPSA-N	C32H52O2	468.754	137224-64-7	D-friedomadeir-14-en-3beta-yl acetate; D-Friedomadeir-14-en-3-beta-yl acetate; madeiranyl acetate
UNPD100809	ITOJIQSQGZOFLO-WVSBEZPDSA-N	C29H36O13	592.588	N/A	propindilactone B
UNPD10081	IFRDAEJUUYTTKR-ZFANZMTPSA-N	C30H50O2	442.717	54602-08-3	Ac-(3beta,22xi)-19-Norstigmast 22-en-3-ol
UNPD100810	JXZMSVAPELPUPN-PATWYJRASA-N	C34H54O9	606.787	N/A	Agave-Saponin A
UNPD100820	AWYDNKRGSOPYQB-SAXQHSGBSA-N	C28H48O	400.68	632-32-6; 30365-65-2; 97168-99-5; 97169-00-1; 107297-57-4; 116179-20-5; 116260-53-8; 134001-58-4	(24S)-Methyl cholest-8(14)-enol; 5alpha-Ergost-8(14)-en-3beta-ol
UNPD100832	WICHONPZVIYWIJ-NXEZZACHSA-M	C30H21O12	573.481	79720-09-5	Mono K salt-Xanthomegnin
UNPD10084	LADJWZMBZBVBSB-HSGZZQKSSA-N	C31H48O4	484.71	N/A	3-epidehydrotumulosic acid; 3-epi-dehydrotumulosic acid
UNPD100840	AMSCMASJCYVAIF-KTKTTYTDSA-N	C28H50N2O4	478.708	3463-92-1; 3760-91-6	Pseudocarpaine
UNPD100867	KAQREUHMTOCSOV-APMMZXSISA-N	C21H26O5	358.428	1008747-11-2	methyl 15,16-epoxy-3,13(16),14-ent-clerodatrien-18,19-olide-17-carboxylate
UNPD100873	QAJWJYRUXKIGQX-STYMLPDXSA-N	C31H48O6	516.709	74342-04-4	Di-Ac-(3beta,5beta,6alpha,25R)-Spirostane-3,6-diol
UNPD100879	GWRXARYNUCGPEQ-YTVOOORKSA-N	C40H56O6	632.869	N/A	taiwaniadduct E
UNPD100890	KRCHOIMKMJBPQW-AZYSMFHOSA-N	C29H48O	412.691	N/A	5beta-24H-isocalystanol
UNPD100892	DGXIUFDVYPIXCI-XRBCGWODSA-N	C30H50	410.718	464-97-1	Oleanderene
UNPD100899	SRZJEPUYAKAFIE-JSQJAMCMSA-N	C36H45ClN4O7	681.218	N/A	chondramide B
UNPD100910	IATOWVQMFQIWJG-FDVKFUDUSA-N	C45H72O18	901.042	60454-78-6	Funkioside D
UNPD100912	VAJJHVOLCGLYEI-UHFFFAOYSA-N	C36H32N2O4	556.65	108906-93-0	(+/-)-urabaine; urabaine
UNPD100915	YJXDGWUNRYLINJ-HPQATSKBSA-N	C28H34O7	482.565	2753-30-2; 23577-78-8	gedunin
UNPD100937	PWFUZTBLPBMKCM-RVNVMOARSA-N	C44H54N4O7	750.922	76202-54-5	Peceylanine
UNPD100945	ZTDJZROHRWFQQA-UCDKCPPKSA-N	C34H52O5	540.774	2115-47-1	Soyasapogenol E-diacetat
UNPD100954	CGIJRUQDEIZDPN-LFUUKBCJSA-N	C29H50N2O	442.72	16975-11-4	Buxalin C; Cycloprotobuxin C-acetat
UNPD100970	VUIFAHZHKQQZLT-GDGPSPHHSA-N	C32H34N4O4	538.637	33909-86-3	Deuteroporphyrin ZIII-Di-Me ester
UNPD100971	NNRGXPSSXAAPIW-CYBMUJFWSA-N	C23H18O8	422.384	65160-16-9	Villoson; Villosone
UNPD100990	NCIZYLQHZNMNLA-JTPGMGJZSA-N	C39H63NO11	721.918	15299-06-6; 73069-18-8; 73069-20-2	beta1-Solamargine
UNPD101002	SEDRYNPDRHLKOI-HAJDXFSWSA-N	C41H47NO15	793.81	N/A	capensolactone 3
UNPD101009	WNSFSDRSFORRFL-ICDOYZQDSA-N	C29H46O3	442.674	N/A	Ursolic Saeure
UNPD10101	WSMLKHBOHHOJIB-WTAJJISSSA-L	C28H44O9S2	588.774	N/A	(20R)-24-methylcholesta-5,24(28)-diene-3alpha,4beta,21-triol 3,21-disulfate
UNPD101017	FRQAIOATWWJIBU-RTYOVMBESA-N	C41H64O14	780.938	86419-59-2	hederagenin 3-O-(O-beta-D-xylopyranosyl-(1-2)-beta-D-glucopyranoside); hederagenin 3-O-<O-beta-D-xylopyranosyl-(1-2)-beta-D-glucopyranoside>
UNPD101033	DVVFWIFZKRQOJA-YNGDVNFKSA-N	C29H48O3	444.69	N/A	26-Nor-8-oxo-alpha-onocerin
UNPD101037	LYUGIHMARNNZED-NPFKYLGLSA-N	C41H64O14	780.938	N/A	28-O-(beta-D-xylopyranosyl-(1->2)-beta-D-glucopyranosyl)-3beta,19alpha-dihydroxyurs-23-oxo-12-en-28-oic acid; ilexpublesnin B
UNPD101040	NKLFOFFUJQKDRH-KNOZFSBFSA-N	C30H46O3	454.684	24041-68-7	Seychellogenin
UNPD101041	PTEBGWHDOZFDET-UHFFFAOYSA-N	C30H18O8	506.459	18693-26-0; 38681-91-3; 52680-15-6	1,1'-Bis-<4,5-dihydroxy-7-methyl-anthrachinon>; 4,4',5,5'-Tetrahydroxy-7,7-dimethyl-1,1'-bianthraquinone; 4,5,4',5'-Tetrahydroxy-7,7'-dimethyl-[1,1']bianthryl-9,10,9',10'-tetraon; 4,5,4',5'-tetrahydroxy-7,7'-dimethyl-[1,1']bianthryl-9,10,9',10'-tetraone; Dianhydro-rugulosin
UNPD101044	IMGGRQNZEZVCTI-GYABBCSZSA-N	C32H54O2	470.77	88544-93-8	Ac-3,4-Secodammara-4,24-dien-3-ol; Delta12-lupeol
UNPD101052	ZHJUOEJQLDHSBJ-IXWNSHLNSA-N	C26H27NO4	417.497	N/A	3alpha,6beta-dicinnamoyloxytropane
UNPD101055	WZKZWFVXLFHXFB-OODYEAGWSA-N	C29H48O	412.691	N/A	Lupeol
UNPD101057	UJEMFVIJLNQIEH-GSCWUVFKSA-N	C50H65N9O13	1000.1	N/A	cyclosquamin E; cyclosquamosin E
UNPD101078	FJSMXOTZGJRIEU-GZAHMLPMSA-N	C40H44N10O9S	840.904	N/A	argyrin F
UNPD101100	FROHWGGMFSFTTA-PEYQONPESA-N	C27H35NO3	421.572	133613-76-0	10beta-hydroxy-13-desoxypaxilline; PC-M6
UNPD101105	YHSTYYHRDFATAQ-HKCPUFGYSA-N	C49H58O18	934.974	78164-00-8	Vineomycin A1
UNPD101120	AVICOTFUCGWABJ-IZZNHLLZSA-N	C34H32N2O5	548.628	39986-72-6	12'-O-Desmethyltrilobin; 7,6'-epoxy-6-methoxy-2'-methyl-(1'alphaH)-oxyacanthan-12'-ol; O12'-demethyl-trilobine
UNPD101124	GYOGHROCTSEKDY-AFVCJTNOSA-N	C22H33NO4	375.502	N/A	tuberostemonine
UNPD101125	MKXSKHIWDVLLCX-QZLNEJJYSA-N	C29H48O2	428.69	39832-68-3	Ac-(3beta, 5alpha, 22E)-Cholest-22-en-3-ol, 9CI
UNPD101131	POWBIOMTXFDIOP-SYBPFIFISA-N	C21H35NO	317.509	474-45-3; 2135-49-1; 2136-35-8; 2136-36-9	3alpha-Amino-5alpha-pregnan-20-on; 3alpha-amino-5alpha-pregnan-20-one; 3alpha-Amino-5alpha-pregnanon-(20); 3alpha-Amino-5alpha-pregnanon-(20); Funtumin; Funtumin; funtumine
UNPD101132	TVOLMEISVFEEJU-AJGJEUHPSA-N	C30H52O	428.733	N/A	24-Dihydroobtusifoliol
UNPD101142	RNBRFANQNIXKOX-LWRMUOPHSA-N	C20H40N4O8	464.554	N/A	N/A
UNPD101152	MRVBXVUCPPAJNQ-RIYYCIMGSA-N	C54H80N2O6	853.223	N/A	ritterazine S
UNPD101159	ODRXJBTZWPWLEA-GFESFTPYSA-N	C39H45NO10	687.775	76045-67-5; 102281-52-7	actamycin
UNPD101164	OUVYMXFMCMMQQV-LMCBDTJISA-N	C30H38O7	510.619	120481-74-5	furanoganoderic acid
UNPD101170	BIJHVDNGQCIFEQ-RNTDMCAFSA-N	C40H48N4O2	616.835	N/A	norpleiomutine
UNPD101188	YIBXWXOYFGZLRU-IDBNLLBVSA-N	C30H48O4	472.7	73891-72-2	Hispidone
UNPD101202	AEDBOXCTQDATMF-IRUUMHQHSA-N	C27H42O5	446.619	N/A	N/A
UNPD101205	BZQRJBLJDFPOBX-AKKQMVQHSA-N	C40H50O4	594.823	19866-02-5	(3S,3'S)-7,8-Didehydro-astaxanthin; 7,8-Dehydroastaxanthianthin; 7,8-didehydroastaxanthin; all-trans-(3S,3'S)-7,8-Didehydroastaxanthin
UNPD101210	FXISXCYGAICATP-IMNYCCSCSA-N	C29H34O6	478.577	133882-83-4	kansuiphorin D; Kansuiphorin-D
UNPD101220	CYHOTEDWAOHQLA-APCWIXPRSA-N	C30H48O3	456.7	N/A	N/A
UNPD101228	KPTYNXILHJRUSA-BBQIJQMDSA-N	C30H46O5	486.683	912344-53-7	2-ethoxycarbonyl-2beta,6beta-dihydroxy-24-methyl-A-nor-cholesta-5,22(E)-dien-4-one
UNPD10123	GCRPDPKXRPYCEV-IQCYIBONSA-N	C30H36O11	572.6	N/A	5alpha-ethoxy-6beta-hydroxy-5,6-dihydrophysalin B
UNPD101234	GQWYWHOHRVVHAP-LBMDYRSYSA-N	C36H45BrN4O6	709.67	N/A	(+)-jasplakinolide
UNPD101250	RQPCTKKIUSBBLR-NOGLTSLZSA-N	C27H36O8	488.57	N/A	entilin A
UNPD101260	BIVPTJLWYSCIGH-BAPOKXFHSA-N	C33H40N2O12	656.677	28008-52-8; 28008-54-0	Daunosaminyldaunomycin; Daunosaminyldaunomycin-B, 2HCl
UNPD101286	BIFGPDNFJKLAJC-SJRSVWODSA-N	C30H48O2	440.701	146257-76-3	(3beta,23R)-21,23-Epoxycycloart-24-en-3-ol
UNPD101291	VNAMEPIGUQHBIR-CFGKVWFZSA-N	C25H24O4	388.456	146959-80-0	Spinoflavanone A
UNPD101296	SEWNKESTDUPEMC-JKRXOEKVSA-N	C30H40O8	528.634	55483-10-8	14alpha-Hydroxy,4-Ac-Withanolide D
UNPD101313	SRKFIGKYKHKVIX-DIKXRKNASA-N	C32H40O10	584.654	N/A	febrifugin A; methyl 21,23-dihydro-23-hydroxy-21-oxo-3beta-tigloyloxy-1-oxomeliac-8(30)-enate
UNPD101321	AXEGRHYJHHPVDH-UMKVKWLOSA-N	C40H46ClNO9	720.248	N/A	naphthomycin A
UNPD101329	TUJRURFPAUTAHC-OJWYEGDGSA-N	C39H50O6	614.811	876610-29-6	(4alpha,6'alpha,7alpha,17alpha,20S,23R,24E)-2',3',5',6'-tetrahydro-7,23,26-trihydroxy-6'-p-methoxyphenyl-13,30-cyclo-29-nordammara-2,11,24-trieno[4,3-c]pyran-21-oic acid gamma-lactone; dichapetalin K
UNPD101347	BNOCDYMCAVSRBT-YXJYTWHVSA-N	C40H48N6O10	772.843	64755-14-2	bouvardin
UNPD101361	ANASGKSCMVYISY-NDLPJMTCSA-N	C34H48O12	648.738	N/A	coagulin N
UNPD101366	OCNLRIDMQGNENK-AMZPAYJASA-N	C38H44N4O2	588.782	N/A	longicaudatine Z
UNPD101367	POKGESLRCWHPFR-GEWRCSBCSA-N	C30H48O2	440.701	N/A	glochidonol
UNPD101386	LWIGRTRTVVPXOZ-DLPQTZSGSA-N	C28H32O6	464.55	N/A	forbesione
UNPD101399	VLTNUMHKZPRVOH-JDVDFDRJSA-N	C30H34N4	450.618	70046-69-4; 70046-70-7; 70094-93-8; 70094-94-9	16-(2-methyl-2,3,4,9-tetrahydro-1H-beta-carbolin-1-yl)-17-nor-coryn-19-ene; Usambarin
UNPD101413	GQWVRPICKRYVEG-WKZARQIDSA-N	C16H26N2O2	278.39	N/A	haloxine
UNPD101425	LGRYQSRPIGMPCZ-VMBJFSLOSA-N	C43H64O4	644.966	N/A	foliosate
UNPD101435	CHMBCKMSXBNZSX-QLPKIABKSA-N	C22H34N2	326.519	6877-20-9	Conessidin, 3beta-Methylamino-N-desmethyl-cona-5,18(N)-dienen; Conessidine; Methyl-(23-nor-cona-5,18(22)-dien-3beta-yl)-amin; methyl-(23-nor-cona-5,18(22)-dien-3beta-yl)-amine
UNPD101440	PFCIJYRWMJTCCY-NXMMGQRCSA-N	C27H20O10	504.442	7551-03-03	Desacetylduclauxin
UNPD101445	VVMNOJJSVJYOFS-FGPQKVDGSA-N	C33H30O7	538.587	N/A	dracoflavan B1
UNPD101451	JKOQQSVLZXLHME-KFNKAPHNSA-N	C28H26O7	474.502	N/A	Neocalyxin A
UNPD101456	XWYZKKJZCDAJKC-UHEMTBOBSA-N	C29H46O6	490.672	N/A	(17R,20R)-7beta,20,23,29-tetrahydroxy-28-norlupane-3,16-dione
UNPD101457	OWACIDNMPZLRTG-LBHLHHGYSA-N	C20H24O6	360.401	N/A	3beta-(angeloyloxy)-(8betaH)-eremophil-7(11)-ene-12,8alpha;14,6alpha-diolide
UNPD101463	WRANYHFEXGNSND-CCIQNZBJSA-N	C40H56O3	584.871	N/A	capsanthin
UNPD101467	HHXYJYBYNZMZKX-PYQRSULMSA-N	C30H50	410.718	1615-91-4; 1812-64-2; 33323-60-3; 33323-61-4; 43206-60-6	21betaH-22(29)-Hopene; Diplopten, Hopen-b; diploptene; hop-22(29)-ene; hop-22,29-ene; Hopene
UNPD101483	HLZYMQVTDCUYPD-PMHTYFQMSA-N	C29H24O17	644.491	N/A	1-O-(E)-caffeoyl-4,6-(S)-hexahydroxydiphenyl-beta-D-glucopyranose
UNPD101511	CMBDZFSGTUNHIJ-PGMMXSGDSA-N	C32H50O7	546.735	95043-16-6	Di-Me ester-19-Epibartogenic acid
UNPD101514	PHGIGSDMTGBCTL-WDYNHAJCSA-N	C37H38N2O6	606.707	102505-09-9	Medelline
UNPD101547	FZAISUXFKLLWQD-CTMYKBMWSA-N	C41H64O12	748.94	N/A	3-O-beta-D-xylopyranosyl-3beta-hydroxyurs-12,19(20)-dien-28-oic acid 28-beta-D-glucopyranosyl ester; oblonganoside B
UNPD101579	ANFCLBKOBMSSLU-WDYNHAJCSA-N	C37H36N2O7	620.691	N/A	(+)-isothalmidine; Isothalmidine
UNPD101580	GPTVOZHQPZXWDW-SOSCMSTKSA-N	C30H38O7	510.619	N/A	physagulin A
UNPD101588	LMDTYKJLQXMNMD-WQTXXOFMSA-N	C22H28O4	356.455	69672-70-4	Dehydrocyclospongiachinon-1; Dehydrocyclospongiaquinone 1; dehydrocyclospongiaquinone-1
UNPD101595	NLNLKQUPMQFXGT-NAIJCYAFSA-N	C37H54O2	530.823	50896-64-5	3beta-Benzoyloxy-lanosta-8,24-dien; 3beta-benzoyloxy-lanosta-8,24-diene; Lanosteryl-benzoat; O-Benzoyl-lanosterin
UNPD10161	MWHXKEDEGAOXTB-KUSSNGGKSA-N	C46H78O4	695.109	N/A	Betulinsaeurepalmitat
UNPD101625	ZWMGAOFPDWVLLV-JRSXRJALSA-N	C32H36N2O3	496.64	133625-26-0	prochaetoglobosin II
UNPD101627	BCEZIDSNVLRFIV-QIZIHBCVSA-N	C30H50O	426.717	21681-29-8	3beta-7-Friedelen-3-ol
UNPD101645	DCVPYSIPXWPILQ-JXDLRNPOSA-N	C36H58O8	618.841	N/A	3-O-beta-D-glucopyranosyl-olean-28,13-olide
UNPD101670	FOEVCQQBKHZRMA-YCBMAPFMSA-N	C37H48N4O9	692.798	N/A	jaspamide P
UNPD101679	YOZCEPZAMVLHHY-NBLLDXTRSA-N	C35H36N4O5	592.684	79898-88-7	3,3'-(7-formyl-3,8,13,17-tetramethyl-12-vinyl-21H,23H-porphine-2,18-diyl)-bis-propionic acid dimethyl ester; isoSpirographis porphyrin; Isospirographisporphyrin-dimethylester
UNPD101683	ZCFYJQMYVNVFHG-NTKJZXMKSA-N	C26H40O4	416.593	N/A	N/A
UNPD101689	GAOPLMBXTPEFAT-RNZZDYGOSA-N	C30H50O3	458.716	171569-59-8	(2beta,3beta,22alpha)-form-12-Ursene-2,3,22-triol; urs-12-ene-2beta,3beta,22alpha-triol
UNPD101692	BMXUVXIUASRKDN-FWEYBEAVSA-N	C32H36O6	516.625	N/A	deoxymorellin
UNPD1017	NATGZAYPFRQGOR-SZOVNWDQSA-N	C32H22O12	598.51	N/A	mesuferrol A
UNPD10170	JPEOIYBEGJTJCG-XILXIOJASA-N	C42H68O14	796.981	N/A	asteryunnanoside D
UNPD101708	SIXIZPBGUPIUAK-HPPMSGQQSA-N	C30H48O2	440.701	N/A	N/A
UNPD101710	NLQLSVXGSXCXFE-NLXNJEQGSA-N	C30H50O	426.717	N/A	Sitosterol
UNPD101716	OOUCIUZOGLWLAN-LVDITCJXSA-N	C29H50O2	430.706	N/A	stigmast-4-ene-3beta,6alpha-diol
UNPD10172	LNFPMGMQGOKWKT-SPPWYIRYSA-N	C31H26O10	558.532	N/A	7-methoxy-epiafzelechin-(4beta-8,2beta-O-7)-epiafzelechin
UNPD10173	PNDHMMQVMNVWPV-METOLJHPSA-N	C32H52O3	484.753	N/A	betulin acetate
UNPD101733	ICCRBQBVSMVIHE-ZHOVTUGESA-N	C30H44O4	468.668	137348-14-2	Kadsudilactone
UNPD101740	MDQSFHBMUTXNSK-ZCTPSQTASA-N	C30H38O4	462.62	N/A	N/A
UNPD101744	DGQWMSVZRIPJMR-HVYZTVOGSA-N	C30H34N4O	466.617	67658-00-8	11-hydroxyusambarine; 16-(2-methyl-2,3,4,9-tetrahydro-1H-beta-carbolin-1-yl)-17-nor-coryn-18-en-11-ol; Usambaridin Br; Usambaridine Br
UNPD101750	CINLTIIHGGSNDD-GGRXPSDRSA-N	C36H38O16	726.677	38321-93-6; 38321-99-2	Protoaphin-sl; protoaphin-Slambda
UNPD101753	OMKJDABLEGUPIE-IKMBNCBESA-N	C30H48O	424.702	13879-13-5	Eupha-8,24-dien-3-on; Euphadienon-3; Euphon; euphone; oxo-3 eupho-lanostadiene-8,24
UNPD101757	KXMXJSVCINTGDB-USNMBHGSSA-N	C42H58O5	642.907	N/A	(3S,5R,6R,3'S,5'R,8'R)-5',8'-epoxy-6,7-didehydro-5,6,5',8'-tetrahydro-beta,beta-carotene-3,5,3'-triol 3-O-acetate; dinochrome A
UNPD101768	CCFQLQIYEHITNK-LNISQLTRSA-N	C30H48O2	440.701	60433-72-9	polycarpol
UNPD101781	SSZVJOJPPUPCBF-VPPBIHRLSA-N	C41H58O2	582.898	16176-79-7	(3E,3'E)-1'-methoxy-3,4,3',4'-tetradehydro-1',2'-dihydro-2H-psi,psi-caroten-1-ol; monodemethyliertes Spirilloxanthin; O-demethyl-spirilloxanthin; O-methyl-alpha-bacterioruberin; O-Monodesmethyl-spirilloxanthin
UNPD101789	FCWYNTDTQPCVPG-XLRKYUMYSA-N	C24H30O4	382.493	57525-77-6	coladonin; colladonin
UNPD10179	KZPIHMMHMRBNHP-MAEKBWADSA-N	C36H60O8	620.857	61846-58-0; 77537-94-1; 108886-06-2	androseptoside B
UNPD101824	UCACJVAPKGZMLE-NEXQQKDZSA-N	C28H46O2	414.664	54602-07-2	19-Norcholest-22-en-3beta-yl-acetat
UNPD101833	CYHOTEDWAOHQLA-HCJSCJCOSA-N	C30H48O3	456.7	4184-34-3; 13878-92-7; 55511-17-6; 55538-29-9	3-beta-hydroxycycloart-24-en-26-oic acid; magniferolic acid; mangiferolic acid; Mangiferolsaeure; Maniferolylsaeure
UNPD101846	ONRNCDHSZVITNY-TWWFCBCGSA-N	C30H48O2	440.701	14440-40-5	canophyllal
UNPD101864	HCXVJBMSMIARIN-NWCPLHLRSA-N	C29H48O	412.691	N/A	N/A
UNPD101865	BMAGUYOISOFFIB-JSNJWCBUSA-N	C30H52S	444.799	N/A	N/A
UNPD101877	WZKNIMMWWQHMCG-NHQCQZIVSA-N	C40H56O	552.872	37721-41-8	alpha-Carotene-5,6-epoxide
UNPD10188	CHUCTZTVUGPRQU-YTBGGYOMSA-N	C40H56O4	600.87	N/A	(all-E,3S,5R,6R,3'S,5'R)-6,7-didehydro-5,6-dihydro-3,5,3'-trihydroxy-beta,kappa-caroten-6'-one; capsoneoxanthin
UNPD10190	SNNNDALPPUPEKW-CUGCUCEOSA-N	C30H44O3	452.669	84104-70-1	Wilforlide B
UNPD101910	ASZULYQAYUVSAR-MBSDFSHPSA-N	C25H30O6	426.502	N/A	(+)-3,4-(6',6'-Dimethyldihydropyrano)-4',5'-[2'-(1-hydroxy-1-methylethyl)-dihydrofurano]-2',3'-dihydroxydihydrochalcone; (+)-3,4-(6',6'-dimethyldihydropyrano)-4',5'-[2'-(1-hydroxy-1-methylethyl)-dihydrofurano]-2',3'-dihydroxydihydrochalcone; bartericin C
UNPD101913	FXXHLWMDAHXVCT-WXHPONQSSA-N	C24H40N2	356.588	N/A	Conkuressin
UNPD101918	MJJWBJFYYRAYKU-OXFWVDDSSA-N	C34H26O8	562.565	N/A	morusin A
UNPD101924	WLNWTSOEOWZEGI-BDCPAJACSA-N	C29H48O3	444.69	82780-53-8	24-hydroperoxy-24-vinylcholesterol; 24-hydroperoxy-24-vinyl-cholesterol; 24xi-hydroperoxy-24-vinylcholesterol
UNPD101928	IWFOIUWPNYEUAI-MNSCACMRSA-N	C29H36O8	512.591	29953-50-2	Roridin-H
UNPD101941	FWCXELAAYFYCSR-WIYYKKMYSA-N	C27H44O4	432.636	34621-07-3	Neoyonogenin
UNPD101964	IPICJMATVGQMIL-IYHBLLMHSA-N	C60H80O8	929.272	N/A	scutionin alphaB
UNPD101978	ZWDCRRZEPLDPMM-NRUOWJGMSA-N	C36H40N2O6	596.713	N/A	dipiperamide D
UNPD101981	FXSBDVDBRNRBMH-UNZKAFMDSA-N	C28H35N3O3	461.596	96948-27-5	(-)-9-demethyltubulosine; 9-desmethyltubulosine
UNPD101984	VQUZGOMLLDAZQP-JHICPXCASA-N	C46H69NO13	844.039	N/A	23-hydroxy-22-demethylazaspiracid; azaspiracid-5
UNPD102011	ALHHAXMXDXKBQY-PICDMUPMSA-N	C31H44O10	576.675	N/A	methyl-ent-15alpha-acetoxy-1alpha-(2-methyl-2,3-epoxybutyryloxy)-9alpha-hydroxy-7alpha-propionylyloxykaur-16-en-19-oate; methyl-ent-15alpha-acetoxy-1alpha-<2-methyl-2,3-epoxybutyryloxy>-9alpha-hydroxy-7alpha-propionylyloxykaur-16-en-19-oate
UNPD102012	GXPPHYBFXNTCDX-CAAJTQNMSA-N	C31H24O11	572.516	N/A	chrysoxanthone
UNPD102017	QVXASAQEUDEXHC-LTXOXUNUSA-N	C30H46O5	486.683	N/A	(22S,24S)-20beta-hydroxy-24-methyl-22,25-epoxyfurost-5-ene-3beta-yl acetate; (22S,24S)-24-methyl-22,25-epoxyfurost-5-ene-3beta,20beta-diol-3beta-acetate
UNPD102019	MLRHPPKTWOMOBV-WCVJEAGWSA-N	C34H30O10	598.596	N/A	actinoperylone dimethyl ester
UNPD102020	IFVLEXPVJXHCAY-GCHNNGBASA-N	C30H48O2	440.701	6060-07-07	Myricolal
UNPD102041	UUXPVUHOWQPCSC-ZEQRLZLVSA-N	C30H22O8	510.491	2506-11-08	(meso+racem) 1,1',3,3',9,9'-Hexahydroxy-7,7'-dimethylbianthraquinoyl; 10,10'-emodin bianthrone; Emodin bianthrone; Emodinbianthron; emodinbianthrone; Emodin-dianthron; Frangula-emodin-dianthron
UNPD102042	WWZTVIKABWJXIY-UUIGTCDVSA-N	C32H54O	454.771	28840-92-8	24,24-Dimethyl-9,19-cyclolanost-25-en-3beta-ol
UNPD102049	CMQUZVIEHACIBO-GELRKQERSA-N	C29H48O	412.691	29939-97-7	22(R),23(R),24(R)-demethylgorgosterol; 23-demethylgorgosterol; demethylgargosterol; demethylgorgosterol
UNPD102054	INGHJPBCGHQCMH-YKQZSFSOSA-N	C35H60O	496.85	N/A	N/A
UNPD102056	LWSPRPDSPCBAKK-KQMVXKINSA-N	C37H59NO12	709.864	58162-51-9	Germinalinine
UNPD102063	VXOZCESVZIRHCJ-LBMRXTFASA-N	C28H44O3	428.647	2061-64-5; 55722-34-4; 40071-60-1; 75197-39-6; 103475-48-5; 103475-49-6; 103475-50-9	(22E,24S)-5alpha,8alpha-epidioxy-24-methylcholesta-6,22-dien-3beta-ol; (3beta,5alpha,8alpha,22E)-5,8-epidioxy-ergosta-6,22-dien-3-ol; 5alpha,8alpha-Epidioxy-24(S)-methylcholesta-6,22-dien-3beta-ol; 5alpha,8alpha-epidioxyergosta-6,22-dien-3-ol; 5alpha,8alpha-epodioxy-(22E,24R)-ergosta-6,22
UNPD102065	OZKXLOZHHUHGNV-AVENPERVSA-N	C25H43N13O10	685.69	N/A	N/A
UNPD102067	REGABMXOVFDEIY-MFEXBOQXSA-N	C27H44O3	416.636	N/A	Tigogenin
UNPD102078	YQUUXCMYRDQFPL-QCUUGYDUSA-N	C26H19F2N3O7	523.442	138829-46-6	3,9-difluoro-12,13-dihydro-12-[beta-D-glucopyranosyl]-5H-indolo[2,3-a]pyrrolo[3,4-c]carbazole-5,7(6H)-dione; 3,9-difluoro-6,12,13-trihydro-13-(beta-D-glucopyranosyl)-5H-indolo[2,3-a]pyrrolo[3,4-c]carbazole-5,7(6H)-dione; BMS-210287; fluoroindo
UNPD102085	NSFSLUUZQIAOOX-TZNJJTPLSA-N	C35H36N4O5	592.684	15664-29-6; 78964-31-5	13-epi-phaeophorbide-a; pheophorbide A; pheophorbide a'
UNPD102087	VRJMYJHNEKUFNT-MALMICQCSA-N	C36H30O11	638.617	138213-68-0	N/A
UNPD102107	KYSAZQMUXWZIQI-QDHGOWRDSA-N	C30H42O7	514.65	130722-20-2	pseudolarolide H; pseudolarolide-H
UNPD102117	DEYCHTXYLPWRCP-LVNZBPJOSA-N	C44H70O14	823.018	64340-47-2	23-O-acetylsaikosaponin-a
UNPD102122	WMEIEXHVUODGAD-FSYXEGEZSA-N	C41H66O12	750.956	N/A	3-O-[beta-D-glucopyranosyl(1->3)]-alpha-L-arabinopyranosyl-ursolic acid; 3-O-<beta-D-glucopyranosyl-(1-3)-alpha-L-arabinopyranosyl> ursolic acid; 3-O-beta-D-glucopyranosyl-(1-3)-O-alpha-L-arabinopyranoside of ursolic acid; ursolic acid 3-O-bet
UNPD102136	XXJQNRPPCJSVDF-HNFVNZPHSA-L	C36H52O9S2	692.923	N/A	adociasulfate 2; adociasulfate-2
UNPD102151	JVNCWBAYGWGJRV-NLJOTIRTSA-N	C28H38N2O2	434.614	129743-95-9	N,N'-demethylalfileramine
UNPD102158	PQYOPBRFUUEHRC-HCKQMYSWSA-N	C28H50N2O2	446.709	N/A	(-)-XeC; (-)-xestospongin C; (+)-araguspongine E; araguspongine E; XeC; xestospongin C; xestospongin-C; xestosporin C
UNPD102168	FJQGCLCMDPGZHC-CSZIKGDVSA-N	C29H46O2	426.674	N/A	24-ethylcholest-22-en-3,6-dione; stigmast-22-ene-3,6-dione
UNPD102169	HDXVMNXZJASMLL-DDLQGTKLSA-N	C30H48O2	440.701	13000-50-5	24-Methylencholesterolacetat; 24-Methylencholesterylacetat
UNPD10217	BPGLEKWVMGGLRJ-UHFFFAOYSA-N	C31H20O10	552.484	1257628-31-1	4'-O-methylagathisflavone
UNPD102184	ADEVBUKPYQGFGW-DWADQXAYSA-N	C22H32O7	408.485	N/A	N/A
UNPD102197	SBMXTMAIKRQSQE-UHFFFAOYSA-N	C30H24O9	528.506	137592-26-8; 149457-83-0; 313538-20-4	hypocrellin B; hypocrellin C
UNPD102207	RYNZZIZOPJXCQG-PDOYUABISA-N	C30H52O2	444.733	N/A	N/A
UNPD102213	RIUBCVFISSKJFL-PEJVCNGMSA-N	C27H30O12	546.52	N/A	acacetin 7-rutinoside
UNPD102227	BCJPBGBGAHLILH-RRKLRDLNSA-N	C28H44O5	460.646	N/A	3beta-acetoxy-20-oxo-21-nordammaran-23-oic acid
UNPD102249	RELVCPJYUHWIGC-HCYQRDRGSA-N	C37H64O7	620.9	N/A	Panacon
UNPD102250	LLKMUZAISVDKFO-PJPUVCQISA-N	C40H54O3	582.855	14685-41-7	Flexixanthin
UNPD102263	QEGJIYGPADDLTE-LNOGQBHPSA-N	C27H40O	380.606	34298-92-5	cholesta-5,7,22,24-tetraen-3beta-ol; cholesta-5,7,22,24-tetraenol; cholesta-5,7,22E,24-tetraenol
UNPD102281	ZNCUKAYDXAEZCT-QYUGGCOGSA-N	C33H42O9	582.681	N/A	7-deacetyl-7-angeloyl-16-ketokihadalactone A; quivisianthone
UNPD102293	IJDNMADFCZSLQD-UPMPAGDASA-N	C60H56O11	953.08	149572-31-6	(+)-conocurvone; conocurvone
UNPD102303	ORINCJLXWYDTJY-PFYFFWQGSA-N	C32H39NO10	597.653	110011-74-0	Dimethoxyipomine
UNPD102305	HIDKSZBIOUMHCI-OHTDGSLOSA-N	C24H41N	343.589	142543-19-9	(+)-3-deoxybuxandonine
UNPD102306	CRZNYRGMPWIPRR-OVTXUSMOSA-N	C29H50O2	430.706	158446-36-7	(3beta,8beta,24R)-Stigmast-5-ene-3,8-diol
UNPD102308	ONKVULBDJSGIEB-KYLVHYEVSA-N	C29H46O	410.675	N/A	anhydroelaeodendrol
UNPD102309	VWHQDGXROHNWDR-KQQUZDAGSA-N	C36H30O6	558.62	132114-11-5	ratanhine
UNPD102313	BACJZVCXASSNGU-PBJSNUSUSA-N	C29H44O3	440.658	N/A	isopimaryl 2beta-acetyl-5alpha-methyl-cyclopenta-beta-carboxylate
UNPD102334	FYDTTZJJSDYSCC-LSBUSQGNSA-N	C34H56O5	544.805	43206-39-9	2,3-Di-Ac-2,3,22-Stictanetriol
UNPD10234	OBAJVJGJCGPZCJ-UHFFFAOYSA-N	C27H26O4	414.493	N/A	1-(4-hydroxybenzyl)-2-methoxy-4-hydroxy-8-{2',2'-dimethylpyrano[5',6':7,8]}dihydrophenanthrene; sinensol D
UNPD102342	OCIPRLHSKBSTPL-QPSRTJLJSA-N	C30H30N4Ni	505.279	114093-96-8	17-Deethyldesoxophylloaetioporphyrin-Ni complex
UNPD10235	BRDMGDLQYNAXNM-LCJRLKRRSA-N	C56H83N9O9S	1058.38	N/A	cyclolinopeptide B
UNPD102379	GDDCFKNGZKUROH-OOTYWKKKSA-N	C41H48N4O3	644.845	61551-76-6	Accedinisine
UNPD102388	ZUCYLFMPSQVOOF-TXFQJMHBSA-N	C40H58O5	618.885	N/A	Phlegmanol B
UNPD102394	OCURLCGFNKYNMO-DHHZIUIOSA-N	C56H78O12S	975.276	919478-81-2	ashwagandhanolide
UNPD102397	XLHFBXMTUNORSV-XLVIIDFLSA-N	C27H42O4	430.62	90865-22-8	(1bata,3bata,5alpha)-Spirost-25(27)-ene-1,3-diol
UNPD102414	ZSOVUTSCUNBTPJ-VQGOBZKSSA-N	C30H50	410.718	464-95-9	Phi-taraxastene; Taraxast-20-en; Taraxast-20-en; Psi-Taraxasten; taraxast-20-ene; Taraxasten-(20)
UNPD102420	UBSBPUSOKOQRLK-KKLWWLSJSA-N	C34H14Br8O9	1205.7	N/A	prunolide A
UNPD10244	NPJICTMALKLTFW-IEQBRLRDSA-N	C35H60O6	576.847	474-58-8; 20431-48-5; 26888-14-2; 33439-63-3; 51064-38-1; 55057-29-9; 82509-43-1; 125133-44-0	beta-Sitosteryl-beta-D-glucosid
UNPD102442	MXRLUFXOKLNUPM-XGKOZCRMSA-N	C31H38O11	586.627	102694-24-6	Tyledoside A
UNPD102480	CIBAPVLFORANSS-OBOJVYGLSA-N	C27H42O3	414.621	N/A	Smilagenone
UNPD102481	KLZBTEAFUVTFPC-OQZOKLPOSA-N	C29H47NO8	537.685	136514-11-9	Mycinamycin XVIII
UNPD102502	FSLPMRQHCOLESF-CFQRGCRISA-N	C30H50O	426.717	638-95-9; 5937-48-4; 101915-51-9	alpha-Amyrin
UNPD102514	OSELKOCHBMDKEJ-RWNNUNLGSA-N	C29H48O	412.691	481-14-1; 6793-19-7; 17605-67-3; 18472-36-1; 83997-22-2; 109062-46-6	Delta5,25-Stigmastadien-3-beta-ol
UNPD102525	BZJFZRWUAUGEDG-KKAVHRCJSA-N	C30H48O3	456.7	N/A	mangiferolic acid
UNPD102526	AZWYYPWDGDMTEO-LKEFPTRASA-N	C28H38O4	438.599	N/A	N/A
UNPD102535	FWIYTPUZGPTWRX-LRXIOKGPSA-N	C27H40O4	428.604	N/A	Sarga tetraol
UNPD102540	GXYWNVINFDDRJI-JLZJSCCCSA-N	C30H50O2	442.717	N/A	11alpha-hydroxygorgosterol; gorgost-5-en-3beta,11alpha-diol; gorgost-5-ene-3beta,11alpha-diol
UNPD102543	MFPHRBDWUYSONT-UIYPQQCLSA-N	C30H50O	426.717	139681-60-0	Kairatenol
UNPD102544	DLEIYVDJTDXZOP-ASDADGTLSA-N	C30H50	410.718	72247-03-1	7-Multiflorene; multiflor-7-ene; Multifloren; multifor-7-ene
UNPD102546	OWGURJWJHWYCIQ-VJSWAQCPSA-N	C39H62O12	722.902	N/A	ophiopogonin B
UNPD10255	KTURCTJIRXBLIM-BTQGOXGXSA-N	C29H44O4	456.657	136118-96-2	12alpha-acetoxy-20,24beta-dimethylscalar-17-en-25,24-lactone; 12alpha-acetoxy-20,24beta-dimethylscalar-17-eno-25,24-lactone
UNPD102559	MPBXTVZTOPAKIA-VPUPHXFESA-O	C40H44N4O3	628.802	N/A	Guiachrysine
UNPD102580	OILXMJHPFNGGTO-KQEDHKBTSA-N	C28H46O	398.664	474-67-9; 1105-10-8; 2638-57-5; 17472-78-5; 51744-68-4; 57637-04-4; 130061-63-1; 138752-55-3	24-Desmethyl-stigmasterol; Brassicasterin
UNPD102599	LXYGLSNKFFTXQA-MGGBFIIHSA-N	C58H76O9	917.219	N/A	7,8-dihydroisoxuxuarine Halpha; methyl (3S,4S,8R,9R,9'R,13S,13'S,14R,14'S,17R,17'S,18S,18'R,20R,20'R,22S)-3,22-dihydroxy-2,6',21-trioxo-3,3':2',4-dioxy-29-nordi(friedela)-1(10),1',3',5,5'(10'),7'-hexaen-29'-oate
UNPD102627	HCXVJBMSMIARIN-BGDBIVFESA-N	C29H48O	412.691	83-48-7; 481-16-3; 14375-01-0; 32345-19-0; 72903-53-8; 76250-40-3; 80735-61-1; 125636-86-4; 130061-66-4; 139685-48-6	(10R)-3c-Hydroxy-10r.13c-dimethyl-17c-((1R:4S)-1.5-dimethyl-4-aethyl-hexen-(2t)-yl)-(8cH.9tH.14tH)-Delta5-tetradecahydro-1H-cyclopenta[a]phenanthren; 3beta-Hydroxy-10.13-dimethyl-17beta-((1R:4S)-1.5-dimethyl-4-aethyl-hexen-(2t)-; Poriferasterol; stigmasta-5,22t-dien-3beta-ol; Stigmasterin; stigmasterol
UNPD10264	XAABNKARJBZYOB-LRJYPLAYSA-N	C42H65NO10	743.966	N/A	spinosyn alpha1b
UNPD102645	MQYXUWHLBZFQQO-IWIXBNMXSA-N	C30H50O	426.717	545-47-1; 4439-99-0; 33869-84-0; 55870-42-3; 101627-40-1; 107596-77-0	lup-20(29)-en-3beta-ol; lupenol; Lupeol; Lupeolacetat
UNPD102652	SEUIAXDEISGQTG-JEGXQRANSA-N	C40H50O6	626.821	N/A	N/A
UNPD102676	IWKYEJKHXKRZIJ-BSWSJOMBSA-N	C36H38N4O5	606.711	5594-30-9; 64070-09-3; 138812-88-1	13(S)-pheophyton a; 13-epi-phaeophorbide a methyl ester; 13-epi-phaeophorbide-a methyl ester; 14-ethyl-3-(2-methoxycarbonyl-ethyl)-4,8,13,18-tetramethyl-20-oxo-9-vinyl-23H,25H-phorbine-21-carboxylic acid methyl ester; Methyl 10-epipheophorbid a; methyl pheophorbide a'
UNPD102677	WXUYRHRCXDRFJK-LQOGWUMHSA-N	C21H34N2	314.508	468-39-3	Conarrhimin; Connarrhimin
UNPD102705	VQOGQXBQGQLQDY-UXABSMGOSA-N	C29H42O6	486.64	1256768-20-3	3alpha,4beta,dihydroxy-7,11-dioxo-4alpha-methylergosta-8,24(28)-dien-26-oic acid; camphoratin C
UNPD102725	OJFVQALEVDJRGR-WWZUMOSESA-N	C29H48O	412.691	53755-01-4	Indosterol
UNPD102747	RKNMPQSLAZUFIT-ZDZUEPJSSA-N	C25H34O2	366.536	90108-63-7	5-Oxo-3,7,16,18-ophiobolatetraen-21-al; 6-epi-ophiobolin G
UNPD102751	YSNJIPUBXJYKOM-AOFVFRDUSA-N	C29H34O6	478.577	73010-67-0	Tavimolidin
UNPD102758	ZDEZVOKVUGXDCZ-DVBJIFJFSA-N	C35H38N4O7	626.699	155656-02-3	4,5-Dioxo-4,5-secophaeophorbide a
UNPD102759	JEJMNORHOUMHQX-PXOODBAWSA-N	C31H52O3	472.743	1008754-38-8	3alpha,21beta-dihydroxy-11alpha-methoxy-olean-12-ene
UNPD102764	HULMNSIAKWANQO-NZRFDKLUSA-N	C29H42O10	550.638	508-75-8	Convallatoxin; Deglucocheirotoxin
UNPD102792	ZLHFFPYMVLDFQL-QWVFFCDPSA-N	C30H48O	424.702	58207-92-4	12-Keto-fem(?)-9)(11)-en; 12-Ketofern-9(11)-en; fern-9(11)-en-12-one; fern-9(11)-ene-12-one
UNPD102793	KDCSSVADTHDYGI-JAYDNVTISA-N	C30H46O3	454.684	5956-26-3; 117020-59-4; 128656-75-7	24Z-isomasticadienonic acid; 3-oxo-tirucalla-8,24c-dien-26-oic acid; 3-Oxo-tirucalla-8,24c-dien-26-saeure; ent-3-Oxo-5beta,10alpha-lanosta-8,24c-dien-26-saeure; Isomasticadienonsaeure
UNPD102797	GLIWUZBUVUGCTJ-DKJLUOPISA-N	C24H38N2O	370.571	14152-36-4; 17905-55-4	Acetylconanin; N-Acetyl-conimin
UNPD1028	NUBUNVJQINIQOX-QQKPYXMGSA-N	C31H48O2	452.712	39533-73-8; 78148-64-8	7-Dehydroporiferasterol acetate
UNPD102819	YEENTMJDONCLMX-MSEKIEPGSA-N	C40H46O10	686.787	N/A	1-O-deacetyl-1-O-tigloylohchinolide A
UNPD102848	HHYQMQMCEKFPSS-AKUDRGFRSA-N	C21H23NO7	401.41	74730-02-2	Clivacetine
UNPD102855	IELVEPMRFQCOKL-DBGUIWQXSA-N	C34H46O10	614.723	N/A	chisonimbolinin B
UNPD102873	COONBRMXQBPXKF-MGAWSSQQSA-N	C28H37NO4	451.598	80618-95-7	Deacetylepoxycytochalasin H
UNPD10288	TUGGKIJIUJBTCO-BNHOAFEASA-N	C30H48O5	488.699	152218-60-5	16beta-Hydroxystellatogenin
UNPD102888	QQWIUBKPPNCYMY-JHYKCHHWSA-N	C28H40O4	440.615	N/A	remangilone C
UNPD1029	UALOXKKGMBHZHU-ZXSOAAHPSA-N	C30H50O	426.717	N/A	pichierenol
UNPD102904	WPXHAEKYWJBTNX-MKFFIAOOSA-N	C40H56O4	600.87	65790-19-4; 65831-12-1; 65831-13-2; 65831-14-3; 104012-89-7	(3S,5Xi,8Xi,3'S,5'R)-5,8-epoxy-3,3'-dihydroxy-5,8-dihydro-beta,kappa-caroten-6'-one; (3S,5Xi,8Xi,3'S,5'R)-5,8-Epoxy-3,3'-dihydroxy-5,8-dihydro-beta,kappa-carotin-6'-on
UNPD102931	ZLPWWTIBBVLQOC-UAANVFKFSA-N	C27H44O6	464.635	N/A	(25R)-5alpha-spirostan-2alpha,3beta,6beta,27-tetrol; atroviolacegenin
UNPD102934	XJVLUCNCIAUVIT-FQPWREBISA-N	C26H34O6	442.545	110201-78-0	nimolicinoic acid
UNPD102936	LIZTVRFBEXUQHG-NGEKRPMGSA-N	C29H38O8	514.607	N/A	roridin P
UNPD102937	CUPVWBKZXUQNOL-FGSXEWAUSA-N	C26H31NO5	437.528	17349-05-2	([1,2]Ra,32S)-16-hydroxy-24,5-dimethoxy-(32rH,34tH,39ac)-3-octahydro-4-oxa-1(1,3),2(1,2)-dibenzena-3(4,2)-quinolizina-cycloheptaphan-5-one; 2'-hydroxy-4',5'-dimethoxy-13,14-dihydro-(10alpha)-lythran-12-one; Decamin; decamine; dihydrovertine
UNPD102948	SAHIKVQGOJYFEX-SRLAVATGSA-N	C31H50O3	470.727	N/A	N/A
UNPD102957	DRTNDMHSMAQQDR-YUNXETJVSA-N	C31H50O2	454.728	N/A	<24(241)E>-24-ethylcholesta-7,24(241)-dien-3beta-yl acetate
UNPD102966	NZQWPBDCMOEBJS-QOUWYBMRSA-N	C50H78N12O14	1071.23	N/A	iturin A-7
UNPD102971	LEZNRZJCVJRZHO-GVSUFJIFSA-N	C35H56O6	572.816	118156-16-4	skimmiarepin A
UNPD102979	VXQYICLHHMETFH-UHFFFAOYSA-N	C34H26O10	594.564	22783-08-0; 3778-25-4	4',4"',7,7"-Tetra-Me ether-Amentoflavone; 5,5'-dihydroxy-7,7'-dimethoxy-2'-(4-methoxy-phenyl)-2,8'-(4-methoxy-m-phenylene)-bis-chromen-4-one; 5-hydroxy-8-[5-(5-hydroxy-7-methoxy-4-oxo-4H-chromen-2-yl)-2-methoxy-p; 7,4',7',4'-Tetra-O-methylamentoflavone; 7,4',7',4'-tetra-O-methyl-amentoflavone; tetra-O-methylamentoflavone
UNPD102983	JASXJJXEHOULEE-CBTWPRLJSA-N	C36H38N4O7	638.71	N/A	norisohaplophytine
UNPD102993	MRPHVGHSSGBDCB-MHZLTWQESA-N	C30H36O4	460.604	N/A	(2S)-3',4'-dihydro-7-hydroxy-2',2'-dimethyl-8,8'-bis(3-methylbut-2-enyl)-[2,6'-bi-2H-1-benzopyran]-4(3H)-one; tokinochromane B
UNPD103	KEKCCRCHJCRAMG-KDXMTYKHSA-N	C43H36O8	680.741	158563-25-8	(+/-)-2'-hydroxy-5'-benzylisouvarinol-B; (+/-)-2'-hydroxy-5'-benzylisouvarinol-B5; 2' '-hydroxy-5'-benzylisouvarinol-B; 5"-Benzyl-2"'-hydroxyisouvarinol B
UNPD103011	IHMGCJXHLUVQOY-CRBJNOQDSA-N	C40H68O14	772.96	N/A	Anemarrhenasaponin Ia
UNPD103013	VYUNCIDAMBNEFU-YUIIUZLKSA-N	C30H50O3	458.716	N/A	3alpha,21beta,24-trihydroxyserrat-14-ene
UNPD103030	UMKAINRVKDVUMT-MVJFRACBSA-N	C29H38O9	530.607	N/A	arisandilactone A
UNPD103032	XKLARMZOADMPPA-BXFPRZKISA-N	C26H27NO6	449.496	N/A	granatoine
UNPD103035	DWTYTVTUGPAKRN-MRDGGECFSA-N	C46H78O2	663.11	N/A	campesteryl linoleate
UNPD103052	RKTWPXXLEHCPIO-XHTCGTEOSA-N	C33H50O9	590.745	N/A	12beta-Acetoxy-3beta-hydroxy-24,25,26,27-tetranorcycloartan-23,16beta-olide 3-O-beta-D-xylopyranoside
UNPD103076	CZHVEYHEDZMISR-UNLUKODHSA-N	C31H42O7	526.661	86691-98-7	Milbemycin J
UNPD103077	QGKZXWWRQLQOBO-WDVBMNPBSA-N	C30H24O8	512.507	1097635-40-9	sporothrin C
UNPD10309	OVGKPRSKOPTIPZ-UQRDLBQTSA-N	C56H70O8	871.15	N/A	xuxuarine Cbeta
UNPD103102	ATAKXPVMFZOMPM-URVZIPROSA-N	C30H48O2	440.701	N/A	butyrospermol acetate
UNPD10311	TWOLTMVJWNRWJQ-DXDFVCSKSA-N	C31H50O3	470.727	87164-33-8	(22S)-24-methyllanosta-8-en-22,241-epoxy-3-3beta-ol-241-one; pisolactone
UNPD103112	XYEAISIWVWEEAZ-KWPXHKGASA-N	C39H48O10	676.792	N/A	therogenin
UNPD103116	LAGXKUQTQBUCQF-WZNNDWDRSA-N	C29H48O2	428.69	N/A	19alpha-hydroxyadiantone
UNPD103117	OVGKPRSKOPTIPZ-NUDZZUPJSA-N	C56H70O8	871.15	N/A	xuxuarine Calpha
UNPD103118	AFGMWONXXNDGGE-UIOOFZCWSA-N	C34H32N2O5	548.628	54352-70-4	(+)-cocsoline; (+-)-Cocsoline; (+)-micranthine; 7,6'-epoxy-6-methoxy-2-methyl-(1'alphaH)-oxyacanthan-12'-ol; Cocsolin; cocsoline
UNPD103122	QOXPZVASXWSKKU-UEIWAABPSA-N	C28H46O	398.664	2465-11-4; 17608-76-3	(22E)-24xi-methyl-5alpha-cholesta-7,22-dien-3beta-ol; (22E)-ergosta-7,22-dien-3beta-ol; (22E,24R)-ergosta-7,22-dien-3beta-ol; 22E,24R-ergosta-7,22-dien-3beta-ol; 24beta-methyl-22-dehydrolathosterol; 24-methyl-5alpha-cholesta-7,22-dien-3beta-ol; 24-methylcholesta-7,22-dien-3beta-ol; 24xi-methylcholesta-7,22-dien-3beta-ol; 24xi-methylcholesta-7,22E-dien-3beta-ol; 5,6-dihydroergosterol; 5alpha-ergos…
UNPD103130	FAOCUOODXKJAGO-YPXNVGRLSA-N	C23H38O4	378.545	N/A	N/A
UNPD103133	VWKVHGIGUCPWKR-HDCYGHGWSA-N	C32H38N2O5	530.654	N/A	cytoglobosin C
UNPD10314	HABLYLGYDIJAPY-SIUSXJPSSA-N	C40H60O3	588.903	N/A	rel-(4aS,4bR,7R,8aR,10aR)-3-{2-[(2S,4aR,4bR,8aR)-2,3,4,4a,4b,5,6,7,8,8a,9,10-dodecahydro-2,4b,8,8-tetramethylphenanthren-2-yl]-1-hydroxy-2-oxoethyl}-7-ethenyldodecahydro-4b,7,10a-trimethyl-1-methylenephenanthren-2(1H)-one; tagalsin L
UNPD103149	WYHLSUWJOGFVAX-LPGNHZEISA-N	C28H22O7	470.47	N/A	maackin A
UNPD103164	XKGUGTMUSMUVIP-GTSDWETFSA-N	C18H37N5O5	403.517	83860-41-7	istamycin C
UNPD103167	HDZWXDQALVAKBW-CDPHGFTCSA-N	C35H54O5	554.8	1041203-58-0	7beta-senecioyl-3-epi-betulinic acid
UNPD103168	ODSSDTBFHAYYMD-GINJBLGOSA-N	C32H52O2	468.754	N/A	lupeyl acetate
UNPD103169	SWEUJTWPRYKNNX-SOIFGYJUSA-N	C30H50O2	442.717	51848-00-1; 6610-56-6; 6610-63-5; 29028-10-2	Glochilocudiol
UNPD103181	UZLQVROEJVLMNP-VTVQYPMYSA-N	C38H64O2	552.914	22000-04-0	alpha-Amyrin-caprylat
UNPD103183	OOSRLXVESAEQCR-GLISWAMPSA-N	C29H48O	412.691	33886-74-7	14alpha-Methyl-5alpha-ergosta-8,24(28)dien-3beta-ol; 14alpha-methyl-5alpha-ergosta-8,24(28)-dien-3beta-ol; 14alpha-methylfecosterol; 14-methylergostadiene-3beta-ol
UNPD103201	VKPISDBLFKLCMY-UHFFFAOYSA-N	C33H24O10	580.538	N/A	sinapiquinone
UNPD103202	CQJBKSXEZSUKTR-LCQKUREESA-N	C35H58O2	510.834	N/A	germanicol-3-pentanoate
UNPD103204	ODVPBRJZLRRWHT-XCSRUNNASA-N	C37H51NO4	573.805	N/A	N/A
UNPD103205	VXGJDACNWPEBJH-SFHVURJKSA-N	C20H18O5	338.354	N/A	E.......in; Erythrinin C
UNPD10323	LYVZRYUBXWXBHH-HSIUUWGFSA-N	C29H40O5	468.625	144436-07-7	kiheisterone B
UNPD103230	DTNMLCLEKOLKGE-KDGODWLXSA-N	C33H58OSi	498.899	N/A	N/A
UNPD103241	UGMDQWNVJMIQKD-JWRXUZFKSA-N	C41H70O14	786.986	81534-63-6; 98474-76-1	pseudo-ginsenoside-RT2
UNPD103253	DJBYXONOABEYAA-JXADLOBTSA-N	C41H64O14	780.938	131588-15-3; 142784-40-5	tragopogonoside A
UNPD10326	RXUXWBTUCWSGRB-ZWJLTWKBSA-N	C39H58O6	622.874	N/A	ocotillol II 3-O-caffeate
UNPD103270	UDYHMKFAZLLWNB-WMFYSPNBSA-N	C43H63N5O9	793.988	N/A	N/A
UNPD10328	NTLOERPHSXBROY-LWWORPGNSA-N	C24H32O4	384.508	468-87-1	Artebufogenin B
UNPD103292	PSZVHARKADLXMU-CMOZDKMLSA-N	C43H67NO10	757.993	N/A	spinosyn alpha1
UNPD103295	IKQKRLWGUMCUMA-UXHICEINSA-N	C25H26O7	438.47	93373-44-5	lupinisoflavone E
UNPD103310	TUNQZXMSQOZOOQ-PRICFVRHSA-N	C52H72O15	937.119	97958-42-4	N/A
UNPD103312	SPMYJZJNYRWSFW-VSZZGVRKSA-N	C30H46O	422.686	1262494-69-8	(13alpha,14beta,17alpha,20S,23E)-lanosta-7,23,25-trien-3-one; alianthusaltinin A; cornusalterin D
UNPD103331	HLBQLWFWPPVCEX-KRWDZBQOSA-N	C25H28O4	392.487	N/A	hurunganol B
UNPD103332	TTWBOFXFIFTVOA-DLGNSYSUSA-N	C32H52O	452.755	64180-65-0	3-Ketone-3beta-24,25-Dimethyllanosta-9(11),23-dien-3-ol
UNPD103341	RKZQYSQHBPDHHB-YYFFCSSNSA-N	C42H62O16	822.932	N/A	(23S,24S)-1-O-{O-(2,3-di-O-acetyl-alpha-L-rhamnopyranosyl)-(1->2)-alpha-L-arabinopyranosyl}-spirosta-5,25(27)-diene-1beta,3beta,23,24-tetrol; draconin B
UNPD103347	KCYOWUNRFWIOTH-FYRDJUONSA-N	C30H48O3	456.7	109291-71-6	Desoxyisofruticin B
UNPD103353	OBYHAHUVZAETKQ-HLZZIWHKSA-N	C30H48O3	456.7	104121-37-1; 129518-41-8	isoargentatin B
UNPD103362	YEKZYRCPUZIPAI-FKPXPTAZSA-N	C39H62O14	754.901	N/A	hecogenin 3-O-beta-D-glucopyranosyl(1->4)-beta-D-galactopyranoside; hecogenin-3-O-beta-D-glucopyranosyl-(1->4)-beta-D-galactopyranoside; TTS-8
UNPD103369	WTOCHLCBFJKBRR-XYFWTKIXSA-N	C30H54O12S3	702.938	N/A	N/A
UNPD103372	YKXLFOSFJQDDRN-SANMLTNESA-N	C32H24O10	568.527	1013649-10-9	(2S)-2,3-dihydro-6-methylbilobetin
UNPD103393	FUKZZTBLRPJDBZ-KIZUZYHPSA-N	C30H48O3	456.7	N/A	N/A
UNPD10341	IXNVKAZKJRUOPZ-UHFFFAOYSA-N	C30H13Br8NO6	1122.66	272118-06-6	polycitone B
UNPD103419	QDBTUBYMUFXZIA-MOTYTPFVSA-N	C35H56O8	604.814	N/A	rotundifolic acid
UNPD103429	PBLXVDNSLUFVHF-WLAFHLKWSA-N	C27H42O5	446.619	16680-64-1	Mexogenin; Neomexogenin
UNPD103435	UFSFBNPOCJFHOB-NXPBYULISA-N	C25H20O6	416.423	145399-63-9	ohioensin E
UNPD103449	JOMNSZQNMFKJCU-IBJAOLLWSA-N	C33H30O3	474.59	N/A	katsumadain A
UNPD103450	IQIGYVQQRKFGLN-HSYVCWSSSA-N	C42H40N6O4	692.805	64947-43-9	(-)-ditryptophenaline; ditryptophenaline
UNPD103488	HHXYJYBYNZMZKX-NPWCZNFISA-N	C30H50	410.718	1615-91-4; 1812-64-2; 33323-60-3; 33323-61-4; 43206-60-6	isohop-22(29)-ene
UNPD10349	HQSOJLCLJXXUNB-MRLFVDSASA-N	C36H32O14	688.631	N/A	6'-hydroxylophirone B 4'-O-beta-glucoside
UNPD103509	TVTKQGIMDPXDNX-SZAHLOSFSA-N	C36H28O13	668.6	N/A	bijaponicaxanthone
UNPD103510	XCTNIQRWNJZGMX-ZENBVETJSA-N	C30H48O2	440.701	N/A	Dammaradienyl acetate
UNPD103524	OEXOWMADMHIMMQ-WKXDCVPRSA-N	C53H76O15	953.162	111749-38-3	Sorangiosid B
UNPD103531	LMZKVILFCFSDGK-FDGRRBAMSA-N	C61H86O19	1123.32	N/A	homohalichondrin B
UNPD103533	NWXSEPYUXLWBAU-SANMLTNESA-N	C34H30N2O5	546.612	N/A	(+)-1,2-dehydro-2'nortelobine
UNPD103534	DAZOCAXXKGNMBF-MHZLTWQESA-N	C32H24O10	568.527	N/A	(2S,2'S)-2,3-dihydro-4',4'-di-O-methylamentoflavone; 2,3-dihydro-4',4'-di-O-methylamentoflavone
UNPD103542	VCYHETOWRGYJEE-CONSDPRKSA-N	C39H45N2O6	637.784	38849-82-0	(+)-2-N-Methyltetrandrine; 6,7,12,6'-tetramethoxy-2,2,2'-trimethyl-(1betaH)-berbamanium; chloride; Cycleahomine-chlorid; N2-methyl-tetrandrinium; chloride; N-Methyl-tetrandrinium-chlorid
UNPD103568	YFHBAUXHZPIFPV-ZUNZBZPNSA-N	C35H48ClN3O10	706.223	N/A	2'-N-demethylmaytanbutine
UNPD10357	ZAOGJEBDIPWARJ-UHFFFAOYSA-N	C30H18O15	618.455	156430-23-8	Ascoquinone A
UNPD103601	FUVJOQCLUAFSFU-JAYXHAGHSA-N	C48H28O32	1116.72	N/A	punicalagin
UNPD103609	CECSFLXHDJRFSA-RQGDNWDVSA-N	C33H54O3	498.78	N/A	3beta-acetoxy-11alpha-methoxy-12-ursene
UNPD103634	CLKPXYYJFFVZSE-NOYYCYTFSA-N	C31H46O4	482.695	N/A	tubiferolide methyl ester
UNPD103658	VJIROURYFKDPDA-QZQBZXMDSA-N	C27H46O3	418.652	85650-23-3	3beta,11-dihydroxy-9,11-secocholest-5-en-9-one; 3beta-3,11-Dihydroxy-9,11-secocholest-5-en-9-one
UNPD103672	TUWHNUMDECWFGS-WEWUYMOHSA-N	C42H70O14	798.997	N/A	9,19-cyclolanosta-21,24-epoxy-3beta,25,26-triol-3beta-O-gentiobioside
UNPD103691	NQGYOUYEGZOZBN-PQKNAMQESA-N	C27H45NO3	431.651	36506-67-9	Korseveramine
UNPD103699	TYQRIATZYZSTNM-MCPTWMPVSA-N	C29H48O2	428.69	N/A	erythrodiol
UNPD103711	XSFGFJWHQGJWJB-XMPHIPQDSA-N	C31H52O2	456.743	64548-16-9	24alpha-Ethylcholest-9(11)-enol acetate; 5alpha-Stigmast-9(11)-en-3beta-yl Acetate; stigmast-9(11)-en-3beta-yl acetate
UNPD103725	YBPWTJKOAKCPCG-OGZUKHIXSA-N	C28H40O8	504.612	N/A	Anhydrohirundigenin monothevetoside
UNPD103731	AWYDNKRGSOPYQB-ZHYOCZQLSA-N	C28H48O	400.68	632-32-6	(10S)-3c-Hydroxy-10r.13c-dimethyl-17c-((1R:4S)-1.4.5-trimethyl-hexyl)-(5tH.9tH)-Delta8(14)-tetradecahydro-1H-cyclopenta[a]phenanthren; 3beta-Hydroxy-10.13-dimethyl-17beta-((1R:4S)-1.4.5-trimethyl-hexyl)-5alpha; 5alpha-ergost-8(14)-en-3beta-ol
UNPD103750	NSOAYILZZYCKOT-NAMYGPATSA-N	C32H50O4	498.737	N/A	3beta-O-acetyl-16beta-hydroxy-11-oxoolean-12-en
UNPD103767	XHXRUABNTFWFLY-DBOCYZLVSA-N	C30H50O	426.717	N/A	C:D-seco-(8->14)-urso-8(26),12(13)-dien-3beta-ol
UNPD103772	RCXANGLYPFOYKX-XJJQXQETSA-N	C29H48O2	428.69	19891-85-1	30-nor-lup-3beta-ol-20-one; 30-nor-lupan-3beta-ol-20-one; 3beta-Hydroxy-20-oxo-29-nor-lupan; 3beta-hydroxy-20-oxo-30-norlupane; 3beta-Hydroxy-30-nor-lupan-20-on; 3beta-hydroxy-30-norlupan-20-one; 3beta-hydroxy-30-nor-lupan-20-one
UNPD103779	XXOCALNYWOQWGN-OUDRYZTDSA-N	C42H70O13	782.997	N/A	corchorusin D2
UNPD103790	HTYVBYVZYDWYMJ-DQMUJNTISA-N	C30H50O2	442.717	N/A	cycloart-23-ene-3beta,25-diol
UNPD103798	ISCBDXCFSQTDNI-LICHQCLTSA-N	C40H58O2	570.887	N/A	lutein
UNPD103805	ICBBJGYDHALMGM-ONYSRWDTSA-N	C30H52O2	444.733	N/A	(24S)-cycloart-25-ene-3beta,24-diol
UNPD103808	GYQQVQFPAAQBCN-OXYJZGOLSA-N	C28H36O9	516.58	137740-11-5	triptogelin D1; Triptogelin D-1
UNPD103812	RHNFCIPJKSUUES-XYJOMJKUSA-N	C30H44O2	436.669	104700-98-3	ganoderal A
UNPD103819	SLSZTYZQTXBSEG-XWWGUGFNSA-N	C30H50O2	442.717	N/A	4beta-hydroxy-4-epishion-21-en-3-one; astertarone B
UNPD103825	DSEKYWAQQVUQTP-GNHDAJIMSA-N	C30H50O2	442.717	67895-85-6	2beta-hydroxy-D:A-friedooleanan-3-one; 2beta-Hydroxy-friedelanon-(3); Cerin; Cerin (2beta-Hydroxyfriedelin); epi-cerin
UNPD103833	DXWSMYLGSLBTTI-HOIPTZANSA-N	C30H32O6	488.571	115334-55-9	Fruticolide; fruticoliden
UNPD103847	HVLXXQDJGPKVMK-RISIKYRBSA-N	C37H47NO4	569.773	N/A	janthitrem C
UNPD103849	DZSIQVIZFPZAMV-GQKALIQISA-N	C28H32O9	512.548	N/A	bisvertinolone
UNPD103852	RTLXJEJRLWILSU-JQKSPDSKSA-N	C30H50O2	442.717	37384-13-7	Coflodiol
UNPD103853	FESAEKUFXJFTFG-WCEBJTTFSA-N	C48H28O30	1084.72	103616-63-3	Punicacortein D
UNPD10386	MKRBLBZRPCFROB-PITNESRCSA-N	C31H36N4O2	496.643	10438-16-1; 1355-62-0; 10438-17-2; 77646-14-1	cinchophyllamine
UNPD103864	DESNVFJPSFPUNJ-WYUHBREQSA-N	C29H48O2	428.69	N/A	7-hydroxystigmast-4-en-3-one
UNPD103872	KLTLHPPOKSEAFC-YPBBBNSLSA-N	C29H44O2	424.658	N/A	Koelpinin C
UNPD103876	QLFHDTVFRVKLCZ-ANGLHQKGSA-N	C30H48O4	472.7	53800-21-8	16-Oxolycoclavanol; 3alpha,21beta,24-trihydroxyserrat-14-en-16-one; lycernuic ketone C
UNPD103879	DIAGLFGGXMMSTF-SDVYWHOKSA-N	C30H38O6	494.619	N/A	dimethoxydihydronetzahualcoyone
UNPD103906	OWYWPQXQGGTSKJ-BTZKZAGSSA-N	C40H46N4O2	614.819	155210-53-0	Aristoaristone
UNPD103942	WQGGVDOTGXKLGW-AONIPZHHSA-N	C24H40O4	392.572	N/A	N/A
UNPD103945	NZPWRLLSOXIBKG-BSUMSBOOSA-N	C40H54O6	630.853	N/A	cambogin
UNPD103960	PGJRQHKPPYIVQE-BGDMQGTOSA-N	C28H36O7	484.581	N/A	rel-(17S,20R,22R)-5beta,6beta:18,20-diepoxy-4beta-hydroxy-1,18-dioxowitha-24-enolide; withaphysalin N
UNPD103965	PZYQHGGPBRZGCH-GIYPDCANSA-N	C35H56O5	556.816	87387-60-8	camelliagenine A, 16-beta,beta-dimethylacrylate
UNPD103971	CMTXBVHDOWHMEA-YYRHYDGHSA-N	C44H70O16	855.017	N/A	hovenidulcioside B1
UNPD103985	VHOHRPODRURUEC-ACFCCJRESA-N	C31H52O	440.744	N/A	cyclotirucanenol
UNPD10404	QLCJXHUAXDJDFZ-PSPBIHCJSA-N	C30H47NO6	517.697	34303-94-1	Holarosine A
UNPD104050	FZHZACZDNVSIST-GKCWLZOCSA-N	C37H56O12	692.833	N/A	16beta-acetoxy-3-O-beta-D-xylopyranosyl-22,25-epoxyholosta-9(11)-ene-3beta,12alpha,17alpha-triol; nobiliside C
UNPD104053	GCRXQWHNYFZSCQ-GTFZWYKXSA-N	C33H50O5	526.747	55136-45-3	Methyl 3-acetyl-19-oxo-olean-13(18)-en-28-oate
UNPD10406	UWHKELQKZGZXIE-MHERODDWSA-N	C29H46O	410.675	N/A	N/A
UNPD104061	CDBDDJJFIHXISK-YVJGJRSISA-N	C30H40O4	464.636	N/A	6beta-hydroxychamaecydin
UNPD104065	NCGJGPSWDDQPKM-JPKRZNKZSA-N	C27H36O7	472.571	N/A	Lucidenic acid K
UNPD104089	AHYSWFBBMLPXFU-XBRQCBKPSA-N	C30H35NO4	473.603	N/A	(+)-decaturin D; decaturin D
UNPD104094	HFDRKIFHGZYFBN-WWACBCILSA-N	C39H64O14	756.917	N/A	6-O-beta-D-glucopyranosyl-(1->4)-beta-D-glucopyranoside chlorogenin
UNPD104099	FIKOOQXJBAJJSE-MEVMGCQOSA-N	C19H22O6	346.374	143572-84-3	Alectrol
UNPD10410	SACVYYUVECPLJH-GNPXLHQYSA-N	C36H46ClN3O12	748.216	N/A	maytanbicyclinol
UNPD104100	UEAVXFIIBASFEK-UHFFFAOYSA-N	C20H20Br2N4S2	540.338	622011-16-9	6-bromo-2-mercaptotryptamine disulfide-bonded dimer
UNPD104134	WZDKBHGEBSMIQO-QFGJUUEDSA-N	C30H50	410.718	1615-95-8	5-Adianene
UNPD104141	KKHKTWUGRNQGDU-QCDSWUKFSA-N	C30H32O6	488.571	54302-59-9	Flemichin A
UNPD104149	SKEKMEURXABJND-UHFFFAOYSA-N	C31H34O6	502.598	142673-92-5	Euchrenone b12
UNPD104153	KYEAXNAYHSCLMT-HZMDPXMXSA-N	C20H20N2O3	336.384	139610-18-7	Magniflorine
UNPD104182	MEZRFUKEDLRTQA-MIOBKHRCSA-N	C32H42N4O	498.702	73706-31-7	15'-Hydroxy-14',15'-dihydro-isoborreverin; 7,7,9-trimethyl-11-(2-methylamino-ethyl)-6-[3-(2-methylamino-ethyl)-1H-indol-2-yl]-6a,7,8,9,10,10a-hexahydro-6H-isoindolo[2,1-a]indol-9-ol; Hydroxy-15'-dihydro-14',15'-isoborreverin
UNPD104184	TUKVWIYSWDDKKX-QQHLYMAWSA-N	C28H30O11	542.531	41451-76-7; 145512-60-3	bruceantarin
UNPD104195	YRPZEELVGGPGGI-NCVCLENPSA-N	C32H52O2	468.754	N/A	elephanmollen
UNPD104206	NAOZUJGYGKPDRI-XJTLBXPRSA-N	C38H30N6O2	602.684	1253379-22-4	dievodiamine
UNPD104207	YNDBJOCMPASMJA-SYRJFBTCSA-N	C40H54O2	566.856	100459-63-0	2-hydroxyechinenone
UNPD104211	AMMYVOPRVWBAML-MCFMUOFQSA-N	C31H56O4	492.774	N/A	20(R)-20,25-dimethoxyl-dammarane-3beta,12beta-diol
UNPD104229	XWJPSPMNDHNLFX-HTGSUXDGSA-N	C31H44N2O	460.694	N/A	cortistatin H
UNPD104239	FZPSABBXYRSWMG-CTUMMWBSSA-N	C39H56O3	572.86	N/A	3beta-E-p-coumaroyltaraxerol; careaborin; taraxerol trans-p-hydroxycinnamoyl ester; trans-Careaborin
UNPD104244	PXZMKWQYVOKFAL-UHFFFAOYSA-N	C36H22O18	742.549	N/A	6,6'-bieckol
UNPD10425	UIXJVDGAGQPTFR-QWNCWLTKSA-N	C30H48O2	440.701	N/A	3-epikarounidiol; 3-epikaurounidiol
UNPD104262	KMDDHJUXLXBOFN-HYKZOIEOSA-N	C42H48N4O7	720.853	N/A	rausutrine
UNPD104266	DAHFKODECRYGAQ-WRRPKXNSSA-N	C28H50N2O3	462.708	N/A	(+)-demethylxestospongin B
UNPD104274	KRUXZXSQFGRHRX-SXQOXSLASA-N	C24H32O5	400.508	N/A	5beta-hydroxy-14alpha-artebufogenin
UNPD104281	RQALJXHLWPYPQC-PEJSMWFGSA-N	C36H42O9	618.713	N/A	dichrostachine Q
UNPD104298	ZEGUWBQDYDXBNS-FVFJQADASA-N	C30H50O2	442.717	6822-47-5	12-oleanene-3beta,22beta-diol; 3beta,22beta-Dihydroxy-oleanen-(12); olan-12-ene-3beta,22beta-diol; Olean-12-en-3beta,22beta-diol; olean-12-ene-3beta,22beta-diol; sophoradiol
UNPD104319	MZIFQWQUWLUMRE-KUGNCTOESA-N	C32H48O4	496.721	N/A	3alpha-acetoxy-9betaH-lanosta-7,24-dien-26,23R-olide
UNPD104328	YSKVBPGQYRAUQO-HBPBZKQKSA-N	C29H50O	414.707	171028-60-7	N/A
UNPD10433	QUGZOXCXHGEACS-ZOEAEODXSA-N	C28H36O4	436.583	113430-43-6	Withametelin
UNPD104333	LLINHWDEBZOLGN-AUJOKRBPSA-N	C28H36O4	436.583	N/A	20alpha-hydroxytingenone
UNPD104337	ZORBIEXXHYHNFM-KTHPQXHZSA-N	C32H50O5	514.736	56119-15-4	Karachic acid
UNPD104349	JCVMSAVEYTUMSJ-RSEQLOHWSA-N	C26H28N2	368.514	99102-30-4	Annonidine A
UNPD104364	UTMAHFHENBGQND-PENGMQOCSA-N	C27H48N2O	416.683	5672-28-6; 10283-46-2	Cyclovirobuxin B
UNPD104382	AEPJQKVEJDKGIZ-RTBHCFDSSA-N	C26H32O4	408.53	1134782-11-8	ceramicine B
UNPD104385	CIBAPVLFORANSS-DSGYCFMMSA-N	C27H42O3	414.621	N/A	Sarsasapogenone
UNPD104386	SZLHPSKURYFPPQ-NPZUVFICSA-N	C30H50	410.718	474-21-5	(20R)-Eupha-7,24-diene
UNPD104390	KPKZFSIYSKUMNN-NJSBNCGVSA-N	C25H29N3O2	403.517	65094-31-7	4-phenyl-9-(3-phenyl-acryloyl)-1,5,9-triaza-cyclotridec-10-en-2-one; Neoperiphyllin; Neoperiphylline
UNPD104400	LXSXGPPYNXSQPJ-RNIAWFEPSA-N	C36H40O6	568.699	81421-67-2	castanaguyone
UNPD104419	BKCRRCSMLIWVIA-WGMWWFGYSA-N	C34H56O5	544.805	N/A	24-methylenecholesterol-3-O-alpha-L-fucopyranoside
UNPD104423	YQNOQDNQJZJMBU-RXWYWUIXSA-N	C21H28O4	344.445	N/A	atratogenin A
UNPD104438	KGNAXTMQQANFON-AFSJYTMSSA-N	C48H60N6O16	977.021	N/A	Rubia akane RA-XIII
UNPD104441	IUXAGRKMQRVAMG-HJKREBNKSA-N	C26H28O8	468.496	62628-02-8	cycloepiatalantin
UNPD104457	HLWXOXRRWFGBKK-SKWFETBXSA-N	C40H50O7	642.821	N/A	N/A
UNPD104462	WUZAYXBBBIEAOP-XJYYGHJTSA-N	C38H53BrO4	653.729	69844-00-4	N/A
UNPD104469	HSIVCOIZUQHEFF-GEPPUEHYSA-N	C32H42O7	538.672	N/A	heteroclitalactone L
UNPD104474	KTASKRCJBXZGMH-WMYNZDBHSA-N	C24H37NO2	371.556	4236-73-1; 14747-67-2	Buxtanin; Buxtauin; Buxtauin, 3-Dimethylamino-4-methylen-14-methyl-9.19-cyclo-16-hydroxypregnan-20-on; Buxtauine; Buxtauine-M; Cyclobuxoxin; Cyclomicrobuxinin; cyclomicrobuxinine
UNPD10451	TYOQVNKJFHCYPE-YRIYAPKHSA-N	C40H64O14	768.928	77787-57-6	debora-aplasmomycin; Deboroaplasmomycin
UNPD104519	YCYRMTDEEUGSQO-SKCUWOTOSA-N	C30H29NO9	547.553	N/A	acrignine-A
UNPD104525	VFAMAEHGMCJTGJ-NQWSQQRBSA-N	C30H42O2	434.653	59741-85-4	Citrullonol
UNPD104526	DGWVBOLRGRYBRU-LIYXJRAYSA-N	C30H50O3	458.716	51116-90-6	Dammar-24-en-12beta,20(S)-diol-3-on
UNPD104534	YZTZJWAFBBUUTI-AQQFODMKSA-N	C30H50O4	474.716	N/A	1beta,2alpha,3beta,11alpha-tetrahydroxyurs-12-ene; 1beta,2alpha,3beta,11alpha-tetrahydroxy-urs-12-ene
UNPD104556	IVURHZJIYJKPLX-QBWFHXNLSA-N	C27H44O4	432.636	4622-40-6; 4622-41-7; 5874-26-0; 16653-48-8; 66516-24-3; 69686-33-5; 107297-15-4; 107297-16-5; 107437-12-7; 111954-43-9	Neonogiragenin
UNPD104557	UPACPHKOSSOYIY-WRBRBUERSA-N	C32H50O3	482.738	N/A	3-O-acetyloleanolic aldehyde
UNPD104562	XOLHQUYGSUGTQA-DFGZTGKASA-N	C28H39NO	405.615	112900-04-6	emindole SB; entinclole SB
UNPD104569	MBDGNUHNPHPPSE-CHTHDCEYSA-N	C30H50O5	490.715	N/A	3-oxo-neoalsogenin
UNPD104572	FBCXFKWMGIWMJQ-KYJUHHDHSA-N	C38H42N2O6	622.75	1263-80-5; 13017-15-7; 4021-17-4	6,7,6',12'-tetramethoxy-2,2'-dimethyl-(1'alphaH)-oxyacanthane; 6,7,6',12'-Tetramethoxy-2,2'-dimethyl-1'alphaH-oxyacanthan; 6,7,6',12'-tetramethoxy-2,2'-dimethyl-1'alphaH-oxyacanthane; O; Obaberine; O-Methyllimacusine; O-Methylrepadin (S,S); O-Methyl-repandin; O-methylrepandine
UNPD104577	SGSMRLJTYJLFMA-FPOLEOGZSA-N	C33H50O5	526.747	N/A	fomlactone A; fomlactone B
UNPD104580	GVYRILVYKGEVGO-SDMJSUEASA-N	C32H56N2	468.8	N/A	haliclonacyclamine B
UNPD104595	RKFYYCKIHVEWHX-PGGIZFLQSA-N	C42H32O9	680.698	109605-83-6	miyabenol; Miyabenol C
UNPD104616	GWCZMTHDKIPBNV-CPHWUPBPSA-N	C25H36O4	400.551	N/A	cacospongionolide F
UNPD104624	YECXHLPYMXGEBI-UBQUQASHSA-N	C40H54O3	582.855	80183-56-8	Adonixanthin
UNPD104628	YEHWWGFZOAYHEC-YFKPBYRVSA-M	C18H12Br3O9S	644.059	N/A	proisocrinin E
UNPD104641	ODSSDTBFHAYYMD-HWPNWJPDSA-N	C32H52O2	468.754	N/A	lupeyl acetate
UNPD10465	ZTOJWRKUTVFORP-AMZTXIEOSA-N	C30H50O3	458.716	84720-60-5	lup-1beta,3beta,11alpha-triol; lup-20(29)-1beta,3beta,11alpha-triol; nepetidin
UNPD104657	CUOZRGBQTOSWAY-KUQLGJHQSA-N	C36H58O10	650.84	31297-79-7	Arjunetin
UNPD104684	RZIMZQMLANTRFI-UXGMGPHYSA-N	C42H32O9	680.698	84870-56-4	gnetin E
UNPD104703	YRLMHPNEDFFBTK-YYSGXROISA-N	C39H56O2	556.861	21593-81-7; 64162-60-3; 70005-96-8	beta-Amyrin-cinnamat
UNPD104711	RAOGYWAOLSSRJR-CXUQIOAJSA-N	C27H28O7	464.507	55215-39-9	Aspulvinone F
UNPD104713	MMHIRXWRADMMCA-PALSGZIYSA-N	C29H44O5	472.657	N/A	(22R,23S)-17alpha,23-epoxy-22,29-dihydroxy-27-norlanost-8-en-3,24-dione
UNPD104716	XXEVRFPFYXDUMK-UPSHQWCBSA-N	C30H41N3O5	523.664	24529-94-0	Alangamide
UNPD104718	WBWWGRHZICKQGZ-HGVCTONRSA-N	C26H45NO7S	515.703	81-24-3	Taurocholic acid
UNPD104727	RGADTGZXHGYDQJ-LFHBMCRUSA-N	C24H35NO	353.541	7759-55-9	buxmicrophylline B; Cyclosuffrobuxinin; Cyclosuffrobuxinine M
UNPD104729	QKDLQFSLLCQTOH-TURJNOCPSA-N	C22H28O7	404.454	N/A	Trichodonin
UNPD10473	KWSAGEUCYXRPTA-HEQGEZKBSA-N	C30H48O	424.702	60290-56-4	Glochidol
UNPD104730	CNTMYVFPLVDMFY-HIVUMZBNSA-N	C32H32N4O3	520.621	N/A	okaramine H
UNPD104775	RRBKPDNMJPPISI-CONSDPRKSA-N	C38H44N2O7	640.765	64235-41-2	(+)-thalirugine; Thalirugine
UNPD104779	YFLFZSFVUVLDTP-RUNMVMLQSA-N	C38H48O6	600.784	N/A	dichapetalin B
UNPD1048	NCEFZVURTXZBJM-QNVVASFDSA-N	C40H44O13	732.77	N/A	shizukaol B
UNPD10480	GRLOTNLKPYVDST-PJKYEGSWSA-N	C39H56O4	588.86	N/A	22-hydroxytaraxeryl-cis-p-coumarate
UNPD104800	ACDWEIMFJUNXIU-XIAQVTQDSA-N	C35H44O7	576.72	N/A	sanggenol E
UNPD104818	GVOIABOMXKDDGU-RTNWBDIUSA-N	C40H56O4	600.87	N/A	(13Z)-capsorubin
UNPD104821	QCRQUKGQSNXSQI-INDMIFKZSA-N	C23H28N4O2	392.494	121290-68-4	(-)-12,12'-methylenedicytisine; 12,12'-methylenedicytisine; Bis-((1R)-8-oxo-1,5,6,8-tetrahydro-2H,; bis-((1R)-8-oxo-1,5,6,8-tetrahydro-2H,4H-1r,5c-methano-pyrido[1,2-a][1,5]diazocin-3-yl)-methane; bis-cytisinomethane; N,N'-methylene-bis-cytisine
UNPD104822	OEGYWKLSOORPGU-SPTVBHNHSA-N	C36H58O10	650.84	N/A	2alpha,3alpha,24-trihydroxyurs-12-en-28-oic acid-28-O-beta-D-glucopyranosyl ester
UNPD104855	LUFNWRXNCOUSCX-QZLGOQTBSA-N	C29H50O3	446.706	63631-46-9	5-Hydroperoxide-Stigmast-6-ene-3,5-diol
UNPD104887	VVNYLNWIIBXFLK-LMKUSPAJSA-N	C30H30N4O4	510.584	448-65-7	Deuteroporphyrin IX
UNPD104895	MRNPHCMRIQYRFU-PXWDUPPGSA-N	C31H52O	440.744	4555-56-0; 17904-55-1; 25279-40-7; 27570-19-0; 29347-94-2; 90582-45-9; 90582-46-0	Arundoin
UNPD1049	BLSNFMIGHPIPFW-ZUQMNNKGSA-N	C40H56N4O	608.899	N/A	njaoamine D
UNPD104916	CSTXPWMNQXGCDD-PMGBMVBQSA-N	C28H47NO2	429.678	70474-40-7	Rhinolidine
UNPD104943	UDXDFWBZZQHDRO-JHVIPJFDSA-N	C32H52O2	468.754	863-76-3; 101915-52-0; 22395-84-2	3beta-acetoxy-urs-12-ene; alpha-Amyrin-acetat
UNPD10495	ITSJFETYKWFREV-UHFFFAOYSA-N	C15H37N5	287.488	129225-32-7	Aminobutyl canavalmine; aminobutylcanavalmine; N鈥?(4-Aminopropyl)-Canavalmine
UNPD104951	IFFBQMRDVLQSPU-KTNBTVCPSA-N	C32H36N2O7	560.637	N/A	vincamajine-17-O-3',4',5'-trimethoxybenzoate
UNPD104955	QLDNWJOJCDIMKK-XLFBYWHPSA-N	C29H48O	412.691	17757-07-2	24-methylene-4alpha-methyl-5alpha-cholest-8-en-3beta-ol; 4alpha-Methylfecosterol; 4-methylfecosterol
UNPD104968	UPGCDKVJPIRNTG-BUURXMNCSA-N	C38H41N3O11S	747.811	N/A	ecteinascidin 729; Et 729; ET729; ET-729
UNPD104986	NRKVRRFBTLEIJV-NBLLDXTRSA-N	C35H36N4O5	592.684	10200-04-1	2(4)-formyl-4(2)-vinyldeuteroporphyrin dimethyl ester; 3,3'-(8-formyl-3,7,12,17-tetramethyl-13-vinyl-21H,23H-porphine-2,18-diyl)-bis-propionic acid dimethyl ester; 3-formyl-8-vinyl-deuteroporphyrin-dimethyl ester; Spirog; Spirographis porphyrin
UNPD105006	ZXVDYXHNDNZGKI-XPUNKRHGSA-N	C37H46O5	570.758	N/A	pyrrhoxanthinol 5,8-furanoxide
UNPD105020	XOASTWITKYDKAJ-HEHQVYIESA-N	C37H45NO4	567.758	N/A	penitrem D
UNPD105027	WKAKINUGDJCCTO-MRUOYJSDSA-N	C23H38O2	346.547	4905-55-9; 150036-74-1	N/A
UNPD10504	ILNTXWFXFMUPGN-ZBWVBUCBSA-N	C31H36O11	584.611	N/A	9-C-beta-D-olivosyl-1-4-beta-D-olivosyl-prejadomycin
UNPD105041	ZYZHOJHOPCBGMY-YJRFALJNSA-N	C35H58O2	510.834	18531-41-4	3-O-Isovaleryl-beta-amyrin; beta-amyrin 3'-methylbutanoate; beta-amyrin-3-(3'-methylbutanonate); beta-Amyrin-isovalerat
UNPD105043	RXCZYUYRSCOXSS-OMXBOUPZSA-N	C28H40O5	456.614	N/A	24,25-dihydro-27-desoxywithaferin A; 27-desoxy-24,25-dihydrowithaferin A
UNPD105060	NIVHSKHPHHRBAM-VUFDRAARSA-N	C29H44O9	536.654	52589-12-5	Diginatin
UNPD105067	HBCZZWVCKJYYNF-IDSUDGCUSA-N	C27H42N2O4	458.633	96973-93-2	Triacetylholarrhimin
UNPD105070	HVGLWBMWGLOBHA-KETMJRJWSA-N	C27H30O16	610.518	38950-96-8	isoorientin 4'-O-glucoside; isoorientin-4'-O-beta-D-glucoside; Isoorientin-4'-O-glucosid; Isoorientin-4'-O-glucoside
UNPD105087	JFANYIGTUNUOBD-HCACAHHJSA-N	C34H30O8	566.597	121795-56-0	(5S,6R,7R,8S)-2-(2-phenylethyl)-5,6,7-trihydroxy-5,6,7,8-tetrahydro-8-[2-(2-phenylethyl)chromonyl-6-oxy]chromone; (5S,6R,7R,8S)-2-(2-Phenylethyl)-5,6,7-tri-hydroxy-5,6,7,8-tetrahydro-8-[2-(2-phenylethyl)chromonyl-6-oxy]chromone (AH13); (5S,6R,7R,8S)-2-(2-phenylethyl)-5,6,7-trihydroxy-5,6,7,8-tetrahydro-8-<2-(2-phenylethyl)chromonyl-6-oxy>chromone; AH13
UNPD105095	CPRFPOYNQSHGTH-UHFFFAOYSA-N	C21H20N4O2S	392.474	N/A	shermilamine E
UNPD105096	SFEUTIOWNUGQMZ-ZHLOSDGBSA-N	C32H52O2	468.754	6426-43-3; 62859-36-3; 64090-87-5	(4aR)-10c-Acetoxy-1t.4ar.6at.6bc.9.9.12ac-heptamethyl-2-methylen-(8atH.12btH.14acH.14btH)-docosahydro-picen; 3beta-Acetoxy-18alpha.1; 3beta-Acetoxy-taraxast-20(30)-en; 3beta-acetoxy-taraxast-20(30)-ene; taraxasterol acetate; Taraxasterol-acetat; taraxasteryl acetate
UNPD105109	YKIDYBKDGUBCOP-WOJBJXKFSA-N	C44H38O15	806.763	N/A	cladochrome D
UNPD105148	RFCPTXGFYWKJJB-JYFHCPMTSA-N	C30H50O2	442.717	119285-48-2	3beta-20(29)-Lupene-3,24-diol; Lup-20(29)-ene-3beta,24-diol
UNPD105156	NPJAFWGCVZLGLX-NIQBKMFASA-N	C32H48O5	512.721	155448-85-4	Ac-17,23-Epoxy-3-hydroxycycloartan-26,23-olide
UNPD10516	CIPWTUUCAJDQRQ-MZMGYGNJSA-N	C25H36O2	368.552	73030-56-5	Abridin
UNPD105163	UUPCIQMERCEMQB-FPXGOXRXSA-N	C45H44O11	760.824	76069-36-8	Moracenin C
UNPD105168	VXMGWGNGLWFNNK-TYILKBIKSA-N	C40H62O8S	702.98	N/A	thioflexibilolide A
UNPD105172	HBZMFBSNLZLYMN-HHZCAVKLSA-N	C27H40O5	444.603	N/A	3-acetylsesterstatin 1
UNPD1052	OXVUXGFZHDKYLS-BLIWDXROSA-N	C30H48O5	488.699	13850-16-3; 53155-25-2; 119725-19-8	2,3,19-trihydroxyurs-12-en-28-oic acid; 2alpha,19alpha-Dihydroxyursolic acid; 2alpha,3beta,19a; 2alpha,3beta,19alpha-trihydroxyurs-12-en-28-oic acid; 2alpha,3beta,19alpha-trihydroxy-urs-12-en-28-oic acid; 2alpha,3beta,19-trihydroxyurs-12-en-28-oic acid; euscaphic acid; tormentic acid
UNPD105210	CEFVJFNDUOLSEQ-PGCZEWEDSA-N	C20H28O6	364.433	171595-25-8	6-Angeloyl-3,6,9-Trihydroxy-7(11)-eremophilen-12,8-olide
UNPD105212	OBYWPUMYSJSSFH-YCCBJEBWSA-N	C37H44O10	648.739	55306-11-1	Gnididin; Gnididin ?
UNPD105220	ZNUAKACHFYTNFX-ISZJTHHZSA-N	C30H50O2	442.717	N/A	lup-20(30)-ene-3alpha,29-diol
UNPD105222	UGNWWWXQCONFKB-OAFDANPRSA-N	C28H40O7	488.613	51658-32-3	Nic 11
UNPD105234	VZPCWSKCBLYYSO-WFHLZTHJSA-N	C30H46O2	438.685	1449-07-6	14-Serratene-3,21-dione; Serratendion; serratenedione
UNPD105266	CEXRBBOQMPVHFE-PWSLOFDZSA-N	C25H34O4	398.535	N/A	globostelletin G; LJRG-80-2
UNPD105268	NWKNHNUJGTXAFZ-ADWYLOCUSA-N	C28H41NO2	423.631	138629-07-9	Radarin B
UNPD105281	YWJMSSUOWWLAFE-CNFVDQEHSA-N	C28H40O7	488.613	N/A	coagulin M
UNPD105285	NESPPCWGYRQEJQ-VATUXEBJSA-N	C40H52O2	564.84	514-92-1	(1'E,3'E)-3',4'-didehydro-beta,psi-caroten-16'-oic acid; (1'E,3'E)-3',4'-Didehydro-beta,psi-carotin-16'-saeure; 3',4'-didehydro-beta,phi-caroten-16'-oic acid; 3',4'-didehydro-beta,psi-caroten-16'-oic acid; all-trans-2,; torularhodin
UNPD105296	MMPZIZSTFZWPPF-LTTZFSQHSA-N	C31H52O2	456.743	128450-75-9	Ortonacetal
UNPD105312	DBCAVZSSFGIHQZ-LCNIFGJKSA-N	C30H48O	424.702	514-07-8	(8alpha)-taraxer-14-en-3-one; Tarasceron
UNPD105326	PFKXCFYRZQSPOG-MGAGJNEJSA-N	C31H30O14	626.561	1038743-24-6	eriodictyol 7-O-[6'-(3'-hydroxy-4'-methoxycinnamoyl)]-beta-D-glucopyranoside
UNPD105338	FIHZBLFUMKZQLN-FQLXRVMXSA-N	C37H36N2O7	620.691	131984-86-6	Isocuricycleatjine
UNPD10534	AZCBBPUVYVMRQT-GYZFJBNPSA-N	C27H41NO7S	523.682	1151980-01-6	coscinolactam B
UNPD105357	UMRPOGLIBDXFNK-LVYGDIKZSA-N	C32H52O2	468.754	33055-28-6	Pulcherryl acetate
UNPD105358	LMIFPRVTIOZTJN-RUHSDIBZSA-N	C40H56O3	584.871	N/A	N/A
UNPD105359	LJNASASDNLCNOS-NBRRGLSJSA-N	C28H42O	394.632	516-77-8; 911-37-5; 3795-20-8; 3957-33-3; 96442-56-7; 115305-03-8; 132152-00-2	Isoergosteron
UNPD105364	IJNDMZIDDKVXHR-PDGVZUSRSA-N	C27H40O4	428.604	71302-34-6	gammar-Lactone-(3S,5Z,7E,23S,25R)-3,23,25-Trihydroxy-9,10-secocholesta-5,7,10(19)-trien-26-oic acid
UNPD105397	SWVJMXXZNXPPSG-QXUMGSNFSA-N	C37H49N7O6S3	784.023	N/A	haligramide A
UNPD105414	FVUNGFVHZLQIFR-RXTAPFAWSA-L	C31H21ClO13	636.944	N/A	Cercospora beticola toxin
UNPD105427	JVQOVXPSHOWVQH-CLFFUBHDSA-N	C30H44O4	468.668	N/A	camphoratin J
UNPD105431	WHZVDRCEHYLPGD-RERXTAQQSA-N	C40H44O15	764.768	N/A	spicachlorantin D
UNPD105436	LOYCURYJAXOHHB-XPYROQSCSA-N	C30H46O	422.686	141912-55-2	cycloartadienone
UNPD105440	OYLFUSSLXABVLB-BUAISUHFSA-N	C19H38N4O10	482.526	66277-09-6; 66322-27-8	Gentamicin III-1
UNPD105471	ANVAOWXLWRTKGA-NTXLUARGSA-N	C40H56	536.873	7488-99-5	(+)-alpha-(6'R)-Carotin; (6'R)-beta,epsilon-carotene; (6'R)-beta,epsilon-Carotin; all-trans-alpha-carotene; alpha-carotene; beta,epsilon-carotene
UNPD105490	RAQNTCRNSXYLAH-RFCGZQMISA-N	C36H62O9	638.872	63223-86-9	20(S)-ginsenoside Rh1; 20-(S)-ginsenoside Rh1; 6-O-beta-D-glucopyranosyl-20(S)-protopanaxatriol; ginsenoside Rh1; ginsenoside-Rh1; G-Rh1
UNPD105519	NGKSEVYOCARGLQ-KFNUOSPMSA-N	C40H52O5	612.838	N/A	3'-dehydrouriolide
UNPD105521	NHYWHOQGRJLYBG-HKIMRKGLSA-N	C40H46N4O2	614.819	21400-49-7; 69926-00-7	19'S-pleiomutinine; pleiomutinine
UNPD105525	BXARCUHDNQOUJG-JYKJVMSHSA-N	C33H50O11	622.743	N/A	Spongipregnoloside A
UNPD105531	HCNHSIZQPOLMAC-UDWHPBRWSA-N	C31H34N4O2	494.627	151484-70-7	Corallistin C
UNPD105552	FGJUXFVUOCKRCY-QFIPXVFZSA-N	C25H24O4	388.456	82345-36-6	(S)-Xambioona; xambioona
UNPD105561	PFRUIDZIJVQVOR-UHFFFAOYSA-N	C35H26O10	606.575	N/A	6'-(3-methyl-2-butenyl)amentoflavone
UNPD105565	FECCSPZIEUDRSR-CGYWMWOTSA-N	C36H52O11	660.791	N/A	N/A
UNPD10557	UNLHOZSQJSDBQS-VVBAWIGMSA-N	C27H38O3	410.589	N/A	N/A
UNPD10558	AXOVXHLTUALGCW-NOOUQOSXSA-N	C30H46O4	470.684	N/A	Semialatic acid
UNPD105582	WQWTUUFHPFYTRZ-JNCGFQHWSA-N	C32H52O2	468.754	N/A	D:C-friedo-B:A-neogrammer-9(11)-en-3-yl acetate
UNPD105595	RMBWMWQXPGWZJZ-GSVZXUNASA-N	C22H22O11	462.403	N/A	acacetin 6-C-beta-D-glucopyranoside; isocytisoside
UNPD105598	LHNHZPPINIGVMV-HWTFXIFRSA-N	C31H54O	442.76	62875-16-5	Cycloswietenol
UNPD105631	OUOKFSJISOOKJO-ZYAMBMTRSA-N	C30H48O	424.702	137224-65-8	D:C-D-Friedomadeir-7-en-3-one; D:C-friedomadeir-7-en-3-one; isomadeiranone
UNPD105650	LGKSDNYFMRXCFO-KVONHINHSA-N	C51H74O15	927.124	N/A	N/A
UNPD105654	DYTVUYVLJDSMFA-LTSWQWDKSA-N	C32H52O2	468.754	4586-65-6	phi-Taraxasterol-acetat; traxateryl acetate
UNPD105665	BKBQQOHZTBOOPG-LVXNQROUSA-N	C26H28O6	436.497	987-99-5	Citrolin
UNPD105677	ZYVYVSDVVCCWKV-HCMYPKGDSA-N	C31H50O4	486.726	97762-87-3	methyl 2alpha,3alpha-dihydroxy-lup-20(29)-en-28-oate; methyl-2alpha,3alpha-dihydroxy-lup-20(29)-en-28-oate
UNPD105689	LWRYKADLUSDOLT-KARYPJENSA-N	C36H49N5O6	647.804	N/A	N/A
UNPD105692	MSVGGLNVZBBEKQ-VPJVDGCSSA-N	C44H52N2O18	896.886	N/A	Angulatamine
UNPD105704	JNTJNUDLVQQYGM-VFWCLKQGSA-N	C45H74O18	903.058	N/A	(25R)-5beta-spirostan-3beta-yl O-beta-D-glucopyranosyl-(1->2)-O-beta-D-glucopyranosyl-(1->4)-beta-D-galactopyranoside
UNPD105711	CJHZEDXCLDLSRZ-TZLMEBMFSA-N	C31H52O	440.744	N/A	beta-amyrin
UNPD105713	LPWWIRLWNQPIDU-AENOJICWSA-N	C31H42O7	526.661	N/A	7beta-hydroxy-3,11,15,23-tetraoxolanosta-8,20E(22)-dien-26-oic acid methyl ester; methyl ganoderenate D
UNPD105719	KKBXQLZWMCRLTO-AGPYZXATSA-N	C27H43NO3	429.635	N/A	solanudine
UNPD105729	LOVNYFVWYTXDRE-OHFNBNKZSA-N	C21H30O3	330.461	438-07-3; 2781-78-4; 14264-44-9; 17779-71-4	16alpha-16-Hydroxypregn-4-ene-3,20-dione; 16alpha-Hydroxyprogesteron; 16alpha-Hydroxy-progesteron; 17alpha-Hydroxy-progesteron; 4-Pregnen-16alpha-ol-3,20-dion; 6alpha-Hydroxy-progesteron
UNPD105730	WZKNIMMWWQHMCG-LBRUIOSISA-N	C40H56O	552.872	34331-34-5; 34336-24-8; 37721-41-8; 73574-04-6	(5Xi,6Xi,6'R)-5,6-epoxy-5,6-dihydro-beta,epsilon-carotene; (5Xi,6Xi,6'R)-5,6-Epoxy-5,6-dihydro-beta,epsilon-carotin
UNPD105740	NVBQGPMFNLNWST-KVQYFBFYSA-N	C30H48O3	456.7	N/A	Methyl oleanolate
UNPD105748	DJDONKFPLSVJGI-CFILXSHTSA-N	C31H50O2	454.728	3604-93-1	3beta-methoxy-14-serraten-21-one; 3beta-methoxyserrat-14-en-21-one
UNPD105759	JRHJXXLCNATYLS-NGZWBNMCSA-N	C40H56O3	584.871	15075-43-1; 512-29-8; 11013-48-2; 27780-11-6; 51921-03-0; 51921-04-1; 85718-97-4	(8R)-lutein-5,8-epoxide; flavoxanthin; lutein 5,8-epoxide; lutein-5,8-epoxide
UNPD105762	MWBJDDYEYGDWCZ-SXNBDITOSA-N	C27H43NO2	413.636	103530-47-8	Chuanbeinone
UNPD105765	VTWDFCFLADSFES-AXHMOKFWSA-N	C32H48O5	512.721	N/A	honulactone F
UNPD105784	XAEHAXYUIJPVHK-TZIWFCPOSA-N	C30H50O2	442.717	N/A	bauer-7-ene-1alpha,3beta-diol; ulmudiol
UNPD105786	LNGCBXNZYMPNCA-OBJADASISA-N	C40H56	536.873	N/A	Neo-beta-carotene B
UNPD105788	FBXCZFKRVKDTMI-DINBEDNNSA-N	C30H44O7	516.666	79849-37-9	3-Ac
UNPD105793	ZSDNVGGYLYIIRY-KOLOCWNASA-N	C30H52N2	440.747	N/A	N-methyltetrahydroplakinamine A
UNPD105809	UALTTXDCBIWJSY-IFVXCWCHSA-N	C40H54O2	566.856	31063-73-7	Diatoxanthin
UNPD105810	POMAQDQEVHXLGT-NBCDYHILSA-N	C34H42O20	770.685	N/A	isorhamnetin 3-O-alpha-L-rhamnopyranosyl-(1'->2')[alpha-L-rhamnopyranosyl-(1'->6')]-beta-D-galactopyranoside
UNPD105822	WBXYNQBROQPCES-BXHCJWOASA-N	C40H56O4	600.87	N/A	N/A
UNPD105825	XHEPXCWCOGMKMI-YJAXFULTSA-N	C29H38O9	530.607	90790-03-7	Miotoxin A
UNPD105828	FZZGQDIWKXCOQI-ZOMYVUIUSA-N	C36H28O10	620.602	136364-56-2	Carcilivin B
UNPD105835	ZEQJFLRBPFWVDX-QMAOYEQLSA-N	C31H39N3O5	533.658	122890-33-9; 123000-13-5; 131724-52-2	(-)-roemeridine
UNPD105839	ITKBSFBUFSAZKN-IREIAHRQSA-N	C35H56O7	588.815	31063-26-0	22-Tigloyl -(3beta,15alpha,16alpha,21beta,22alpha)-12-Oleanene-3,15,16,21,22,28-hexol
UNPD10584	KKIPVJGDVKRFSF-YRCMQOBVSA-N	C32H54O2	470.77	4488-99-7	(10R)-3c-Acetoxy-4.4.10r.13c.14t-pentamethyl-17c-((R)-1.5-dimethyl-hexyl)-(5tH.9tH)-Delta7-tetra; 3beta-Acetoxy-lanost-7-en; 3beta-acetoxylanost-7-ene; 3beta-acetoxy-lanost-7-ene; 5alpha-Lanost-7-en-3beta-ol acetate; lanost-7-en-3beta-yl acetate
UNPD105843	UGJBPWSJFIYASW-MTHVUVIQSA-N	C39H44O21	848.754	N/A	N/A
UNPD105862	CRWQCIAHDTXLKB-GTZCPJLJSA-N	C32H52O2	468.754	52914-31-5	Dammaradienyl-acetat
UNPD105863	LFYREHKMIHWZQF-NULHPQIKSA-N	C25H36O4	400.551	114058-47-8	ophiobolin J
UNPD105879	WSTYNZDAOAEEKG-GWJSGULQSA-N	C28H36O3	420.584	50802-21-6; 80286-52-8	maitenin; maytenin; Tingenin A; tingenome; Tingenon; tingenone
UNPD105887	NZLGSHIHKTYCHX-QYHMTPLBSA-N	C32H44O8	556.687	18184-29-7	Tri-Ac-Havanensin
UNPD105908	BBRXIMOXXQYCCP-ZSURYNCXSA-N	C29H34O10	542.574	102852-48-2	roritoxin A
UNPD105917	IDZBMUUPWZKADU-WPBFNTLSSA-N	C43H68O16	840.99	N/A	N/A
UNPD105919	RTQDXHMAHWNJLQ-JAMIXRRDSA-N	C27H43NO4	445.635	77410-35-6	Verticinone-N-oxide
UNPD105967	RNNGFZNWONBXEI-JHPOJCJNSA-N	C29H39NO5	481.624	164991-65-5	norzoanthamine
UNPD10602	RXFSZEHSQXSBSX-XZUSAQEFSA-N	C25H33N3O4	439.547	38143-08-7	(E,E)-Numismine; 1,29-Seco-lunarin; 1,29-seco-lunarine; Numismin; numismine
UNPD106030	CBHNGRKCAWGLCR-WCKOBEAQSA-N	C32H52N2O	480.768	105305-54-2	Sarain 3
UNPD106058	DOXNRZCBQJYCBO-SRZVJSNHSA-N	C31H52O3	472.743	N/A	3beta,25-dihydroxy-7beta-methoxycucurbita-5,23(E)-diene; 7-methoxycucurbita-5,23-dien-3beta,25-diol; karavilagenin B
UNPD106060	PVKQKARZQXCEBC-VJKWEWLPSA-N	C30H46O2	438.685	N/A	3,22-Dioxo-20-taraxastene
UNPD106072	UBLNLUPLUKPSPP-CDYUOMGPSA-N	C30H52O	428.733	3186-86-5	3-beta-form-3-Lupanol
UNPD106089	PXFBSSNHKUNZKA-UFZHPAGLSA-N	C29H48N2	424.705	N/A	N/A
UNPD106091	YSKVBPGQYRAUQO-UZSYLJJSSA-N	C29H50O	414.707	21632-38-2; 521-03-9; 6869-99-4; 18525-35-4; 18725-34-3	(24xi)-stigmast-7-en-3-beta-ol; 22,23-dihydro-alpha-spinasterol; 22,23-Dihydrospinasterol; 22-dihydrospinasterol; 24-ethyl-5alpha-cholest-7-en-3beta-ol; 24-ethylcholest-7-en-3beta-ol; 24xi-ethyl-5alpha-cholest-7-en-3beta-ol; 24xi-ethylcholest-7-en-3beta-ol; 5alpha-stigmast-7-en-3beta-ol; 5alpha-stigmasta-7-en-3beta-ol; Delta7-stigmastenol; Delta7-Stigmastenol, 24-Aethyl-delta7-cholesten-3beta-ol;…
UNPD10610	BVGDPXVMSLWVOD-WSOSSPSCSA-N	C54H74N2O11	927.172	116199-48-5	Cephalostatin 2
UNPD106109	JMIAZDVHNCCPDM-QLMFUGSGSA-N	C21H24N2O4	368.426	5629-60-7	19alpha-methyl-2-oxo-(20alpha)-formosanane-16-carboxylic acid methyl ester; Formosanin; Pteropodin; Pteropodine; Uncarin E; Uncarin E, Uncarin C; uncarine C
UNPD106122	RGKZZUZGYWAEMN-ZWARFYJOSA-M	C27H31N2O5	463.545	N/A	geodin A Mg salt
UNPD106131	LQCBZVYQTKDLGK-QFKHZMIZSA-N	C32H52O3	484.753	86425-27-6	Sophoradiol 22-O-acetate; Sophoradiol-22-O-acetate
UNPD106132	GOYCVNCWKXBQBF-SXOMAYOGSA-N	C35H34N2O5	562.655	26279-88-9; 68779-86-2	(+)-N-methylapateline; 7,6'-epoxy-6-methoxy-2,2'-dimethyl-(1'alphaH)-oxyacanthan-12'-ol; 7,6'-epoxy-6-methoxy-2,2'-dimethyl-oxyacanthan-12'-ol; cocsuline; Efirine; N-Methylapatelin; N-methylapateline; N-methyl-apateline; N-methyl-cocsoline; Trigilletin; trigilletine
UNPD106135	UMLOMKCBVQTPOG-LDOBVSFGSA-N	C32H52O5	516.752	N/A	3beta-Acetoxy-11alpha-hydroperoxy-13alphaH-ursan-12-one
UNPD106141	XROZPEWVOVZNTE-YXKTVTGNSA-N	C40H51N9O7	769.889	N/A	cyclo(Gly-L-Leu-L-His-L-Phe-L-Ala-L-Phe-L-Pro); segetalin C
UNPD106157	MSVFTKIPPCKPJT-UHFFFAOYSA-N	C25H24O4	388.456	N/A	artochamin K
UNPD10616	DBCAVZSSFGIHQZ-VCDHHFDQSA-N	C30H48O	424.702	514-07-8	skimmione; taraxer-14-en-3-one; Taraxeron; taraxerone
UNPD106182	MXEMKMNFLXVQBW-CDNBJWEZSA-N	C30H48O2	440.701	17990-43-1	12-oleanen-28-oic acid; 3-dehydroxy-oleanolic acid; 3-deoxyoleanolic acid; olean-12-en-28-oic acid; oleanan-12-en-28-oic acid; oleanic acid; oleanoic acid
UNPD106187	HTNVFUBCWIYPJN-QHCPKHFHSA-N	C23H25NO	331.451	N/A	mahanimbine
UNPD1062	WVODPTIXOWVJNY-UHFFFAOYSA-N	C22H20O6	380.391	N/A	muxiangrine II; muxiangring II
UNPD106204	XJLZCPIILZRCPS-ANMPWZFDSA-N	C31H52O	440.744	516-28-9; 6890-88-6; 566-14-3; 97719-41-0	24(28)-methylene-24,25-dihydrolanosterol; 24,25-Dihydro-24-methylenlanosterin; 24-Methylendihydrolanosterol; 24-methylene dihydrolanosterol; 24-methylene-24-dihydrolanosterol; 24-methylenedihydrolanosterol; 24-methylenelanost-8-en-3beta-ol; 24-Methylenlanosterol; eburicol; obtusifoldienol
UNPD106213	CFSDWXPIIWGIDB-MKLJWMMNSA-N	C30H50	410.718	N/A	18alpha-Neohop-12-en; neohop-12-ene
UNPD106220	NGEVNHYPVVOXPB-UNSVBIDVSA-N	C30H46O2	438.685	1108-03-8; 2418-45-3; 2874-25-1; 3957-39-9; 57760-54-0; 60018-28-2; 78148-63-7; 125225-12-9	3-Acetoxy-ergosterin; 3beta-acetoxy-ergosta-5,7,22t-triene; acetylergosterol; Ergosterin-acetat; ergosterol acetate; Ergosterol-acetat; ergosteryl acetate; Ergosterylacetat; Ergosteryl-acetat; Isopyrocalciferolacetat; O-acetyl-ergosterol
UNPD106243	HTVILJWNNLIWMP-HOFZUOGSSA-N	C22H35NO	329.519	16316-42-0	4-Dehydrofuntumafrine B
UNPD106255	HNFAAWGDJVCYLO-RJRFIUFISA-N	C28H18Cl4O4	560.252	N/A	2,10,12,10'-tetrachloroisoplagiochin C; bazzanin N
UNPD106257	SZUXICHIYZJLOY-PETCUCRASA-N	C28H42O6	474.629	6870-10-6; 28421-74-1; 74985-62-9	Sibirigenin
UNPD106259	PXNLYJYFBSKVBN-PPRIEWEISA-N	C28H38O7	486.597	N/A	(5alpha,6alpha,7alpha,12beta,15beta,22R)-6,7-epoxy-5,12,15,22-tetrahydroxy-1-oxoergosta-2,24-dien-26-oic acid delta-lactone; baimantuoluoline A
UNPD106263	ORJRBJIJTSDUCG-GDLZYMKVSA-N	C29H21NO9	527.478	82658-22-8; 121442-57-7	(+/-)-Cervinomycin A2; Cervinomycin A2
UNPD106281	DNVPQKQSNYMLRS-PFQWWJQESA-N	C28H44O	396.648	57-87-4; 128-27-8; 474-69-1; 474-70-4; 6538-6-3; 7056-23-7; 57760-53-9; 60018-27-1; 70005-45-7; 82863-18-1; 122565-01-9	(14C)Ergosterin; 24-methylcholesta-5,7,22-trien-3beta-ol; ergosta-5,7,22t-trien-3beta-ol; Ergosterin; Ergosterol
UNPD106283	BUVHRWDQSRIJGY-XNZCEKOMSA-N	C27H44O4	432.636	N/A	(22R,25)-epoxycholest-7-ene-2beta,3beta,4beta-triol
UNPD106292	USLTUZOWPRBQKK-CKBKNJJASA-N	C34H40O7	560.677	N/A	7-methoxydesoxymorellin
UNPD10630	VCGMPHXNFLPGQK-UHFFFAOYSA-N	C28H16	352.427	197-69-3	2,3:10,11-dibenzoperylene; Dibenzo[fg,ij]pentaphen; dibenzo[fg,ij]pentaphene; Dibenzo<fg,ij>pentaphene
UNPD106315	CWCAVNABNMYWHC-GZBMLEERSA-N	C30H46O3	454.684	62870-89-7	Bacogenin A3
UNPD106320	YRLMHPNEDFFBTK-YKVJZDFESA-N	C39H56O2	556.861	64162-60-3	beta-amyrin cinnamate; beta-Amyrincinnamat; beta-Amyrin-trans-cinnamat; O-trans-cinnamoyl-beta-amyrin
UNPD106321	BVVLDPHSPCYJTD-AQDOMKMOSA-N	C32H52O5	516.752	N/A	aceranol acetate
UNPD106331	URLHCYXPUZJWEJ-XVDGOTOCSA-N	C30H46O10	566.68	68711-84-2	2-O-(2-O-isovaleryl-beta-D-glucopyranosyl)-atractyligenine
UNPD106364	GOBAQYCCUYZMJY-MHBGUMEYSA-N	C39H32O8	628.667	N/A	mulberrofuran K
UNPD106375	FDRULIWGIFRNOO-PTXPIZICSA-N	C34H36O7	556.645	N/A	20-deoxy-16-hydroxyingenol-5,16-dibenzoate
UNPD106403	SWPKSGIYBUJJSC-KMDLMYSPSA-N	C26H32O5	424.529	1134782-13-0	ceramicine D
UNPD106407	UFCGPJWMJBSBEB-XFRFMIKPSA-N	C37H58O10	662.85	N/A	Beesioside L
UNPD106436	XLQGICHHYYWYIU-WHNQNWTDSA-N	C27H41NO2	411.62	21059-48-3	(22S,25S)-17-methyl-(16beta,17beta)-18-nor-spirosola-5,12-dien-3beta-ol; veramine
UNPD106441	MTGWPMIDAOGMDB-JBABXOGUSA-N	C28H36O6	468.582	N/A	N/A
UNPD106443	UECHIQHWRMWQKC-UHFFFAOYSA-N	C30H18O9	522.458	1828-75-7; 98332-81-1	cassiamin; cassiamin A
UNPD106450	ABFQREMAZQPJLS-AZUAARDMSA-N	C20H26O2	298.419	120685-62-3	(4bS-trans)-4b,5,6,7,8,8a-Hexahydro-4b,8,8-trimethyl-2-(1-methylethyl)-3,9-phenanthrendion; taxodione
UNPD106460	VHGOSAQLMJSWDC-QVBDYZLZSA-N	C41H68O13	768.971	N/A	(12R,20S,24S)-20,24;20,12-diepoxy-25-dammaran-3beta-yl O-beta-glycopyranosyl-(1->2)-beta-D-xylopyranoside; gynoside E
UNPD106472	LGBIBYFPRXIOHU-RRDVMIOKSA-N	C42H72O3	625.019	N/A	brein 3-O-laurate
UNPD106473	FNVZLPATTUHFSQ-XMTGFYARSA-N	C40H50O12	722.818	N/A	sculoponin E
UNPD106490	MTYSFTYBAMMIGE-TUOLRTHKSA-N	C28H22O8	486.469	69297-49-0; 145108-27-6	scirpusin B; trans-scirpusin B
UNPD106503	CVSNRDGPQFXMQB-WAQWKUSRSA-N	C32H52O2	468.754	N/A	N/A
UNPD106517	KJPAOKCLRDGPMI-WKFBYQISSA-M	C30H21O14	605.479	N/A	xanthoepocin sodium salt
UNPD106524	YAGQIZPAJNEIKG-YAZTVTCYSA-N	C37H45NO5	583.757	N/A	shearinine A
UNPD106532	VDFXOVLRZXESAA-TXPBLGMBSA-N	C31H30O10	562.564	211632-06-3	Angustifolin B
UNPD106552	JVVJQHQBRIQJKT-GPSGFQBRSA-N	C40H46O13	734.785	N/A	Siphonol D
UNPD106568	WOLJVUSLKTUJMB-KABVMSJSSA-N	C28H40O7	488.613	467-53-8	Diginin
UNPD106569	GYQICJPGOHABHH-JRJVTICQSA-N	C20H26O3	314.419	N/A	15,16-epoxy-5,9-diepicleroda-3,13(16),14-trien-20,19-olide
UNPD106576	LMAZKPOSWVOFGY-WDEIAVCXSA-N	C46H58O11	786.946	N/A	N/A
UNPD106595	JLIHYXRQNVBVMR-HKDNWBBASA-L	C36H30MgO16	742.919	122021-74-3	Lithospermate B
UNPD1066	SECUUYKZNJZFAK-OTVSXGRRSA-N	C52H92O4	781.284	115518-26-8	lup-20(29)-ene-7beta,15alpha-diol-3beta-behenate
UNPD106612	CFDAEDZLKXQHSQ-RNUQGVEPSA-N	C26H42O8	482.607	53452-35-0	N/A
UNPD106620	GPAPRZPSOQVTFF-LAMPIYGUSA-N	C57H68O23	1121.14	116810-76-5	N/A
UNPD106633	NNZHASOWBAIFFH-ORKCBYOXSA-N	C36H50N4O	554.808	N/A	(1S)-1,2,3,4-tetrahydromanzamine B
UNPD106639	FNSXRAISABPGKU-MIQJGWGZSA-N	C44H68O15	837.002	100156-32-9	Lucyoside M
UNPD106647	FDGXSQNRRWVVEX-LRXHPDFPSA-N	C41H54N4O	618.894	N/A	njaoamine E
UNPD106649	HNYJHQMUSVNWPV-MWVZFFIQSA-N	C40H54O2	566.856	31063-73-7; 33762-96-8; 70267-38-8	neo-V-Diathoxanthin
UNPD10667	HAARYSNJYRCLIP-QHCPKHFHSA-N	C28H22O6	454.471	N/A	dichamanetin
UNPD106671	LWNINBWZDVRGQS-CVDGDCOXSA-N	C42H34O10	698.713	N/A	nepalensinol A
UNPD10668	DUPGWICOBMEVNT-JZWWDHOMSA-N	C39H46N4O2	602.808	N/A	N-demethyltabernamine
UNPD10669	KLGPORNWEXMEEM-MZMJHEIMSA-N	C27H20O18	632.437	N/A	terflavin D
UNPD106700	HKQOUBJTSKDKMN-KSXRCTEHSA-N	C26H20O10	492.431	N/A	N/A
UNPD106707	OEYXLQXIEJJIDW-WFBGXGEOSA-N	C30H34O4	458.589	N/A	(5S)--5,6,7,7a,7b,12b-hexahydro-3,4,5,11,12b-pentamethyl-10-[(3E)-pent-3-en-1-yl]-furo[3",2":6',7']naphthol[1',8':4,5,6]pyrano[3,2-b]benzofuran-9-ol
UNPD106733	BBMOJJIXVZRNCE-PEFJGEDMSA-N	C30H50O	426.717	145103-37-3	3-Filicen-25-ol
UNPD106734	VDROFUIYSUCGEX-BOPCURMLSA-N	C33H53NO7	575.776	N/A	N/A
UNPD106753	RHIHSDUDMFNGPU-YIGDDFTASA-N	C45H70O20	931.025	N/A	3beta-[(O-alpha-L-Rhamnopyranosyl-(1->2)-O-[O-beta-D-glucopyranosyl-(1->4)-alpha-L-rhamnopyranosyl-(1->3)]-beta-D-glucopyranosyl)oxy]pregna-5,16-dien-20-one
UNPD106755	BLRFKPWRSOZROE-WMYSIHBRSA-N	C45H73NO15	868.059	N/A	(22R,25R)-3beta-[alpha-L-6-deoxy-mannopyranosyl-(1->4)-alpha-L-6-deoxy-mannopyranosyl-(1->6)-beta-D-glucopyr; (22R,25R)-spirosol-5-en-3beta-yl alpha-L-6-deoxy-mannopyranosyl-(1->4)-alpha-L-6-deoxy-mannopyranosyl-(1->6)-beta-D-glucopyranoside
UNPD106759	XPULCOZKIMHPLP-CRHKUDDJSA-N	C32H56O	456.786	70546-40-6; 70546-41-7	29-Ethoxyhopan
UNPD106783	PQNTWKDHNSWVPU-HEPZUBKKSA-N	C32H52O2	468.754	1259-10-5; 85955-31-3; 124094-10-6	Cycloartenol-3-acetat; cycloartenyl acetate; Cycloartenylacetat
UNPD106791	FJHBOVDFOQMZRV-FLWOEECMSA-N	C40H56O2	568.871	N/A	Xanthophyll
UNPD106796	MJFWLUMLNFMQEH-NUESSVPSSA-N	C40H43N7O5	701.813	N/A	kapakahine F
UNPD106801	DNVPQKQSNYMLRS-AWYZMFRDSA-N	C28H44O	396.648	N/A	epiergosterol
UNPD106809	XJXATWNSKKBDMW-SXOMAYOGSA-N	C35H34N2O5	562.655	N/A	Pseudotiliarin
UNPD106813	UPOXIHOCSBWLNQ-ZRKMADFDSA-N	C28H36O6	468.582	N/A	(24R,25S,26R)-5alpha,6alpha:22,26-Diepoxy-24,25,26-trihydroxy-17(13->18)-abeo-ergosta-2,13,15,17-tetraen-1-one; Salpichrolide M
UNPD106816	LANYAHPYMVCCCY-UHFFFAOYSA-N	C30H18O10	538.458	568-42-3	4,5,8,4',5',8'-Hexahydroxy-7,7'-dimethyl-[1,1']bianthryl-9,10,9',10'-tetraon; 4,5,8,4',5',8'-hexahydroxy-7,7'-dimethyl-[1,1']bianthryl-9,10,9',10'-tetraone; Iridoskyrin; Iridoskyrine
UNPD106843	ZQZBLJHOQQVROW-SRUCLCPBSA-N	C36H62O6	590.874	N/A	daucosterol
UNPD106852	HADVFQOSVABMHT-ZSMMNZPZSA-N	C31H52O2	456.743	19902-63-7; 3604-96-4; 19902-59-1	3alpha-Methoxy-14-serraten-21beta-ol; 3alpha-methoxyserrat-14-en-21beta-ol; PJ-1
UNPD106853	ZKTHELRJMLNXBB-QGERINELSA-N	C27H42O4	430.62	N/A	N/A
UNPD106861	ZPCMMGCCNMFRSF-VLBLPOHSSA-N	C30H52O	428.733	83730-43-2	A-norgorgostanol
UNPD10689	ZYTVGXYHWPMUEB-WUOWTSEOSA-N	C28H44N2O3	456.661	N/A	20alpha-dimethylamino-16beta-hydroxy-3-senecioylamino-5alpha-pregn-2-en-4-one; pachysamine N
UNPD106896	MKGRMAIAGDEUTL-OMHQFNGJSA-N	C38H48O4	568.785	N/A	N/A
UNPD106897	GUSZSGSYIVZEDM-MZDLDJOOSA-N	C21H31NO3	345.476	6384-73-2	Samandaridin; samandaridine
UNPD106907	XDNWMBOYOPJFHT-YKKMPQFKSA-N	C20H29NO2	315.45	16625-34-6	Alkaloid GB13
UNPD106918	WCTXMXRKCIJXTQ-DTRPASCXSA-N	C31H50O3	470.727	64158-38-9	alnuselide
UNPD106919	KQXAOIYTWNOVPZ-MQYCAUTASA-N	C26H38O7	462.576	N/A	pierisformoside C
UNPD106938	VNZKJWBMWIOMMJ-GPSOJWIHSA-N	C30H50O3	458.716	N/A	17,24-epoxy-25-hydroxybaccharan-3-one
UNPD106945	YKXCIWJLSYHLCE-HVHWRGTESA-N	C34H46O9	598.724	145918-51-0	6alpha-Acetoxyhavanensin acetate
UNPD106947	FJJQNQUIZRSMKR-SQCYTPTNSA-N	C29H48O4	460.689	1095575-56-6	(2alpha,3beta,17R)-19(18->17)-abeo-28-norolean-12-ene-2,3,23,24-tetraol; phlomistetraol C
UNPD106954	MZPNVEOVZSHYMZ-NTXGJNAHSA-N	C30H46O3	454.684	13878-90-5; 55511-14-3	mangiferonic acid; Mangiferonsaeure; Mangiferonylsaeure; schizandronic acid
UNPD106971	BNHIQKVOPNHQKO-IMLFCHQCSA-N	C30H50O2	442.717	20554-95-4	18alpha,19betaH-Urs-20-en-3beta,16beta-diol; 18alpha,19betaH-urs-20-ene-3beta,16beta-diol; 20-taraxastene-3beta,16beta-diol; faradiol; Taraxast-20-en-3beta,16beta-diol; taraxast-20-ene-3beta,16beta-diol
UNPD106978	OBYOXVHVBYPEBN-HIHYSZHBSA-N	C31H52O2	456.743	N/A	(24R)-24-methylpollinastanyl acetate
UNPD10699	BIBGDGLMCHASQA-CAQOOSNJSA-N	C40H58O3	586.887	N/A	cis-antheraxanthin
UNPD106992	IAEFJGPZEPGPGJ-HMHVFHPLSA-N	C40H52O	548.84	5999-29-1	(1'E,3'E)-3',4'-didehydro-beta,psi-caroten-16'-al; (1'E,3'E)-3',4'-Didehydro-beta,psi-carotin-16'-al; all-E-3',4'-didehydro-beta,psi-caroten-16'-al; Tornherhodinaldehyd; Torularhodin-aldehyd; torularhodinaldehyde
UNPD106999	BWPHAKMLBOJTJQ-CMPKMKQCSA-N	C32H54O5	518.768	N/A	3alpha-acetoxy-6beta,25-dihydroxy-20(S),24(S)-epoxydammarane
UNPD10700	XZEXZLDXRBIUDU-SMGAEWRNSA-N	C29H44O4	456.657	128255-46-9	Melandrigenin
UNPD107006	IVVXCIFNKDZFST-JVPDDCAZSA-N	C24H20O6	404.412	152987-14-9	beta-indomycinone
UNPD107014	CGSJXLIKVBJVRY-KUGVBFAUSA-N	C27H44O	384.638	128-33-6; 6036-87-9	Zymosterol
UNPD107015	JWOGUUIOCYMBPV-GMFLJSBRSA-N	C34H49N5O6	623.783	183506-66-3	apicidin; cyclo-(N-O-methyl-L-Trp-L-Ile-D-Pip-L-2-amino-8-oxo-decanoyl)
UNPD10702	IXHACUTUTOCSJE-CMNPQWBVSA-N	C31H52O	440.744	511-61-5; 83110-13-8; 90686-45-6; 107439-26-9; 108864-87-5; 138876-84-3	9beta,19-cyclo-eburic-25-en-3beta-ol
UNPD107028	LRMHPGVONLYGQD-GGQWBCBCSA-N	C27H40O3	412.605	75598-52-6	Epitaondiol
UNPD107031	ZCIBQLFYIVJGIQ-BYKXMVDLSA-N	C51H48O12	852.92	N/A	kamalachalcone B
UNPD107032	QYONROBEKPAESK-HVYZTVOGSA-N	C30H34N4O	466.617	42814-43-7	10-hydroxyusambarine; 16-(2-methyl-2,3,4,9-tetrahydro-1H-beta-carbolin-1-yl)-17-nor-coryn-18-en-10-ol; 18-Dehydro-10-hydroxynigritanin
UNPD107036	PFIXEQLCBBLTGR-FWBBHSPHSA-N	C28H34O5	450.567	N/A	5alpha,6alpha:22,25:22,26-triepoxy-24-hydroxy-17(13->18)-abeo-ergosta-2,13,15,17-tetraen-1-one; salpichrolide J
UNPD10704	LDAPWINSHSPWIW-DVSDUFGPSA-N	C22H22O8	414.405	138118-10-2	salvianduline B acetate
UNPD10707	VCUCVBNQZJFUDR-MUCDMIIJSA-N	C30H50O2	442.717	4678-65-3	3-oxo taraxastan-20-ol; Epi-Psi-Taraxastanonol
UNPD107075	PGJJEFIRPZZQMS-CJKXXWDTSA-N	C29H48O	412.691	N/A	28-norurs-12-en-3beta-ol; 28-nor-ursolic acid
UNPD107122	YTOQPRPHVXEGPA-CCFMMHEDSA-N	C51H70O14	907.093	N/A	cinnafragin C; cinnafragrin C
UNPD10713	RTCAXJPEBXOPQD-UHFFFAOYSA-N	C28H26O4	426.504	160041-35-0	isoperrottetin A
UNPD10714	GLJKDOOTTFSYAH-NZBAGNKWSA-N	C28H46O4	446.662	N/A	stoloniferone N
UNPD107142	SOHLLZFSKRQSRC-QHCPKHFHSA-N	C23H17Br2N7O	567.235	N/A	N/A
UNPD107146	YICUPWCFXISWNS-RSCJFQSYSA-N	C24H32O5	400.508	N/A	cespihypotin J
UNPD107147	JDOFZOKGCYYUER-ZFORQUDYSA-N	C21H18O12	462.36	N/A	3'-O-glucuronosyl-luteolin; luteolin 3'-glucuronide; luteolin 3'-O-beta-D-glucuronide; luteolin 3'-O-beta-D-glucuronopyranoside; luteolin-3'-O-glucuronide
UNPD107177	SJZIFWGVHGVKAH-AVZLBZSXSA-N	C25H32O9	476.516	N/A	norcaesalpinin D
UNPD107185	AVIMZSKCFXRKQP-UBRXMYJKSA-N	C32H22O13	614.509	N/A	9-hydroxycrisamicin A
UNPD107188	WZKKRZSJTLGPHH-DAMAJDEGSA-N	C56H42O12	906.925	N/A	vitisin B
UNPD107198	UOLJGJFAVGOXAH-LATSHZGPSA-N	C31H54O2	458.759	55529-50-5	(10S)-3c-Acetoxy-10r.13c-dimethyl-17c-((1R:4S)-1.5-dimethyl-4-aethyl-hexyl)-(5tH.8cH.9tH.14tH)-hexadecahydro-1H-cyclo; (24S)-5alpha-Stigmastan-3beta-ol acetate; 24alpha-Ethylcholestan-3beta-ol acetate; Poriferastanol acetate; sitostanol acetate
UNPD107200	WQJVRXVXTPDIHC-UTRUMNAWSA-N	C30H50O	426.717	126083-27-0	N/A
UNPD107204	KDBGSEPFLRHEKZ-RIRRTMASSA-N	C40H52O2	564.84	63596-39-4	Beta,beta-Carotene-2,2'-dione
UNPD107211	QSUGODIDPUGIFV-UIODCXNPSA-N	C32H54O3	486.769	22558-20-9	(20S)-5alpha-dammar-24-en-3beta,20-diol 3-acetate; 3beta-acetoxy-dammar-24-en-20-ol; dammarenediol II acetate
UNPD107217	GYCDWUMJRWZWNJ-SQZGSYCSSA-N	C40H62O5	622.917	N/A	3'alpha-[olean-12-ene-28-oyl-3beta-oxy]dihydronepetalactone
UNPD107237	JAZQCVQBFDSLCR-FOCIPAOBSA-N	C45H74O18	903.058	N/A	gitogenin 3-O-{O-alpha-L-rhamnopyranosyl-(1->2)-O-[beta-D-glucopyranosyl-(1->4)]-beta-D-galactopyranoside}
UNPD107253	KXANFIUZDUWZJY-UHFFFAOYSA-N	C27H20O9	488.442	N/A	3-(9,10-dihydroxy-3-methyl-1-oxo-1H-naphto[2,3-c]pyran-8-yl)-5-hydroxy-2-methoxy-7-methylnaphthalene-1,4-dione; Xanthoviridicatin E
UNPD107278	VAXPLJSKWWBBMD-YTKFMZHJSA-N	C29H46O	410.675	N/A	(22E,20S,24S)-Stigmasta-7,22-dien-3-one
UNPD107324	LHQBHRRRKUSSIK-FDDDHLIBSA-N	C31H48O4	484.71	N/A	oleanic acid acetate
UNPD107326	RZLJCRIQISPLHY-PIKSWBPPSA-N	C29H32O4	444.562	N/A	(+)-rel-(1aR,3aS,8bS,8cS)-1a,2,3,3a,8b,8c-hexahydro-8-(6-hydroxybenzofuran-2-yl)-1,1,3a-trimethyl-7-(3-methylbut-2-enyl)-1H-4-oxabenzo[f]cyclobut[cd]inden-6-ol; artopetelin G
UNPD107328	QCGMIFBWAQSUQY-SMDMFZACSA-N	C30H50O	426.717	N/A	(24S)-3-epicyclomusalenol
UNPD10733	GVRZVXAZUMNJAE-PZNFESDDSA-N	C32H47NO4	509.72	N/A	daphnioldhanine I
UNPD107353	WZBLRWPHTJMQRG-ZZIXARNDSA-N	C35H52O11	648.781	152464-81-8	Vernonioside A4
UNPD107356	IJOFSNXNVOTGDI-ABKVQJRVSA-N	C30H44O7	516.666	858950-46-6	(22S)-2alpha-hydroxy-3alpha-acetoxy-24-methyl-11beta,18;18,20beta;22,25-triepoxy-5alpha-furostane
UNPD107369	QMKPCZNFLUQTJZ-OHNIZJCCSA-N	C30H52O	428.733	6709-37-1; 49849-93-6; 52746-53-9; 64090-88-6; 103833-36-9; 107437-08-1	3beta-Hydroxyursan
UNPD107374	XLXOFHHXAZAIHM-UHFFFAOYSA-N	C32H22O10	566.511	22012-98-2	6-[4-(5,7-dihydroxy-4-oxo-4H-chromen-2-yl)-phenoxy]-5-hydroxy-7-methoxy-2-(4-methoxy-phenyl)-chromen-4-one; cryptomerin; cryptomerin B
UNPD10738	UEXBVTCXVKSQTD-PNSKYDRMSA-N	C28H36O6	468.582	39262-28-7	withanicandrin
UNPD107380	XPMNRCHLRQPMTQ-UBEBSNNQSA-N	C30H28O12	580.536	27856-65-1	4',5,7-Trihydroxyflavanon-5-[(6-O-p-cumaroyl)-D-glucopyranosid]; 4',5,7-Trihydroxyflavanon-5-<(6-O-p-cumaroyl)-D-glucopyranosid>
UNPD107385	YFLAVJCREXGADP-ZCEWLULSSA-N	C28H32O11	544.547	N/A	physalin E
UNPD107410	OFUVHSXRLXXCMT-URHVABELSA-N	C30H52O	428.733	13013-58-6	D:A-friedo-18,19-seco-lup-19-en-3beta-ol; epishionol; Shion-24-en-3beta-ol; shiona-21-en-3beta-ol
UNPD107442	MXYATHGRPJZBNA-KRFUXDQASA-N	C20H30O2	302.451	514-08-9; 5835-26-7; 19941-42-5; 30951-15-6; 94450-35-8; 115333-97-6; 141474-11-5	(+)-isopimaric acid; 7,15-Isopimaradien-18-oic acid; Delta13,14-Sandaracopimarsaeure; Isopimaric acid; Isopimarsaeure; sandaracopimaric acid
UNPD107447	OILXMJHPFNGGTO-XHWUPVNVSA-N	C28H46O	398.664	474-67-9; 1105-10-8; 2638-57-5; 17472-78-5; 51744-68-4; 57637-04-4; 130061-63-1; 138752-55-3	Brassicasterin; Ergosta-5,22-dien-3beta-ol
UNPD107450	QPDMFPBPWGQTIR-HXYOMMBWSA-N	C30H50O	426.717	N/A	isoursenol
UNPD107452	RJURFGZVJUQBHK-IIXSONLDSA-N	C62H86N12O16	1255.42	50-76-0	ActD; Act-D; actinomycin C1; Actinomycin D; actinomycin D2; actinomycin-D
UNPD107467	LDOCKUJWZZAFMV-ROCPAOIZSA-N	C32H48O6	528.72	88972-27-4	(22S,24S)-16,24;22,25-dianhydro-16,22,24,25-tetrahydroxy-2beta,22-dimethoxy-3,11-dioxocucurbit-5-ene
UNPD107470	BVEXVMARIREFTJ-SQRMSZARSA-N	C45H70O13	819.029	N/A	okadaic acid methyl ester
UNPD107478	YSLHAWNJHCEAOF-DJHAQDHZSA-N	C21H35NO	317.509	3837-08-9; 17941-92-3; 28375-11-3; 86708-96-5	Holaminol
UNPD107492	BHSZYKGHISLXHM-NXQDGPRDSA-N	C37H48O	508.776	105765-75-1; 5525-46-2	(3'E)-3',4'-didehydro-2'-apo-beta,psi-caroten-2'-al; (3'E)-3',4'-Didehydro-2'-apo-beta,psi-carotin-2'-al; 2'-Apo-beta-carotenal; all-E-3',4'-didehydro-2'-apo-beta,psi-caroten-2'-al; beta-apo-2'-carotenal; beta-Apo-2'-carotinal
UNPD107502	XHQVLSIVZIPGLE-SFFIKTBLSA-N	C27H42O5	446.619	5143-55-5	Me ester,Ac-(3alpha,5beta)-3-Hydroxy-12-oxocholan-24-oic acid
UNPD107503	WWTOMNCQRGHYPI-SJPLPTJESA-N	C30H48O3	456.7	56875-22-0	3beta-Hydroxylupane-13beta,28-lactone; NOT Available
UNPD107508	YHRLGYIZMSRKSI-UHFFFAOYSA-N	C30H27NO8	529.537	115982-20-2	Lamellarin F
UNPD107511	WRFQFEGHCJALCO-MENSBAHOSA-N	C25H44N2O	388.63	N/A	N3-demethylsaracodine; Na-demethylsaracodine
UNPD107521	JOBXDQQOBZCDBR-NRFANRHFSA-N	C25H24O6	420.454	128700-26-5	Lupinisoflavone K
UNPD107533	YDUWCKHQORLZSO-SAHWJRBASA-N	C23H25NO2	347.45	N/A	murrayamine-E
UNPD107544	BTPGAEAWTQOUIO-CXEBUEIGSA-N	C34H54O4	526.79	27832-84-4	21-Episerratendiol-diacetat; Serratendioldiacetat; Serratendiol-diacetat; serratenediol diacetate
UNPD107552	LFJGSGOBUAJRGA-MFRLBGOMSA-N	C45H70N2O10S	831.11	N/A	pteriatoxin B
UNPD107557	HILQTTDYZZBKQD-FJMKKMDSSA-N	C29H46O	410.675	N/A	N/A
UNPD107568	ZPTMNBRINTXMMP-URTKZKHZSA-N	C36H58O7	602.841	N/A	3-[(beta-D-glucopyranosyl)oxy]-beta-amyrin
UNPD107572	RTKRAQUFZMFZSV-QAUZXPPZSA-N	C34H36O7	556.645	N/A	N/A
UNPD107577	ZMFKWCVOCDSEST-UIOOFZCWSA-N	C34H32N2O5	548.628	51076-20-1	(+)-tricordatine; 7,6'-epoxy-2,2'-dimethyl-(1'alphaH)-oxyacanthane-6,12'-diol; O-demethyl-cocsuline; Tricordatin; tricordatine
UNPD107601	JQNFXJDPHLTQHS-LOPFVPTMSA-N	C56H44O12	908.941	N/A	leachianol C
UNPD107604	ZJADGPYPKCIHRH-FXSPECFOSA-N	C26H18O10	490.415	76706-63-3	Bacillosporin C
UNPD107609	FCBRAXAROWCYEP-RKIYCPPPSA-N	C30H46O2	438.685	67991-66-6	3,21-Diketone-(3beta,21alpha)-3,21-Friedelanediol
UNPD107629	UXHIWGLCVSNCJC-MCJKHCKZSA-N	C35H56O8	604.814	83864-75-9	Prosapogenin CP0
UNPD10764	CJXLBKRHWRDPKN-CKVSTMASSA-N	C30H46O3	454.684	64185-84-8; 64197-17-7	3-Ketone,28-carboxylic acid-12-Lupen-3,28-diol
UNPD107651	IIZDYKIQRLOPAR-MVZKBSGCSA-N	C39H60O13	736.886	173967-24-3	NOT Available; Saundersioside D
UNPD107657	NHNCGDBQRLSXBG-DHHQLRKZSA-N	C42H68O12	764.982	N/A	N/A
UNPD107672	POXYZXVGPKURCV-SANMLTNESA-N	C32H30N2O2	474.593	133740-45-1	Murrastifoline E
UNPD107682	LIZYALROIRUCLI-SLPKPCDZSA-N	C88H98N16	1379.83	N/A	vatamidine
UNPD107690	ZQYQKZCDCFVYLV-UUUCSUBKSA-N	C41H30O26	938.661	N/A	1,4,6-tri-O-galloyl-3,4-(R)-hexahydroxydiphenoyl-beta-D-glucose; cercidinin A
UNPD107695	QAAYWVNRGVTWRB-URHJFWJQSA-N	C22H31NO5	389.485	N/A	3-methyl-5-[(2Z,3aR)-1t-methyl-8t-((2S)-4c-methyl-5-oxo-tetrahydrofuran-2r-yl)-(3ar,10at,10bt)-decahydro-2H-furo[3,2-c]pyrrolo[1,2-a]azepin-2-yl]-5H-furan-2-one; stemocochinin
UNPD107697	FWYQHXRXYOIONL-CAKFJGBVSA-N	C29H38N4O4	506.636	120374-27-8	18-O-methylchaenorpine
UNPD107698	FMEOHNKBCMQEEH-ULQOLZGPSA-N	C28H44O3	428.647	71097-07-9	(22E,24R)-ergosta-7,9(11),22-triene-3beta,5alpha,6alpha-triol
UNPD107699	MAWWFIBHIOEUPH-ORVRQDLOSA-N	C44H74O10	763.052	N/A	oligomycin G
UNPD107706	LTWGWYLAUOBLFZ-UFBZICNVSA-N	C30H50O	426.717	N/A	astertarone A
UNPD107715	PNVWXXXZIZVVSK-ZITWOETCSA-N	C30H36O8	524.602	N/A	vielanin C
UNPD107719	DONIPVCAKBPJLH-RLJKDEEKSA-N	C31H41NO8S	587.724	24211-81-2	14-hydroxy-2alpha,3beta-((5S)-6-hydroxy-9c-methyl-(5rS)-8-oxa-1-thia-4-aza-spiro[4.5]dec-3-ene-6c,7c-diyldioxy)-19-oxo-(5alpha,14beta)-card-20(22)-enolide; Uscharin; uscharine
UNPD107727	WZNHAVSCNBJFAG-KPAMULQDSA-N	C35H60O3	528.849	155704-20-4	3beta-acetoxy-24-methyl-25-ethyl-20,24-epoxydammarane; Ac-(3beta,20S,24R)-form-20,24-Epoxy-25-ethyl-24-methyldammaran-3-ol
UNPD107740	MRAFWYNEGCCPNO-XIFFEERXSA-N	C33H28O10	584.569	N/A	anhydroflavomannin-9,10-quinone 6,6',8'-tri-O-methyl ether
UNPD107743	VHZOZCRALQEBDG-IBVHABIXSA-N	C28H36N2O6	496.595	N/A	(Z)-sarcodictyin A
UNPD107744	DMMLTRAQSJWUHT-OVSFNBESSA-N	C22H24Br2N10O2	620.3	N/A	ageliferin
UNPD107757	NMJUOZAIWJPDOD-LWGQWDAFSA-N	C35H36O9	600.655	N/A	2-tetrahydro-3'(deca-2'E,4'E-dienoate)-4'-hydroxy-2'-methyl-6'H-pyran-6'yl-1,6,10-trihydroxy-8-methyl-naphthacene-5,12-dione
UNPD107758	IDRPODWUMQYTSV-PKNLABSHSA-N	C32H50O3	482.738	N/A	3beta-acetoxy-20-taraxasten-22-one
UNPD107761	UXUHVAWFHHKWBA-UHFFFAOYSA-N	C31H28O7	512.55	N/A	parvistemin D
UNPD107770	JRQCOSMCTGXCGO-BZAQVUAUSA-N	C30H46O4	470.684	155511-27-6	28-hydroxymangiferonic acid; 28-Hydroxymangiferonic aicd; 29-hydroxymangiferonic acid
UNPD107799	YPYBLTOYZVZXGX-ZFJYPDKHSA-N	C28H44O3	428.647	94806-05-0	Stoloniferone C
UNPD107805	YRLBRLSLZIRTGX-JAQCZTPOSA-N	C27H43NO2	413.636	70598-85-5	Veraflorizine
UNPD107809	ULWZYHBPNXOUKA-AETMWBJBSA-N	C31H23ClO12	622.96	N/A	beticolin O
UNPD107810	HYFQAGKASMDZDM-BLOYSEJKSA-N	C45H72O16	869.044	N/A	Adscendin B
UNPD107812	GNCKPMVCKHRKOC-MBIOBJJBSA-N	C19H29N3O3	347.452	N/A	N/A
UNPD107817	UEZWBWGIEOHSAA-JXEVISSMSA-N	C22H32O4	360.487	67945-41-9	2-Acetoxymalabaric acid
UNPD107818	CHNFUJXCFBEAFX-PSZZHPECSA-N	C29H48O	412.691	90195-44-1	(E)-14alpha-methyl-5alpha-ergosta-8,24(28)-dien-3beta-ol
UNPD107841	FWCXELAAYFYCSR-FDUSDVKOSA-N	C27H44O4	432.636	511-94-4	cyclopseudosamogenin
UNPD107850	HFSACQSILLSUII-RWCNTHPBSA-N	C30H50O	426.717	545-24-4; 14554-13-3; 36286-62-1; 60858-00-6; 73522-36-8	3-epi-glutinol
UNPD107858	HZFYVKDRLFXOOF-JTBOMIKMSA-N	C31H26O10	558.532	127644-59-1	(+)-mopanane-(4beta,6)-(-)-fisetinidol; (2'R,3'S,6aS,7S,12aR)-7-[2-(3,4-Dihydroxyphenyl)-3,4-dihydro-3,7-dihydroxy-2H-1-benzopyran-6-yl]-5,6a,7,12a-tetrahydro[2]benzopyrano[4,3-b][1]benzopyran-3,4,10-triol
UNPD107860	SYSWFFZJNZSEIZ-IUTOBDBSSA-N	C38H46N2O8	658.78	490-15-3; 113297-77-1; 113350-52-0; 113350-54-2; 113350-57-5; 113350-58-6	3,4-Diphenyl-cyclobutan-1,2-dicarbonsaeure-bis-(2-methoxycarbonyl-tropan-3-ylester),beta-Truxin; 3,4-diphenyl-cyclobutane-1,2-dicarboxylic acid bis-(2-methoxycarbonyl-tropan-3-yl ester),beta-truxinic acid bis-(2-methoxycarbonyl-tropyl ester)
UNPD107863	RDBNISBUPIBNGP-RAMWEYKWSA-N	C35H43BrN4O6	695.643	1045722-04-0	6-demethyl jaspamide; jaspamide H
UNPD107866	DTAYOOZOCCYGJM-FCMAYUGISA-N	C56H42O12	906.925	N/A	vaticanol; vaticanol C
UNPD107867	OENHQHLEOONYIE-ZRQVXAGGSA-N	C40H56	536.873	N/A	N/A
UNPD10787	GKDVGQAJPALZFS-GDPBOCSNSA-N	C34H56O2	496.807	N/A	lupeyl 3'-methylbutanoate
UNPD107876	WXSSVJXPONXCFP-JMIQOADZSA-N	C34H38N2O6	570.675	N/A	dipiperamide A; dipiperamide B
UNPD107878	HBFRBCZKKTVLPR-NSYRIIBJSA-N	C28H38O5	454.598	N/A	27-deoxywithaferin A; 27-deoxy-withaferin A; 27-desoxywithaferin A
UNPD107902	JVBLPSSXRSHBAY-OQINAPANSA-N	C40H54O5	614.854	N/A	uriolide
UNPD10791	FRDONCXLMWOCKJ-UHFFFAOYSA-N	C41H30O11	698.67	N/A	blepharismin; blepharismin C
UNPD107911	NQAQWRPJTRYUKE-JSOSNVBQSA-N	C33H29NO9	583.585	N/A	N/A
UNPD107912	BZSILKZMIXWISN-CYTGOPKUSA-N	C38H42N4O3	602.765	N/A	18,18'-bishydroxy matopensine
UNPD107926	JCRCKXUPYKELBT-BJULOJNZSA-N	C40H56O	552.872	25394-27-8; 472-62-8	(+-)-3.7.12.16-Tetramethyl-18t-(2.2.6-trimethyl-cyclohexen-(6)-yl)-1t-(5-hydroxy-2.2.6-trimeth; (+-)-beta,beta-caroten-4-ol; (+-)-beta,beta-Carotin-4-ol; (4RS)-isocryptoxanthin; all-trans isocryptoxanthin; beta,beta-caroten-4-ol; isocryptoxanthin
UNPD10793	UBWMSSICUOCSHT-BJHCZKLTSA-N	C28H46N2O2	442.677	1041464-43-0	(20S)-20-(N,N-dimethylamino)-3beta-(N-senecoylamino)-5alpha-pregn-16-en-4beta-ol; hookerianamide J
UNPD107935	QOXPZVASXWSKKU-GOISNWDSSA-N	C28H46O	398.664	1105-11-9; 1105-12-0; 2465-11-4; 5035-32-5; 17608-76-3; 26596-33-8; 27245-94-9; 27245-95-0; 41388-21-0; 50364-22-2; 54482-53-0; 60426-59-7; 96391-64-9; 96391-66-1; 96996-85-9; 96996-86-0; 116296-50-5	(5alpha)-ergosta-7,22t-dien-3beta-ol; (5alpha)-ergosta-7,22xi-dien-3beta-ol; 24-Methyl-7,22-cholestadien-3beta-ol; 24-Methylcholest-7,22-dien-3beta-ol; 3beta-Hydroxy-ergost-7,22-dien; 5,6-dihydro-ergoster; 5-Dihydro-ergosterol; Ergosta-7,22-dien-3beta-ol; Methyl-24-cholesta-7,22-dien-ol-3beta; Stellasterol(22-trans-(24R)-24-methylcholesta-7,22-dien-3beta-ol)
UNPD10794	YXQYFVURWVZIMD-CZMJNFCQSA-N	C43H46O14	786.817	1044869-32-0	moromycin A
UNPD107953	QMQIQBOGXYYATH-OKHGQKLZSA-N	C27H42O4	430.62	472-11-7	Ruscogenin
UNPD107965	QFBGIDMRCNNMIW-MANWGOMVSA-N	C31H54	426.76	54352-49-7	29-Methylmoretane
UNPD107986	QVZGAIWUSYVGBJ-FKGBUMTFSA-N	C41H62O4	618.929	N/A	Cycloartenyl ferulate
UNPD107991	WCXULYIAZPKYRQ-FOHZVXMDSA-N	C47H68O14	857.034	N/A	5-oxoavermectin B1b
UNPD107993	BEQWYQUVYKTZHJ-FRXPNXMYSA-N	C34H43NO10	625.706	N/A	Pyripyropene I
UNPD107995	AVVLSVURAFVGRE-WLUYCGPPSA-N	C42H68O15	812.98	N/A	alternoside VIII
UNPD108003	POWBIOMTXFDIOP-SGMGKIPOSA-N	C21H35NO	317.509	474-45-3; 2135-49-1; 2136-35-8; 2136-36-9	Funtumin
UNPD108005	MNGYOFNIAOWXIT-PETUGJSASA-N	C26H32O5	424.529	11050-60-5; 14348-18-6; 14375-15-6; 28691-96-5; 54019-61-3; 54631-85-5; 54631-86-6; 72984-70-4	Polyanthin
UNPD108015	GNCKRVVIXVBNGH-SFQUDFHCSA-N	C28H30O5	446.535	N/A	1,5-dihydroxy-2-(3,7-dimethylocta-2,6-dienyl)-6',6'-dimethylpyrano[2',3':3,4]xanthone; formoxanthone B
UNPD108059	NPKQUAAJSVQKDR-PRDNQHFZSA-N	C30H46O9	550.681	N/A	digitoxigenin-3-O-beta-D-(3'-O-methyl)glucopyranoside
UNPD108084	YSJAUZSLSAMKMQ-UHFFFAOYSA-N	C24H16S4	432.644	82126-08-7	cyclotetra(p-phenylene sulfide)
UNPD108103	JBLMWLCNUYPKAI-HGUNZMOKSA-N	C26H34O7	458.544	1027212-63-0	3alpha,11alpha-cyclotaxinine NN-2; 3alpha,9alpha,10beta-triacetoxy-3alpha,11alpha-cyclotaxa-4(20),5-dien-13-one
UNPD108112	TTZUPMKGKNOGDS-WDGUIXPLSA-N	C54H76N2O9	897.189	N/A	ritterazine G
UNPD108118	DIILMQPNDWTQGT-PESBVURGSA-N	C39H62O13	738.902	126453-84-7	Pingbeisaponin; Pingpeisaponin
UNPD108119	IXYCWCGUQZJPJG-UHFFFAOYSA-N	C30H25NO8	527.521	N/A	14-(3,4-dimethoxyphenyl)-3-hydroxy-2,11,12-trimethoxy-6H-chromeno[4',3':4,5]pyrrolo[2,1-a]isoquinolin-6-one; 3-hydroxy-14-(3,4-dimethoxyphenyl)-2,11,12-trimethoxy-6H[1]benzopyrano[4',3':4,5]pyrrolo[2,1-a]isoquinoline-6-one; lam; lamellarin eta
UNPD108121	SCEJDYBXNWSAHA-DXXSZDSESA-N	C40H60O4	604.902	N/A	N/A
UNPD10817	OULQBFCIZRSZEA-PJHNONFPSA-N	C28H42O5	458.63	N/A	(2beta,6alpha,8alpha,9beta-10alpha,13alpha,14beta,17beta,18alpha,20beta,22beta)-2,6,22-trihydroxy-9,13-dimethyl-24,25,26,30-tetranorol; 2beta,6alpha,22beta-trihydroxy-24,29-dinor-D:A-friedoolean-4-ene-3,21-dione; 6alpha-hydroxytriptocalline A
UNPD108175	MFDADOYAAWFHON-APDZRRNMSA-N	C39H54N4O2	610.872	N/A	manadomanzamine B
UNPD108182	PHNMQYAGHPLDJR-LJQANCHMSA-N	C20H16O7	368.337	N/A	(-)-5,4'-dihydroxy-7,8-[(3'-hydroxy-4'-one)-2',2'-dimethylpyrano]-flavone
UNPD108184	NTZQQDZXDGOJFE-KQJOHQLMSA-N	C33H38O7	546.651	N/A	Gaudichaudione A
UNPD108199	PHPBOUSFBOILOX-NRHUBDNXSA-N	C27H43NO2	413.636	78719-99-0	Camtschatcanidine
UNPD1082	GKLQXXDJSMOUKC-UHFFFAOYSA-N	C38H45N3	543.784	N/A	N/A
UNPD10822	WIHHRHVFHPQFCX-XPWKSDAQSA-N	C28H36O6	468.582	N/A	11alpha,12beta-dihydroxy-(20R,22R)-21,24-epoxy-1-oxowitha-2,5,25(27)-trien-22,26-olide; witharifeen
UNPD10823	IYZYKWQSJTULSG-WYGFDJJLSA-N	C32H47NO8	573.717	N/A	3,9,14,15alpha,20-Pentahydroxy-16beta-(2-methyl-cis-crotonoyloxy)-A-nor-5beta-cevan-3alpha-carbonsaeure-9-lacton; 3,9,14,15alpha,20-pentahydroxy-16beta-(2-methyl-cis-crotonoyloxy)-A-nor-5beta-cevane-3alpha-carboxylic acid-9-lactone
UNPD10824	PRSLQQJCHZFAHB-PZCWOAKJSA-N	C32H44N2O6	552.702	23509-17-3	3,9-epoxy-20alphaF-(2-ethyl-4-methyl-pyrrole-3-carbonyloxy)-25-methyl-(5beta)-14beta,13-[1]oxa[4]azapentano-18-nor-pregna-7,16-diene-3beta,11alpha-diol; Batrachotoxinin A-20-(2-ethyl-4-methyl-pyrrol-3-carboxylat) od. Homoba; homobatrachotoxin
UNPD108244	YHJGJKRPDMVIKU-KHKRERCLSA-N	C30H50O4	474.716	N/A	bourjotinoline A
UNPD108254	FKGGPFFQCCRPAQ-DBMFUTLYSA-N	C34H51NO8	601.771	N/A	jervine 3-O-beta-D-glucopyranoside
UNPD108268	GMLBVLXDRNJFGR-MOUTVQLLSA-N	C46H48N2O8	756.882	137793-81-8; 137893-48-2; 143168-23-4	5,5'-(1,1'-dihydroxy-8,8'-dimethoxy-6,6'-dimethyl[2,2'-binaphthalene]-4,4'-diyl)bis[1,2,3,4,-tetrahydro-1,3-dimethyl-6,8-isoquinolinediol]; Michellamin B; michellamine A; michellamine B; michellamine C; NSC661755
UNPD108276	FQJRSISTDYPNPR-ARCYHYOLSA-N	C27H42O4	430.62	N/A	N/A
UNPD108278	JJXDMJDRSVKAOR-CMUUGLKSSA-N	C48H84O2	693.179	N/A	3beta-(stearyloxy)olean-12-ene
UNPD1083	ZAFQHNQHCTVSLI-UYYGQLRPSA-N	C25H40O3	388.583	N/A	8beta-hydroxy-11alpha-tiglinoyloxy-sandaracopimar-15-ene
UNPD108302	IAKVRAMIQPWTDR-FQEVSTJZSA-N	C25H26O5	406.471	98621-33-1	5,2'-dihydroxy-6,7-(2',2'-dimethylcromene)-8-(3',3'-dimethylallyl)-flavonone; minimiflorin
UNPD108310	OCACYUZYOLPPIT-MVGPHYTKSA-N	C30H42N2O2S	494.732	N/A	Neothiobinupharidin
UNPD108315	NTDOASLXLMRACR-XOLYPLQKSA-N	C51H64N8O8	917.103	N/A	Psammosilenin A
UNPD108317	XERVJQNPZBDWNL-IJZPSUSISA-N	C31H50O2	454.728	55064-63-6	acetate of 23-demethylgorgosterol; demethylgorgosterol acetate
UNPD108390	DMWXCULWBSXOME-AVIQWQMWSA-N	C30H50O	426.717	N/A	Miliacin
UNPD108394	RSELJJRBAXJXBJ-DWQHUHTRSA-M	C50H62N4O4	783.052	N/A	N/A
UNPD10840	LLWWEEXPLQUWSO-MJWMUUEPSA-N	C33H32N2O9	600.615	N/A	kosinostatin
UNPD108438	ZDFMCIIBGIKWCG-BSGGTXHGSA-N	C31H28O14	624.546	2755-83-1; 3187-46-0; 3419-11-2; 17514-49-7	Ergochrysin A
UNPD108444	HKZGZNSIWGBZTM-FPSXPNFKSA-N	C40H58O4	602.886	N/A	3beta-E-feruloyltaraxerol
UNPD108445	AXDCYYBJKVWQML-FYAZHEFMSA-N	C30H46N2O3	482.698	128255-09-4	(2beta,3beta,4beta,20S)-3,20-Diaminopregnane-2,4-diol
UNPD108468	KXYBBCKZQBTXQB-LEHBWIKQSA-N	C25H36O6	432.55	35923-67-2	Colupdox a
UNPD108473	DHRMNCARLQBGJF-SIXKPJINSA-N	C38H60O13	724.875	123941-70-8	(25R)-spirostan-3beta-ol-6-one-3-O-<alpha-L-arabinofuranosyl(1->6)>-beta-D-glucopyranoside; laxog; Laxogenin 3-O-[O-alpha-L-arabinopyranosyl-(1->6)-beta-D-glucopyranoside]; laxogenin 3-O-<O-alpha-L-arabinopyranosyl-(1-->6)-beta-D-glucopyranoside>; laxogenin 3-O-alpha-L-arabinopyranosyl-(1<*>6)-beta-D-glucopyranoside
UNPD108475	KYMOMWTYLQPYDQ-RIEYLWBASA-N	C30H48O2	440.701	41720-49-4	friedel-2,3-dione; Friedelaen-2,3-dion; Friedelan-2,3-dion; Friedelan-dion-(2,3); Friedelandion-(2.3); friedelanedione-(2.3)
UNPD108484	IINCIYXMKLMTLV-PFJVNDLRSA-N	C22H30O5	374.471	52560-10-8	NOT Available
UNPD108504	IYWZOYLNAGNLSX-OHKIPZLBSA-N	C36H48O10	640.76	N/A	linifolin b
UNPD108533	HTVILJWNNLIWMP-IJDPAOOOSA-N	C22H35NO	329.519	16316-42-0	20alphaF-Methylamino-pregn-4-en-3-on; 20alphaF-methylamino-pregn-4-en-3-one; oxo-3 methylamino-20(S) pregnene-4
UNPD108538	WCGUUGGRBIKTOS-XHINXETDSA-N	C30H48O3	456.7	77-52-1; 989-30-0; 26532-58-1; 74984-66-0; 121467-37-6	3alpha-hydroxy-12-ursen-28-oic acid; 3alpha-hydroxyurs-12-en-28-oic acid; 3alpha-hydroxy-urs-12-en-28-oic acid; 3beta-hydroxy-urs-12-en-28-oic acid; 3-epiursolic acid; 3-epi-ursonic acid; alpha(trans?)-Ursolsaeure; beta(cis?)-Ursolsaeure; Epiursolic acid; ursolic acid; Ursolinsaeure; Ursolsaeure I; Ursolsaeure II
UNPD10855	MXZXIBZNZUOHER-VHWZNAHMSA-N	C32H52O9	580.75	N/A	N/A
UNPD108586	UHYCXSGUNAWVBW-SAIUNTKASA-N	C39H46N2O6	638.792	13565-64-5	(-)-(1S,1'R)-O,O'-dimethylgrisabine; ent-6,7,12,6'-Tetramethoxy-2,2',18'-trimethyl-8,18'-seco-berbaman; ent-6,7,12,6'-tetramethoxy-2,2',18'-trimethyl-8,18'-seco-berbamane; N,N,O,O,O-Pentamethylindloldain; O,O,O-Trimethylgrisabutin; O,O-Dimethyl-
UNPD108589	PBQDSVKCGIBSFB-OUWYMICPSA-N	C25H42N2O	386.614	52342-67-3	N-acetyl irehdiamine F
UNPD10861	GOLPEIAEOMFCOY-CXUHLZMHSA-N	C28H30O6	462.534	N/A	virgataxanthone B
UNPD108611	PSVZSZBQAZPKNI-GVZFYWCUSA-N	C30H48O3	456.7	64869-47-2; 83151-10-4	Ifflaconic acid; Plectranthoic acid A
UNPD108616	UBEHHDQAQBJTAE-YUADBYKZSA-N	C27H44O	384.638	114030-69-2; 64783-84-2; 65941-68-6	(22E,24R)-27-nor-24-methylcholesta-5,22-dien-3beta-ol; 24-Epioccelasterol; 24-methyl-27-norcholesta-5,22-dien-3beta-ol; 24-Methylcholesta-5,22(E)-dien-3beta-ol; 24xi-27-nor-24-methylcholesta-5,22-dien-3beta-ol; 27-nor-24-methylcholesta-5,22-dien-3beta-ol; 27-Nor-24-methylcholesta-5alpha,22(E)-dien-3beta-ol; 27-nor-24xi-methylcholesta-5,22E-dien-3beta-ol
UNPD108621	IMHNVGKPQLKSHM-CZYKHXBRSA-N	C26H35NO4	425.56	17812-78-1	(-)-Lythranidine; Lythranidin; Lythranidin-Acetat
UNPD108637	OFWIRPXDLBDEFC-IGPDRLGKSA-N	C36H56O9	632.824	N/A	2alpha,3alpha-dihydroxyurs-12,18-dien-28-oic acid 28-O-beta-D-glucopyranoside; rubuside B
UNPD108648	IWDRXJVNEOZILC-SHQGZYLMSA-N	C28H40O6	472.614	52329-19-8	(4beta,17alpha,22R)-4,17,27-Trihydroxy-1-oxowitha-5,24-dienolide
UNPD10865	BHIMYJSCHPQEQT-UHFFFAOYSA-N	C30H34O6	490.587	N/A	6,8,4'-triprenyl-5,7,3'-trihydroxyflavonol; dorsilurin F
UNPD108660	OEDAQCLCHGASNH-XPGKHFPBSA-N	C28H46N2O4	474.676	72362-03-9	(12R,112R)-16,116-dimethyl-(12rH,15cH,112r'H,115c'H)-12,3,4,5,112,3,4,5-octahydro-10,20-dioxa-1(2,5),11(5,2)-dipyridina-cycloeicosaphane-9,19-dione; 12,13,25,26-tetradehydro-carpaine; Dehydrocarpain II; dehydrocarpaine-II
UNPD108670	SPDBQPBUXQGJTI-VYJWIXCNSA-N	C30H50O2	442.717	N/A	Moradiol
UNPD108677	QCTMYNGDIBTNSK-QPKGHKOOSA-N	C45H73NO16	884.058	19121-58-5; 20318-30-3	Solasonin
UNPD108683	CBBTWAWCVXJVTL-QCYZZNICSA-M	C27H47O4S	467.725	107584-99-6	5alpha-cholestanyl-(3beta)-hydrogen sulfate; sodium-salt; 5alpha-Cholestanyl-(3beta)-hydrogensulfat; Natrium-Salz; sodium (20R)-5alpha-cholestan-3beta-yl sulfate; sodium cholesteryl sulfate
UNPD108734	PYOXOZWYWKTZHH-XZHBNRTASA-N	C35H46O12	658.733	87617-81-0	meliatoxin B1
UNPD108739	OJCKRNPLOZHAOU-RHCSRMMGSA-N	C28H43NO6	489.644	N/A	N/A
UNPD10875	ZNECCNSCNFGMRJ-KDFZDDFKSA-N	C36H58O6	586.842	43206-36-6	Tri-Ac-2,3,22-Stictanetriol
UNPD108758	QLTKBNMCVSIWGU-DHPDUWCGSA-N	C29H46	394.676	70588-09-9	24-Nor-4(23),9(11)-fernadiene
UNPD108760	CFXLJOUEZZQVSK-CJADYEAPSA-N	C30H50	410.718	5055-93-6; 128706-56-9	hop-16-ene
UNPD108764	OILXMJHPFNGGTO-XHZYGLMUSA-N	C28H46O	398.664	N/A	N/A
UNPD108777	JIHRTYNJAACOFO-WSKLOSSMSA-N	C39H56O4	588.86	N/A	3-O-(Z)-coumaroyl erythrodiol
UNPD108797	ZGVRGXGXZKITGK-HDEJNXSBSA-N	C39H64O14	756.917	N/A	N/A
UNPD108805	IKYCZSUNGFRBJS-LJUYKXQNSA-N	C37H40O9	628.708	57444-62-9	Resiniferatoxin
UNPD108807	BMSQOSCSLGJQPZ-PQEBABGVSA-N	C30H42O6	498.651	N/A	5-O-(2'E,4'E-decadienoyl)ingenol
UNPD108825	LQIGIHFYLJKHAH-RWLWTUMKSA-N	C28H44O4	444.647	471-55-6	Bethogenin
UNPD108874	SSEGSBMQGFCSBY-KEMSSATHSA-N	C39H56O6	620.858	N/A	23,28-dihydroxylupan-12-ene-3beta-caffeate
UNPD108881	MAFARFGSWMJHCN-DPIABESGSA-N	C44H26O14	778.669	N/A	6',8'-Bisdiosquinone
UNPD108908	WIMQJQBCUWDMHZ-LEZXCVFASA-N	C27H30O13	562.519	75247-54-0	8-hydroxy-3-methylanthraquinone-1-O-(4-O-beta-D-galactopyranosyl)-alpha-L-rhamnopyranoside
UNPD108909	KNLTYLHJXZDNJH-DFSMTXOASA-N	C37H40N2O6	608.723	N/A	(+)-valdivianine
UNPD108914	QCLXHLAQWSKUQF-WANHEZJOSA-N	C30H31N4	447.594	36150-17-1	N4-methylusambarensine; Nb-Methylusambarensine
UNPD108919	UEWQNGMVYNREBE-JCUATARGSA-N	C27H43NO3	429.635	103239-11-8	solaparnaine
UNPD108927	DXNXAKSJOVZGFH-CNGKNZMKSA-N	C29H38O5	466.609	N/A	(11alpha,12alpha)-4-demethyl-11,12-epoxy-3,13-dihydroxy-2-oxoursa-3,20(30)-diene-28-oic acid gamma-lactone; adenanthusone
UNPD108936	QCUJGLWGIRBTJM-UCFNKKTESA-N	C56H70O7	855.151	161017-04-5	22,22'-Dideoxy, 3,4-diepimer-Xuxuarine Balpha
UNPD108956	PPOHVZSUYIVHKL-UHFFFAOYSA-N	C29H26O4	438.514	112923-44-1	plagiochin D
UNPD108963	KTWXKCQKOAXXKP-QXLRKKKJSA-N	C56H70O8	871.15	161017-07-8	22-Deoxy, 3,4-diepimer-Xuxuarine Balpha
UNPD108972	CECWJTLAPIRAPJ-XVYDYJIPSA-N	C36H30O4	526.621	N/A	Dineolignan
UNPD108982	CSNMBHGRIJRLJQ-UHFFFAOYSA-N	C32H22O10	566.511	154992-19-5	9-(physcion-7'-yl)-5,10-dihydroxy-2-methoxy-7-methyl-1,4-anthraquinone; sengulone
UNPD10901	LFYREHKMIHWZQF-VNBBXFQNSA-N	C25H36O4	400.551	N/A	8-epi-ophiobolin J
UNPD109033	FQCKEVJQPWDRQG-NJQPKZCPSA-N	C30H50	410.718	30854-43-4	fern-8-ene
UNPD109034	QGOLPXQYBUMTKK-NXEZZACHSA-N	C38H28Br4O13S	1044.3	137363-70-3; 137490-25-6	N/A
UNPD109040	YMAJXDYECRDBBA-DHPJJREFSA-N	C27H44O	384.638	54848-29-2	22-trans-27-nor-(24S)-24-methylcholesta-7,22-dien-3beta-ol od. Amuresterol; amuresterol
UNPD109045	MCDMXWYRSDKLQF-HTCOJEHUSA-N	C30H46O3	454.684	N/A	22alpha-hydroxy-tirucallane-7,24-diene-3,23-dione; 22-hydroxytricualla-7,24-diene-3,23-dione
UNPD109057	GCVPUYDXNUQSNY-CIDQLARNSA-N	C55H36O30	1176.86	115518-27-9	Mongolicain A
UNPD10907	JWCMFGSMZWWYAM-MFXRFRPISA-N	C28H38O10	534.595	N/A	inflexusin
UNPD109086	MCORSAUVGAFHCE-RUOOUXSASA-N	C33H42O6	534.683	N/A	hyperibone F
UNPD10909	XLCBYUMGYVTONT-HBFKIUQJSA-N	C36H42N4O3	578.744	N/A	6-hydroxymanzamine E
UNPD109123	QCUJGLWGIRBTJM-ZOUBYCFDSA-N	C56H70O7	855.151	N/A	xuxuarine Abeta
UNPD109128	MGYYQYIFNBTUAB-OIWKEWRZSA-N	C30H24O9	528.506	117458-37-4; 133813-45-3; 133813-46-4	lophirone G
UNPD109141	NPRKWCDSDHHADP-IFMOQUEQSA-N	C39H56O5	604.859	113493-20-2	erythrodiol-3-caffeate
UNPD10915	KEFBWZAWUMCUGO-ILDLAZRZSA-N	C30H52O	428.733	N/A	eupacannol
UNPD109168	VPLNNEMLBWLRFQ-CBGZDKASSA-N	C29H49NO5	491.703	17934-63-3	Holacurtine
UNPD109187	SFEUTIOWNUGQMZ-CONCJZQLSA-N	C32H52O2	468.754	6426-43-3; 62859-36-3; 64090-87-5	Taraxasterylacetat
UNPD109195	YRJIHLSUELLWET-KTAJNNJTSA-N	C28H19Cl3O4	525.807	N/A	10,12,10'-trichloroisoplagiochin C; bazzanin M
UNPD109201	CCZAEQUGYKPALJ-RVLNTWFXSA-N	C56H72O6	841.167	N/A	xuxuasin A
UNPD109225	QPJULYYJHQTWML-GIDLKBJSSA-N	C28H38O8	502.597	N/A	7-O-succinyl macrolactin A; 7-O-succinylmacrolactin A
UNPD109243	LIIFBMGUDSHTOU-XPCSVPKRSA-N	C30H48O	424.702	638-97-1; 118916-58-8; 144666-18-2	4,4,6a,6b,8a,11,11,14b-octamethyl-1,4,4a,5,6,6a,6b,7,8,8a,9,10,11,12,12a,14,14a,14b-octadecahydro-2H-picen-3-one; beta-Amyrenon; beta-Amyron; Olean-12-en-3-on; olean-12-en-3-one
UNPD109247	MNGYOFNIAOWXIT-VBZBYZBJSA-N	C26H32O5	424.529	14348-18-6; 54631-85-5	Polyanthinin
UNPD109265	CZLLFFWTDRQIDR-PWCCRCDVSA-N	C42H62N8O9	822.99	1039076-69-1	cyclo(-Ala1-Pro2-Tyr3-Leu4-Leu5-Pro6-Pro7-Ala8-); gypsin C
UNPD109266	ACCYCJOHUMRMMV-NHJGESHHSA-N	C42H60O16	820.916	119417-96-8	licorice-saponin E2
UNPD109268	UZLWWZCNSFTNBI-GYBBIUIHSA-N	C38H46N2O8	658.78	1005325-37-0	7',8'-dihydro-1,1'-disinomenine
UNPD109270	TXWFEKCXGJREKU-KTSQJCHOSA-N	C41H64O12	748.94	N/A	oblonganoside D
UNPD109276	KGHVKLKIEZEJMZ-QPASPVMUSA-N	C29H42O8	518.639	N/A	(2alpha,3beta,14beta)-trihydroxy-3-O-(4-deoxy-3-O-methyl-alpha-L-erythropentopyranosyl)card-4,20(22)-dienolide
UNPD109293	OXNIZHLAWKMVMX-UHFFFAOYSA-M	C6H2N3O7	228.096	109700-94-9; 16193-97-8; 2572-28-3; 31931-61-0; 733-60-8; 51665-78-2; 51665-79-3; 102780-55-2	(+-)-(2-Hydroxy-propyl)-trimethyl-ammonium; Picrat; (2-Hydroxy-aethyl)-trimethyl-ammonium; Picrat; (2-hydroxy-ethyl)-trimethyl-ammonium; picrate; (3-Carboxy-allyl)-trimethyl-ammonium; Picrat; (3-carboxy-allyl)-trimethyl-ammonium; picrate; 1,2-Dimethyl-9H-beta-carbolinium; Picrat; 1,2-dimethyl-9H-beta-carbolinium; picrate; 3-((2S)-1t-Methyl-1c-oxy-pyrrolidin-2r-yl)-pyridin; Dipicrat; 3-((2S)-1t-me…
UNPD1093	RCWXSTBLDOWACH-QGSMACLHSA-N	C27H46N2	398.668	51059-60-0	Cyclobuxupaline C
UNPD109312	OPEYJCQUCFYYHO-RBUKOAKNSA-N	C30H32O6	488.571	N/A	lumaflavanone B
UNPD109315	RIRVOPAJVIIDPB-AOPJBIIOSA-N	C35H46O8	594.735	N/A	12-O-Cinnamoyl-20-O-tigloyl sarcostin
UNPD109322	LJLFWHVFRNHBRP-HVYZTVOGSA-N	C30H36N4O	468.633	67658-02-0	10-hydroxydihydrousambarine; 10-Hydroxynigritanin; 16-(2-methyl-2,3,4,9-tetrahydro-1H-beta-carbolin-1-yl)-17-nor-corynan-10-ol; 18, 19-Dihydrousambaridine Vi
UNPD10934	VOYZLKWKVLYJHD-UZEUFRBSSA-N	C30H46O3	454.684	514-49-8	24Z-masticadienonic acid; 3-oxo-tirucalla-7,24c-dien-26-oic acid; 3-Oxo-tirucalla-7,24c-dien-26-saeure; 3-oxotirucalla-7,24-dien-26-oic acid; ent-3-Oxo-5beta,9beta,10alpha-lanosta-7,24c-dien-26-saeure; masticadienoic acid; masticadienonic acid; masticaidenonic acid
UNPD109365	DZVTUBRSFHONRC-NXEZZACHSA-N	C22H20Br2N10O2	616.268	N/A	benzosceptrin B
UNPD10938	DBTJWVCUUAUKAQ-CDTXZAAWSA-N	C26H33NO5	439.544	N/A	p-nitrophenyl 12alpha-hydroxy-7,13-abietatrien-18-oate
UNPD109403	JODUSMJFNDBJCL-OTFMWPCSSA-N	C27H45NO3	431.651	119766-93-7	(3beta,5alpha,6beta)-3,5,6-Solanidanetriol
UNPD109429	WBMOHCBEBDKSBI-AXXRKQBWSA-N	C30H42N2O2S	494.732	58845-62-8	1'-Epimer-Thiobinupharidine
UNPD109438	KQJDEZHTINCILX-WPDQSEMZSA-N	C30H50O	426.717	71031-58-8	N/A
UNPD109446	FXEYBYWAMYDRLK-YGFLGASOSA-N	C30H36O4	460.604	N/A	vielanin B
UNPD109447	LQSYUGSSEUTSRW-PLHQEFKHSA-N	C34H56O2	496.807	64239-96-9	Ac-3beta-24,25-Dimethyllanosta-9(11),23-dien-3-ol
UNPD109450	MONMQFCZZQVZSP-ZRGHVXQMSA-N	C23H26O8	430.448	N/A	9,9-Bisacetylneoolivil
UNPD109453	UUONYWJVZTYDMU-GXZDAPJUSA-N	C40H66O15	786.943	114892-53-4	teikagenin-3-O-beta-D-digitalosyl-20-O-beta-D-glucosyl-(1->4)-beta-D-canaroside; teikaside A-IIc
UNPD109457	NMHCTUTYNGBHMC-IJYZETGPSA-N	C27H39NO3	425.603	89783-63-1	Petisidinine
UNPD109461	DLJCBBHVLOHCCV-DVTHBBLZSA-N	C23H18O8	422.384	N/A	interfungin B
UNPD10947	RFXLQYCDXUKYKK-XIFSXOFASA-N	C54H72N2O10	909.157	121071-11-2	cephalostatin 5
UNPD109474	UBBRXVRQZJSDAK-VDDXSARBSA-N	C24H28O4	380.477	N/A	N/A
UNPD109527	YZXXDCMEYOSCRT-CLPVHSQISA-N	C30H50	410.718	546-14-5	14-Taraxerene; Taraxer-14-ene
UNPD109530	RXFQHFONBDWHSA-LRUYFELYSA-N	C46H78O	647.111	N/A	moretenyl palmitate
UNPD109549	OSELKOCHBMDKEJ-JUGJNGJRSA-N	C29H48O	412.691	17605-67-3; 18472-36-1; 481-14-1; 6793-19-7; 83997-22-2; 109062-46-6	(10R)-3c-Hydroxy-10r.13c-dimethyl-17c-((R)-1-methyl-4-isopr; (10R)-3c-Hydroxy-10r.13c-dimethyl-17c-((R)-1-methyl-4-isopropyl-hexen-(4c)-yl)-(8cH.9tH.14tH)-Delta5-tetradecahydro-1H-cyclopenta[a]phenanthren; (24Z)-ethylydenecholest-5-ene-3beta-ol; (3beta,24E)-stigmasta-5,24(28)-dien-3-ol; 20betaFH-stigmasta-5,24(28)xi-dien-3beta-ol; 24-Aethylencholest-5-en-3beta-ol; 24-ethylcholesta-5,24(28)-dien-3…
UNPD10957	GZJXLIFYXRHMNC-QJGROCIOSA-N	C32H56O	456.786	N/A	24,24-dimethyl-lanosta-9(11)-en-3beta-ol; acervatol
UNPD109585	BPKSFYCMZKFDCC-GRHNLISSSA-N	C28H36O3	420.584	130838-60-7	isobalaenol
UNPD109586	YORJEFOAAXJWIS-FCZUSCETSA-N	C30H48O2	440.701	21688-61-9; 21688-64-2	Kulinon
UNPD109589	NLHQJXWYMZLQJY-ITQLOSQOSA-N	C30H52O2	444.733	N/A	3beta,20(S)-dihydroxydammar-24-ene; Dammarendiol; Dammarendiol-II; dammarenediol II
UNPD109590	CFIZKFURDLBNON-ZMYJFDIBSA-N	C66H52O15	1085.11	N/A	upunaphenol M
UNPD109609	NUZPZGFCRDRLEI-USBVDUORSA-N	C35H44O12	656.717	N/A	wuweizidilactone B
UNPD109628	SQWCZHHKSPFEOI-WMLLQELBSA-N	C38H62O12	710.892	72947-73-0	Aspafilioside A
UNPD109632	IEIIDTPGDULIBF-KFIHGQDKSA-N	C32H34N2O6	542.622	N/A	chabamide G
UNPD109641	QRIZONDFXOOWTA-MREYPERPSA-N	C30H49N3O2	483.729	N/A	oxolucidine B
UNPD109645	QVSFOJOFQMCJND-UHFFFAOYSA-N	C29H26O4	438.514	99481-37-5	marchantin I
UNPD10966	XKYJBQWATZUMSB-WUELKCQHSA-N	C30H46O	422.686	7020-52-2	agnosterone; lanosta-7,9(11),24-trien-3-one; Lanostatrien-(7.9(11).24)-on-(3); lanostatrien-(7.9(11).24)-one-(3)
UNPD109677	NGAVJIMZMAIVPV-ODTBHIJQSA-N	C15H18O4	262.301	615584-08-2	8-epixanthatin-1,5-epoxide; 8-epi-xanthatin-1beta,5beta-epoxide
UNPD109681	KZGZUWRLLUWUNP-MQMWEIQBSA-N	C41H64O13	764.939	N/A	3-O-beta-D-xylopyranosyl-3beta,19alpha-dihydroxyurs-12,20(30)-dien-28-oic acid 28-beta-D-glucopyranosyl ester; oblonganoside F
UNPD109693	MLKPSUWJBRKLRQ-OLYMYDIQSA-N	C34H65N3O6S	643.961	N/A	N/A
UNPD109696	VNONINPVFQTJOC-ZGXDEBHDSA-N	C45H72O16	869.044	19057-60-4; 60478-68-4	(25R)-spirost-5-en-3beta-ol-3-O-[alpha-L-rhamnopyrano; (25S)spirost-5-en-3beta-ol-3-O-<alpha-L-rhamnopyranosyl(1-2)> <alpha-L-rhamnopyranosyl(1-4)>-beta-D-glucopyranoside; 25(R,S)-spirost-5-en-3-ol 3-O-alpha-L-rhamnopyranosyl-(1,2)-[alpha-L-rhamnnopyranosyl-(1,4)]-beta-D-glucopyranoside; dioscin; diosgenyl 2,4-di-O-alpha-L-rhamnopyranosyl-beta-D-glucopyranoside; diosgenyl alpha-L-rhamnopyranosyl-…
UNPD109703	HQWJZHVIHPJUEI-AZRIJFCTSA-N	C30H52Br2O6	668.538	N/A	armatol D
UNPD109712	PKVSDBKCEFZRDL-YBMVXGEQSA-N	C28H37NO4	451.598	N/A	N/A
UNPD109738	XEJJMDUMLSMFRE-MYFKSGRZSA-K	C27H43O12S3	655.818	109152-36-5	N/A
UNPD10974	ZEWZJFWYVWSQKO-LOCAODKASA-N	C38H44N4O	572.782	N/A	leucophyllidine
UNPD109751	ZBGNYXYMSKSPSB-PQNOTVSGSA-N	C22H39NO	333.551	474-81-7	Funtuphyllamine B
UNPD109752	DFGCHRRQYMDNJM-RWCZIYSLSA-N	C30H38O6	494.619	N/A	japonicone C
UNPD109772	NVVNESBGININNL-HZIWWVGDSA-N	C30H48O2	440.701	N/A	salacianol
UNPD109780	YKFHJMVFDQFWRJ-UHFFFAOYSA-N	C26H20O4	396.435	78363-85-6	Bis(2,11-isopropyl)perylen-1:12,5:8-dichinon
UNPD109802	HFNMGMIQDABDGI-ZVJILXNOSA-N	C24H42N2O	374.603	N/A	senepodine F
UNPD109816	WAQIWFFEZIMVBD-SZZKGLNZSA-N	C24H32O7	432.507	1034143-27-5	(1S,4R,5S,6R,7R,8R,9S,10S)-6-acetoxy-9-benzoyloxy-1,8-dihydroxydihydro-beta-agarofuran
UNPD109823	YIEYBMFKRXRFGE-UJZWPPGESA-N	C32H48O5	512.721	16837-99-3; 26620-77-9	N/A
UNPD109825	QHTHAQVVXDTMDE-QETJVCGBSA-N	C22H30O5	374.471	21317-64-6	N/A
UNPD109834	GCGGCUUDQFMPII-DZNGYXNHSA-N	C28H40O8	504.612	N/A	3beta-Oxo-formyl-7beta,12beta-dihydroxy-4,4,14alpha-trimethyl-5alpha-chol-11,15-dioxo-8-en(E)-24-0ic acid
UNPD109836	PNJDDNGAXOYFJN-JMNWVQTPSA-N	C27H46O4	434.652	N/A	(E)-(24R)-5alpha-cholest-22-ene-3beta,6alpha,15beta,24-tetrol; certonardosterol G
UNPD109846	BNMXGMWSVXPGJS-UHFFFAOYSA-N	C27H26O7	462.491	119061-11-9	Euchrenone b3
UNPD10985	RCWGMLIRZPOOHR-UHFFFAOYSA-N	C34H24N2O4	524.565	112523-82-7	(+/-)-7,7'-bis-6a,7-dehydroanonaine; bidebiline A; bis-7,7'-dehydroanonaine; unonopsine
UNPD109857	XJOZMQPPWALHJC-AWFZETLFSA-N	C29H48O	412.691	142902-59-8	3,4-seco-3-nor-urs-20-en-2-al
UNPD109870	HHCSYPMWJQHCMZ-HWCKACSDSA-N	C39H56O2	556.861	66609-69-6	lupeol cinnamate; O-trans-cinnamoyl-lupeol
UNPD109881	BKYTUKQTWNSKPW-PSUFSJHHSA-N	C36H52O7	596.794	N/A	3-epi-29-acetoxystelliferin E
UNPD1099	KRAXVKNLVSFKDW-UMQTWYAKSA-N	C30H48O2	440.701	N/A	Drypemolundein B
UNPD109927	ZKTIVYXHMCZVOI-FUZVIZNDSA-N	C40H52O4	596.838	N/A	anhydrouriolide
UNPD109938	ISIUAWYGRFWXQR-DKNYIOSXSA-N	C43H53NO7	695.883	N/A	nodulisporic acid A1
UNPD109942	QMJCCXDXQJABCW-NUPFGEROSA-N	C33H39N7O5S2	677.837	74839-81-9	Ulicyclamide
UNPD10995	JISUUFLMYPAIBP-IWVMMWJOSA-N	C30H42O8	530.65	N/A	virginol A
UNPD109963	PQYOPBRFUUEHRC-NIVXRMQLSA-N	C28H50N2O2	446.709	88840-02-2	(-)-araguspongine D; (+)-araguspongine B; (+)-araguspongine E; (+)-xestospongin A; araguspongine D; ent-xestospongin A; xestospongin A
UNPD109981	MECHNRXZTMCUDQ-BKJWKKODSA-N	C28H44O	396.648	116559-84-3	(3R,5Z,7E,22E)-9,10-Secoergosta-5,7,10(19),22-tetraen-3-ol
UNPD110	FLEBIYNUTZNISZ-CYCPEISBSA-N	C21H35NO	317.509	5035-10-09	Holafebrine
UNPD110012	NFKUCWGVXFRSRX-LYWOHPCHSA-N	C30H26O12	578.52	N/A	catechin-(8->6')-catechin
UNPD110016	SWXIPZXTCYKJSD-CNRMHUMKSA-N	C30H46O2	438.685	N/A	(1R,3aS,5aR,5bR,7aR,11aR,11bR,13aR,13bR)-3a-(hydroxymethyl)-5a,5b,8,8,11a-pentamethyl-1-(prop-1-en-2-yl)-2,3,3a,4,5,5a,6,7,7a,8,11a,11b,12,13,13a,13b-hexadecahydro-1H-cyclopenta[a]chrysen-9(5bH)-one; 28-hydroxyglochidone
UNPD110017	KVQIUXZAWIOQHC-GDLZYMKVSA-N	C29H32O4	444.562	N/A	artolakoochol
UNPD110020	BYBKYSAHKVMKNH-UDJVMPNMSA-N	C30H22O10	542.49	N/A	daphnodorin I
UNPD110028	ZJFCFQZUMBQPHL-KVRAXFESSA-N	C30H50	410.718	63543-59-9; 65343-59-9	8-Multiflorene; Multiflor-8-ene
UNPD110053	DHEUJCSWBYWXHR-LQFQNGICSA-N	C36H22Br2N6O4S2	826.536	872199-41-2	(-)-(6S,6'S)-discorhabdin W; discorhabdin W
UNPD110063	LGHPWLOMYSXCFG-QFIPXVFZSA-N	C25H26O3	374.472	159650-13-2	maxima flavanone A; S-Maximaflavanone
UNPD110068	VXPPHQIHBBYPMQ-ZQMJRPHISA-N	C30H50O	426.717	69081-87-4; 69127-02-2; 69127-03-3	Stelliferasterol
UNPD110095	ODRXJBTZWPWLEA-AFALAGEISA-N	C39H45NO10	687.775	102281-52-7	diastovaricin I
UNPD110099	YBMSCCGVVSSARE-WAJDCHDJSA-N	C29H44O2	424.658	71545-20-5	3beta-hydroxy-28-norolean-12,17-dien-16-one; 3beta-hydroxy-28-noroleana-12,17-dien-16-one; Maragenin II
UNPD1101	GVOVBHJIAABCIL-QJLSTLEISA-N	C25H32O4	396.519	1268822-81-6	hesseltin E
UNPD110109	BJCBNXAAGNGSEA-GRFNZCOJSA-N	C28H36O5	452.582	N/A	(20R,22R)-21,24-epoxy-12alpha-hydroxy-1-oxowitha-3,5,25(27)-trienolide; withametelinol-B
UNPD110134	ZNEIIZNXGCIAAL-BPRPBLAASA-N	C33H54O8	578.777	14835-43-9; 29685-52-7; 31217-07-9; 35068-81-6; 35959-24-1; 63163-00-8; 68422-00-4; 70954-49-3; 75657-39-5	Asparagosid A
UNPD110146	VGXVKHPGBHVPMW-GWQKEKGPSA-N	C26H18O13	538.413	53969-01-0	purpuromycin
UNPD110159	KAPVRSRPLHVWCH-NSZXXABNSA-N	C36H28O12	652.6	N/A	griffipavixanthone
UNPD110165	ZXVNYYJTAHVDGQ-TZKWZLDMSA-N	C34H54O4	526.79	N/A	(24R/S)-9,19-cyclolanost-25-ene-3beta,24-diol diacetate; Cycloart-25-ene-3beta,24-dioldiacetat; cycloarta-25-ene-3beta,24-diacetate
UNPD11017	MFTJRTUKCOVIMD-VQIHWZKHSA-N	C39H48N2O9	688.806	11072-82-5; 58809-18-0	11-hydroxy-5-me; 11-hydroxy-5-methyl-2-<(E)-1-methyl-1-propenyl>-8-<2,3,6-trideoxy-3-(dimethylamino)-beta-D-arabino-hexopyranosyl>-10-<2,3,6-trideoxy-3-(dimethylamino)-3-C-methyl-alpha-L-lyxo-hexapyranosyl>-4H-anthra<1,2b>pyran-4,7,12-trione
UNPD110189	VCDQJQMZNBIPGU-BRNBUTOISA-N	C43H52N4O7	736.896	141610-96-0	callophylline A
UNPD110206	MHKYPJCEYYRICM-BOIUOUEPSA-N	C43H49N3O5	687.866	N/A	2-(2-{3-[2-(1,1-dimethyl-allyl)-6-(3-methyl-but-2-enyl)-indol-3-ylmethylene]-11-methyl-2,5-dioxo-1,4-diaza-spiro[5.5]undec-9-en-8-yl}-vinyl)-3,6-dihydroxy-5-(3-methyl-but-2-enyl)-benzaldehyde; Cryptoechinulin B; Kryptoechinulin B
UNPD110210	QDEHKEFWCRAFDN-HOWWATCWSA-N	C42H32O9	680.698	N/A	(+)-davidiol A
UNPD110215	YQSCMUYRADBXNP-YMVKUEQYSA-N	C29H50O	414.707	N/A	5beta-Dihydrocalystanol; dihydro-5beta-calystan-3beta-ol
UNPD110216	VYNGZASNGVAOMT-QFIPXVFZSA-N	C30H24O4	448.509	89355-02-2	3,10-dihydro-3,3-dimethyl-10-(2-methylprop-1-enyl)naphtho[2,3-d]pyrano[3',2':3; 3,10-dihydro-3,3-dimethyl-10-(2-methylprop-1-enyl)naphtho<2,3-d>pyrano<3',2':3,4>naphthol<1,2-b>pyran-11,16-quinone; Tecomaquinone; tecomaquinone I; tecomaquinone-I
UNPD110233	YZVHZBGZAVQQDY-NLPWVBOTSA-N	C55H66N10O10S	1059.24	N/A	kapakahine G
UNPD110245	RRAZTJPJQBULKN-GFSXUCEUSA-N	C36H60O9	636.856	133629-80-8	Gymnemasaponin I
UNPD110252	HAPLJBDDSRTANZ-NRFANRHFSA-N	C21H15N3O5	389.361	N/A	noelaquinone
UNPD110254	JSOPYQNROILVGA-CCQWHVNSSA-N	C30H48O2	440.701	125292-62-8	3beta-Hydroxy-5alpha-cycloart-24-en-21-al
UNPD110266	XISKMNBBUQQBBE-SWFQZPKUSA-N	C38H40N4	552.751	24163-58-4	(19E,19'E)-18,18'-dideoxy-22,22'-dinor-toxiferin-I; (19E,19'E)-18,18'-Didesoxy-22,22'-dinor-toxiferin-I; bisnordihydrotoxiferine; bisnordihydroxiferin; nordihydrotoxiferine
UNPD110268	WDVXAEPWJBJFDT-ZCWXCPPZSA-N	C34H58O	482.824	N/A	N/A
UNPD110275	RXPRDLVVGOLRDF-UHFFFAOYSA-M	C24H17O11S	513.45	N/A	sodium ent-knipholone 6'-sulfate
UNPD11028	QOLRLLFJMZLYQJ-BIUBDFMCSA-N	C27H42O4	430.62	38676-82-3; 545-78-8	Furcogenin; Willagenin
UNPD110282	JRXKTKLIGKLYDH-GWZHAIQQSA-N	C31H34N4O2	494.627	N/A	dehydro-17,4' 3alpha cinchophylline
UNPD110298	MOAYKFXEWMVJAN-LQOGWUMHSA-N	C21H33NO	315.493	6704-71-8	Norlatifolin, N-Desmethyl-con-5-enin-3beta-ol; Norlatifoline
UNPD110300	AYMSZJHDIUUULH-USIASUTISA-N	C30H48O4	472.7	N/A	(11R)-24,25-epoxy-11,23-dihydroxy-3-oxo-dammar-20(22)(E)-ene; cordianol G
UNPD110313	ASCIWXOCZAWSON-HUROMRQRSA-N	C28H36N4O4	492.61	75363-58-5	(+)-Aphelandrin; (1S,182S,183S)-182-(4-hydroxy-phenyl)-182,3-dihydro-2,6,11,15-tetraaza-18(5,3)-benzofurana-bicyclo[9.6.2]nonadecaphane-16,19-dione; Apheandrin; aphelandrine
UNPD110324	QQMUVFVXGXPJCO-ZIWBOYSISA-N	C36H48N4O	552.792	N/A	manzamine J
UNPD110327	XRXBQVLINLUMFS-JGCGQSQUSA-N	C32H24O13	616.525	N/A	N/A
UNPD110332	FXNLCNKEDWCEJN-ZFJMNYSJSA-N	C31H50O2	454.728	N/A	Hop-17(21)-en-3beta-yl-acetat
UNPD110367	FOWUQUQIDYYMAT-TUGUJQRKSA-N	C35H54O3	522.801	N/A	sugikurojin H
UNPD110368	REAWMYXWSLIYTD-UHFFFAOYSA-N	C28H28O7	476.518	N/A	Garcinisidone-C
UNPD110384	OZNJSPMQMYCASQ-UHFFFAOYSA-N	C30H18O9	522.458	110483-35-7	N/A
UNPD110393	MJGCCTLYJFMRQV-PIEKLWLXSA-N	C42H66O15	810.964	N/A	Myrioside C
UNPD110399	VKCBWKQXIOUPPP-OTJNBBMTSA-N	C21H30O2	314.462	N/A	3beta-hydroxypregn-5,17(20)-dien-16-one
UNPD1104	SISNJMQUMOSGQC-PEYHYLNSSA-N	C23H24N2O3	376.448	N/A	(-)-leuconicine B; leuconicine B; leuconotis alkaloid 376
UNPD110409	NLEUJEPQHSWETP-AKUYYDLTSA-N	C32H50O3	482.738	35738-55-7	12-Oxo-3beta-acetoxy-lup-20(30)-en; 12-Oxo-3beta-acetoxy-lupa-20(30)-en; lupeyl acetate
UNPD110413	UXXAQIDGNQZKQS-GOXSOWCTSA-N	C24H38O5	406.556	N/A	ent-2beta-succinyloxymanool
UNPD11042	KTINUDQBMALVIX-IMGUXHQTSA-N	C31H50O6	518.725	N/A	methyl myrianthate
UNPD110434	YLBYHUBFUJYTCZ-VQQUBSRJSA-N	C20H26O6	362.417	N/A	1alpha-methoxy-15-isobutyryloxy-9-oxogermacra-4E,10(14),11(13)-; 1alpha-methoxy-15-isobutyryloxy-9-oxo-germacra-4E,10(14),11(13)-trien-12,6alpha-olide; 1alpha-methoxy-15-isobutyryloxy-9-oxo-germacra-4-trans,10(14),11(13)-trien-12,6alpha-olide
UNPD110456	XCWAULHLXDCTBW-YCWMJZBTSA-N	C42H60O16	820.916	N/A	yunganoside E2
UNPD110457	NELSZIWJYBGDFE-HKTHSEFVSA-N	C36H40O8	600.698	N/A	Euphorbia factor L11
UNPD110475	MTLNAKDBXBYDNX-FAZOKDDSSA-N	C29H48O	412.691	N/A	cycloartenol
UNPD110477	SJJDIRLPLCQYDC-OPJGZHOXSA-N	C54H76N2O9	897.189	N/A	ritterazine H
UNPD110491	IKAYEJRMYZTEIT-SWAFVVTLSA-N	C39H62O13	738.902	128397-49-9; 130431-13-9	ruscogenin 1-O-beta-D-glucopyranosyl(1->2)-beta-D-fucopyranoside
UNPD11050	RDACIPRKFVDYFL-OCUKVJEXSA-N	C37H45NO5	583.757	N/A	zanthocadinanine B
UNPD110503	CTDQJDORDWMCLR-UHFFFAOYSA-N	C25H24O5	404.455	144049-81-0	laxifolin
UNPD110504	XYIPYDSJZQISFO-CRAYSMOQSA-N	C40H48O9	672.804	80433-68-7	7-Epigrandidon A; 7-Epimer-Grandidone A; Epigrandidon 4
UNPD110506	XXIKKMLIDXLAIK-IZSBMLLGSA-N	C28H36O4	436.583	25279-67-8	Azadiron; azadirone
UNPD110526	JHBKJNHDMRLVFM-UHFFFAOYSA-N	C14H5N5O12	435.216	853787-40-3	2,4,6,2',4'-Pentanitro-benzil
UNPD110532	SFSKZGVXVQCIFB-JKRIKGGCSA-N	C52H56O26	1096.99	N/A	4-[[O-beta-D-glucopyranosyl-(1->4)-2-O-benzoyl-beta-D-glucopyranosyl]oxy] benzoic acid cyclic dimeric ester; 4-[[O-beta-D-glucopyranosyl-(1->4)-O-2-O-benzoyl-1-O-(1,4-phenylencarbonyl)-beta-D-glucopyranosyl-(1->6)-O-[beta-D-glu; pakistolide A
UNPD110533	LSLQBCYNYZRRON-BKPGOZQQSA-N	C27H40O4	428.604	64285-85-4	Furoscalarol
UNPD110571	IWLJRULODREZBY-YHECVZGMSA-N	C29H48O	412.691	N/A	bauerenol
UNPD110589	NEMWYOKGHGSVSC-XNYLIHRPSA-N	C27H45NO2	415.652	139757-61-2; 98243-57-3	Delavine; Hupehenine
UNPD110603	IRWJLKDHZDRKNH-KZFAIOIWSA-N	C30H46O3	454.684	N/A	moluccensin P
UNPD110635	XZSOANLYLXCHQM-MOBHZLNTSA-N	C30H42O6	498.651	131870-86-5	1,7-di-O-acetyl-14,15-deoxyhavanensin; 14,15-deoxyhavanensin-1,7-diacetate
UNPD110649	XOGWGGHUKKQJPR-RBFKZVKLSA-N	C24H42N2O4	422.601	17398-27-5	Azimine
UNPD110668	WQGSMNQYDWWZGF-GIAQGFJGSA-N	C42H45N5O5	699.837	19542-40-6	1-(N,N-dimethyl-L-phenylalanyl)-L-proline (4S)-7t-benzyl-5,8-dioxo-3t-phenyl-2-oxa-6,9-diaza-1(1,4)-benzena-cycloundecaphan-10c-en-4r-ylamide; Adouetin - Z; Adouetin Z; Adouetine Z; adouetine-Z; N-methyl-feretine
UNPD110711	IFYMEZNJCAQUME-NDYSPQNUSA-N	C40H56O3	584.871	4339-86-0; 31661-06-0; 85201-99-6; 85202-00-2	Flavoxanthin
UNPD110714	KGQOHECLTONQOT-HKFGFSCZSA-N	C28H34O3	418.568	N/A	N/A
UNPD110767	VIASXDQRTRRXGB-HPVKQDKFSA-N	C32H52O3	484.753	119765-93-4	1-Ac-(1alpha, 3beta)-Cycloart-24-ene-1, 3-diol
UNPD110769	LMKHFHFSEWJQID-NFQYFHPZSA-N	C28H31N3O8	537.561	N/A	N-(2,12-dimethoxy-3,11,16-trimethyl-1,4,10,13-tetraoxo-1,5,6,7,9,10,13,14,14a,15-decahydro-4H-6,15-epiazano-benzo[4,5]azocino[1,2-b]isoquinolin-9-ylmethyl)-2-oxo-propionamide; Saframycin B
UNPD110782	FETPRYGDJQBBEF-HIGZBPRKSA-N	C24H30O6	414.491	N/A	2-acetoxy-3-deacetoxycaesaldekarin e
UNPD110802	LKJYEAJRWPUOGW-QHPRMNRASA-N	C40H56O10	696.867	87501-14-2	clerocidin, PR 1350
UNPD110827	KLYKBXVHBJWDJF-RDWKOMMISA-N	C33H43N5O6	605.724	52659-55-9	(32S,6S)-6-benzyl-31-[N-(N,N-dimethyl-L-alanyl)-L-valyl]-14-methoxy-(32rH,33tH)-2-oxa-5,8-diaza-1(1,3)-benzena-3(3,2)-pyrrolidina-cyclodecaphan-9c-ene-4,7-dione; amphibine-H; Amphibin-H; N-methyl-nummularine-B
UNPD110829	REKCBEFSIKOPTD-IZLXSDGUSA-N	C36H38N2O6	594.697	1183-76-2	(+)-daphnandrine; 6,6',12'-trimethoxy-2-methyl-oxyacanthan-7-ol; Daphandrin (S,R); Daphnandrin; daphnandrine; O12'-methyl-daphnoline
UNPD110861	VMKRIAILWBEBLR-LBCXWDQJSA-N	C28H39NO4	453.614	N/A	aureoverticillactam
UNPD110864	ODSSDTBFHAYYMD-OZDORTEPSA-N	C32H52O2	468.754	1617-68-1; 6610-54-4; 74345-30-5; 55870-40-1; 101627-42-3	3alpha-Acetoxy-lup-20(29)-en; 3alpha-acetoxy-lup-20(29)-ene; 3beta-acetoxy-lup-20(29)-ene; 3xi-acetoxy-lup-20(29)-ene; epi-lupenyl acetate; isolupenyl acetate; lup-20(29)-en-3alpha-yl acetate; lupenyl acetate; lupeol acetate; Lupeolacetat; Lupeylacetat
UNPD110870	HPRWEHJBBFIUJO-CAFAHFINSA-N	C33H52O7	560.762	N/A	N/A
UNPD110879	DONXAKUQFKTOAJ-AYNSBQOLSA-N	C25H27BrO5	487.383	146488-63-3	Marinone
UNPD110885	DKZOPFDEEROAIQ-IDSXKDCHSA-N	C26H39N5O	437.621	N/A	asmarine G
UNPD11089	AVOHHZOBQWRXGN-FQEVSTJZSA-N	C25H26O7	438.47	121747-95-3	lupinisoflavone J
UNPD110890	VZFLYULDZDOMCK-JQHVLFEZSA-N	C36H58O9	634.84	N/A	(23R)-7beta,23-dihydroxycucurbita-5,24-dien-19-al 3-O-beta-D-allopyranoside; charantoside B
UNPD110896	DKCWAFAXQGAJSD-XZOQPEGZSA-N	C25H29N3O2	403.517	67257-79-8	pleurostyline
UNPD110900	PJJFRVBMYOIECO-SDIJUFKJSA-N	C24H32O3	368.509	N/A	6beta-cinnamoyloxy-1beta-hydroxy-eudesm-3-ene
UNPD110908	WBHAMVHLRVKJRH-VZAWWNCJSA-N	C28H50O12S3	674.884	154205-19-3	Halistanol sulfate G
UNPD110909	TWZQVWRJGBRSGC-VCBKMQKHSA-N	C30H50O3	458.716	N/A	lup-20(29)-ene-1alpha,3alpha,23-triol
UNPD110912	MYBPKOKJNVOFNJ-BIECZKHRSA-N	C40H56O6	632.869	N/A	methyl helicterate
UNPD110921	HHXYJYBYNZMZKX-SUWMKODTSA-N	C30H50	410.718	N/A	diploptene; hopene
UNPD110929	PRAIEBFRYKOAMV-UAZZWUAOSA-N	C32H56O	456.786	N/A	29-hydroxy-3,17-dimethylhopane
UNPD110934	MNBULVJBKRSNLP-BBEZHFTESA-N	C30H50O3	458.716	161064-22-8	(3beta,24xi)-24-Hydroperoxycycloart-25-en-3-ol; 24-hydroperoxycycloart-25-en-3beta-ol; 24-hydroperoxy-cycloart-25-en-3beta-ol
UNPD110943	MPPCENBEKXDXSB-WGEPZXCHSA-N	C34H42N2O7	590.706	N/A	cryptophycin-43
UNPD110967	TUEVPLFSPMZREE-UHFFFAOYSA-N	C36H60N2	520.875	N/A	cyclostellettamine C
UNPD11097	CZCROZIJKBXZDP-MVYHZTFHSA-N	C29H44O4	456.657	1061-54-7; 1180-12-7; 33282-86-9; 41336-81-6; 75246-99-0; 122405-26-9; 122405-31-6	Yamogenin-acetat
UNPD110970	DIIDNULUYBIJPD-GAJCSFFBSA-N	C19H22O5	330.375	N/A	N/A
UNPD110971	YQGYDJYDIWCHOB-HOMXTQOPSA-N	C27H41NO3	427.619	N/A	Hupehenisine
UNPD110991	CTQUTKHBCCSLBB-MHQKHJEGSA-N	C36H60O7	604.857	N/A	N/A
UNPD110993	YOBMBNWOJMLHDF-VOYNGPTCSA-N	C33H44O9	584.697	76689-98-0	1-deacetylnimbolinin B; 1-desacetylnimbolinin B
UNPD111	YBZZSZQZDODUAA-LTJLQENASA-N	C30H46O7	518.682	58407-69-5	Odoroside B
UNPD11103	MTARGWPMLJBYNG-HRFBUTNCSA-N	C40H48N4O2	616.835	N/A	Tabernamine
UNPD111041	WDIOPJPBCMUINT-DQEYMECFSA-N	C31H24O10	556.516	N/A	5,7,4',5',4'-pentahydroxy-7'-O-methyl-2,3,2',3'-tetrahydroamentoflavone
UNPD111051	RTMAXAQCQNSUQN-HNUXOAJMSA-N	C28H44O6	476.645	81575-78-2	22-acetoxy-12beta,16beta-dihydroxy-24-methylscalaran-25,24-olactone
UNPD111052	AWNJVVRFWCINLP-CZVLICSOSA-N	C30H50O	426.717	123086-79-3	25-Methylgramisterol
UNPD111062	LRYZMDSDXSWBMU-ZWKOTPCHSA-N	C25H24O5	404.455	N/A	ficusin A
UNPD111063	AISWAKZPXBFYDF-VIEZTYSKSA-N	C36H42N2O9	646.727	N/A	N/A
UNPD111072	DYOLRCDASLJSSN-UHFFFAOYSA-M	C30H26NO12S	624.592	N/A	lamellarin C 20-sulfate
UNPD111077	CEJQKJBSKCWBSS-RDAPRJMNSA-N	C21H24N2O3	352.427	N/A	19-Epi-vindolinin-Nb-oxid
UNPD111088	AZMAMVNEQRREQB-UFHFPBHUSA-N	C17H33N5O6	403.474	72463-95-7	Fortimicin KG3
UNPD11110	VXOZCESVZIRHCJ-GKOVLFMNSA-N	C28H44O3	428.647	40071-60-1	5,8-peroxyergosterol; 5alpha,8alpha-epidioxyergosta-6,22-dien-3beta-ol; 5beta,8beta-epidioxyergosta-6,22-dien-3beta-ol; ergosta-5,8-epidioxy-6-ene-3beta-ol; ergosterol peroxide; ergosterol-5,8-peroxide
UNPD111102	CEUOJNPNKKLCDB-AYGCEOPCSA-N	C38H60O13	724.875	N/A	(24S,25S)-3beta,24-dihydroxyspirost-5-en-1beta-yl O-alpha-L-rhamnospyranosyl-(1->2)-alpha-L-arabinopyranoside
UNPD111103	OOGBHGBJKVRCJY-SNSHQRKVSA-N	C42H68O15	812.98	N/A	3beta,17,24-trihydroxyhopan-28,22-olide 3-O-[beta-D-glucopyranosyl-(1->2)]-beta-D-glucopyranoside; diplazioside VI
UNPD111107	RYDDERUCYQVBPM-YJYKOCLXSA-N	C30H48O2	440.701	N/A	N/A
UNPD111123	RXIIMUUHXDIUNS-JPOHLTMNSA-N	C37H47NO5	585.773	139975-54-5	secopenitrem B
UNPD111136	RZPAXNJLEKLXNO-TXILBFOZSA-N	C27H46O2	402.653	59532-45-5	(3beta, 20R, 22S)-Cholest-5-ene-3, 22-diol, 9CI
UNPD111148	ZZSQAEGEPHRPKG-IHESTGFTSA-N	C32H50O2	466.738	N/A	gigantursenyl acetate A; urs-18beta-H-12,20(30)-dien-3beta-yl acetate
UNPD111157	DHLXEDUNDXZOSN-QFGGRVIPSA-K	C37H49N2O15S3	857.984	N/A	amaranzole B
UNPD111165	UVDOOTXXKWLRMZ-LYKPKXNDSA-N	C26H36O7	460.56	N/A	Daigredorigenin; daigredorigenin 3-acetate; daigredorigenin-3-acetate
UNPD11118	CNXOWEJEIZUYTD-LWNZHRFPSA-N	C25H38O4	402.567	135288-73-2	Aplyolide A
UNPD111182	PZFJZXLQLMUQCS-ZESRMVONSA-N	C32H52O2	468.754	1972-27-6; 21490-24-4; 63162-73-2; 63162-74-3	24-Ethylidenlophenol-3-O-acetat
UNPD111199	YQUOMUPZAWTWGB-UHEJHPBXSA-N	C30H22O8	510.491	N/A	Monoacetylgraciliformin
UNPD111216	PUZBENASFBKDLA-LOYHVIPDSA-N	C34H30O9	582.597	110883-44-8	Semecarpetin
UNPD111219	VUBKTAWHNLXBDM-GXPQFBBNSA-N	C30H48O2	440.701	N/A	mollugogenol B
UNPD111222	NIQFOSSBJJDEES-FIRIVFDPSA-N	C43H32N2O9	720.722	41758-45-6	(8R*,8'R*)-Sanguidimerine
UNPD111230	IQBHARDQXOLZQB-RUFDCJACSA-N	C44H72O16	857.033	N/A	3-O-{[alpha-L-arabinopyranosyl-(1->2)]-[alpha-L-rhamnopyranosyl-(1->6)-beta-D-glucopyranosyl]}-(25S)-5beta-spirostan-3beta-ol; shatavaroside A
UNPD111237	VTMMVIHOOIWLKC-KNVZQHPBSA-N	C28H30O13	574.53	N/A	Dracunculifoside L
UNPD111239	YOKVQJOPZVLMDW-JRDNXMLWSA-N	C30H28O11	564.537	N/A	N/A
UNPD111245	QGMNTKNSMLYTKS-BHHXOIJJSA-N	C30H46O4	470.684	N/A	demethylregelin
UNPD111247	ZTEVDTFJUUJBLP-FAHLVRCFSA-N	C28H38O5	454.598	N/A	(20R,22R)-5alpha-hydroxy-1-oxo-6alpha,7alpha-epoxywitha-2,24-dienolide
UNPD111259	JFPRSGZLRPUHFQ-NPFQDIQASA-N	C35H45ClN2O8	657.193	168569-18-4	cryptophycin-30
UNPD111295	YUUHBLRWEZLNID-KRLRGZGNSA-N	C33H46N2O5	550.729	N/A	(+)-20S-2alpha-hydroxy-20-(dimethylamino)-3beta-phthalimido-5alpha-pregnan-4beta-yl acetate
UNPD111301	WMVFFRXSRDHDPV-RYUNACSRSA-N	C28H47NO2	429.678	N/A	Dihydroimpranine
UNPD111302	UBJWAYVWKGWPPR-LDLOPFEMSA-N	C39H22O7	602.588	73631-03-5	Lactranthospiren (?)
UNPD111311	MQYXUWHLBZFQQO-QGTGJCAVSA-N	C30H50O	426.717	545-47-1; 4439-99-0; 33869-84-0; 55870-42-3; 101627-40-1; 107596-77-0	20(29)-lupene-3beta-ol; 3beta-hydroxy-20(29)-lupene; 3beta-hydroxylup-20(29)-ene; 3-beta-hydroxy-lup-20(29)-ene; 3beta-lup-20(29)-en-3-ol; lup-20(29)-en-3beta-ol; lupenol; Lupeol; Lupeol (2-Hydroxy-Delta20,29-lupen); Lupeol (3-Hydroxy-Delta20,29-lupen)
UNPD111346	RBXROYGIOKBJIU-KGLIPLIRSA-N	C23H22O5	378.418	78859-48-0	calozeyloxanthone
UNPD111350	GJUZSGIVJPSFRG-KRWDZBQOSA-N	C30H30O7	502.555	N/A	artonin N
UNPD111352	MXEIKUWMKSYEII-XRHWURSXSA-N	C30H22O10	542.49	N/A	(-)-GB-1a; I3,II8-binaringenin
UNPD11137	LFYREHKMIHWZQF-NBNPNBIVSA-N	C25H36O4	400.551	114058-47-8	Ophiobolin J
UNPD111370	XCAPDGKSNAMUQC-XRFSQBOSSA-N	C20H24O7	376.4	80180-30-9; 83730-16-9	shinjudilactone
UNPD111373	DSBKDUUOWLCCKS-TWGMITRRSA-N	C34H48O8S	616.805	119259-62-0; 127592-86-3	17beta-hydroxypetuniasterone A 7-acetate
UNPD111377	ZNXIWKKCMFJMCG-OPIDHOBKSA-N	C27H40O4	428.604	6877-74-3	Tamusgenin
UNPD111384	HRNLTDFVEVHLFF-QHCPKHFHSA-N	C30H32O6	488.571	N/A	amorin
UNPD111387	KBNLDLGROQKYEQ-XFPNZXGSSA-N	C29H46O2	426.674	136194-37-1	29-norlupan-3,20-dione; 29-norlupane-3,20-dione; 30-Nor-lupandion-(3.20); 30-nor-lupanedione-(3.20)
UNPD111406	OCNVVYBTRKWBCO-DNDKEACUSA-N	C30H50N2O2	470.73	84679-41-4; 95189-03-0; 95189-04-1	Petrosin
UNPD111412	HFGBRJFIVADATB-ZFOUYFPFSA-N	C29H42O4	454.641	N/A	27-hydroxy-3-oxo-9beta-lanosta-7,24-dien-26,23R-olide
UNPD111416	DUXRZOJDWQOQKE-CKARLABJSA-N	C30H46O	422.686	51905-90-9	Oleana-11,13(18)-dien-3-on; oleana-11,13(18)-dien-3-one
UNPD111429	KNPKKSRQOSDIJN-ICSHAMNASA-N	C30H52O	428.733	N/A	4alpha,23,24-trimethylcholest-17(20)-en-3beta-ol
UNPD111434	RRUNZIZHFVYLTB-KUXCXQDQSA-N	C28H26O6	458.502	83532-18-7	N/A
UNPD111453	UGSGHHXIPUAOBJ-ZCAXSLIUSA-N	C32H38O12	614.637	N/A	coloradocin; luminamicin
UNPD111454	KCBJXTPRNWHMEW-CLRPASRGSA-N	C24H32O4	384.508	64306-03-2	Rupestrinol orthocinnamate
UNPD11147	OXGXGDBAVXKXSV-DGBKRFHHSA-N	C30H50O3	458.716	N/A	15alpha,29-dihydroxyfriedelan-3-one; salasone C
UNPD111471	NDPKXDRKNVTDBZ-HWNBGVTNSA-N	C22H34O8	426.501	N/A	macrocalyxin G
UNPD111476	ZBSVQPVKCVFMBL-ZKNVQOOISA-N	C33H41N5O5	587.709	113836-69-4	Nummularine R; nummularine-R
UNPD111477	KOQSFTNOGWIFJZ-KUAYCZFLSA-N	C26H40O5	432.593	123844-68-8; 123931-55-5; 123931-56-6; 123931-57-7	3-epi-salviaethiopisolide
UNPD111502	VAINEAPXUJRYII-WNJTXKBFSA-N	C56H42O13	922.925	N/A	upunaphenol F
UNPD111508	OXYGNPRNOPQKCN-IIICQHGZSA-N	C37H60O7	616.868	N/A	N/A
UNPD111514	GGGPJWXHMZSCEW-SFJRLCKYSA-N	C37H54O2	530.823	1617-69-2	Lupenylbenzoat; Lupeolbenzoat; Lupeol-benzoat
UNPD111520	PYWOQJRPUWRJGB-OVLDJDQPSA-N	C30H35NO8	537.601	N/A	N/A
UNPD111523	MPFMZABILBNGEL-QCIZWGLLSA-N	C30H48O2	440.701	N/A	20R,24R-Epoxy-25-dammaren-3-one
UNPD111530	SBSIVJLISKXNGA-UWZWIMAUSA-M	C36H53O6S	613.867	N/A	Toxicol C
UNPD111533	IUKUFMFGKRXEJD-ANQUGYJESA-N	C34H26O11	610.564	N/A	Diacetylgraciliformin
UNPD111536	GKTDFKGQRPKPEJ-LQFQNGICSA-N	C36H24Br2N6O4S2	828.552	N/A	(-)-(6S,6'S)-discorhabdin W
UNPD111545	NANDMWBAQSKCOO-UHFFFAOYSA-N	C30H30O4	454.557	20331-67-3	2,2,2',2'-tetramethyl-3,4,3',4'-tetrahydro-2H,2'H-[5,5']bi[benzo[h]chromenyl]-6,6'-diol; 2,2,2',2'-tetramethyl-3,4,5,6,3,'4'-hexahydro-2H,2'H-[5,5']bi[benzo[h]chromenyl]-6,6'-diol; 3,3',4,4'-Tetrahydro-Tectol; 4-<4-(4-Phenoxy-2,6-dimethyl-phenoxy)-2,6-dimethyl-phenoxy>-2
UNPD111548	QXLFGDAZDRFHAR-SOUPZIPCSA-N	C33H43N5O4	573.726	64350-62-5	N,N-dimethyl-L-tryptophan (4S)-7t-isobutyl-3t-isopropyl-5,8-dioxo-2-oxa-6,9-diaza-1(1,4)-benzena-cycloundecaphan-10c-en-4r-ylamide; nummularine-K; Nummularin-K
UNPD111551	KTCYBYGHSCWZKS-AFOTUNIPSA-N	C32H50O3	482.738	N/A	3beta-Acetylursa-14-en-16-one
UNPD111552	NQKYSFGNANKTHT-JGZYJTCYSA-N	C30H24O9	528.506	7377-96-0; 7427-91-0; 13068-03-6; 21945-36-8	Chrysoaphin-sl-1; Chrysoaphin-sl-2; chrysoaphin-Slambda-2
UNPD111555	RUDVAOJNIYYYCQ-HUIKYQPJSA-N	C30H48O4	472.7	54815-36-0	jujubogenin
UNPD111564	CPTHHUMNHVBJMW-UXLBCIDDSA-N	C37H60O8	632.867	N/A	N/A
UNPD111567	HRYWITBPMMQCBB-UHFFFAOYSA-N	C19H16O5	324.327	73338-90-6	moracin K
UNPD111568	OFXNQLFWWFUNRK-ZTDVKWNISA-N	C32H32O8	544.592	N/A	tullidinol; tullidinol B1; tullidinol B2
UNPD111569	ARXHRTZAVQOQEU-BRVLHLJYSA-N	C28H46O3	430.663	516-37-0; 1107-28-4; 1107-29-5; 1107-30-8; 10180-55-9; 10180-56-0; 60497-23-6; 96391-71-8; 100761-25-9	(22E,24R)-24-methylcholesta-7,22-diene-3beta,5alpha,6beta-tiol; (24R)-ergosta-7,22-diene-3beta,5alpha,6beta-triol; (3beta,5alpha,6beta,22E)-ergosta-7,22-diene-3,5,; 24alpha-methylcholest-7,22-dien-3beta,5alpha,6beta-triol; 24alpha-methylcholesta-7,22-diene-3beta,5alpha,6beta-triol; 24-methylcholesta-7,22E-diene-3beta,5alpha,6beta-triol; 3beta,5alpha,6beta-trihydroxy-(22E,24R)-ergosta-7,22-diene; …
UNPD111572	NELSZIWJYBGDFE-IZMRYEIWSA-N	C36H40O8	600.698	N/A	Euphorbia factor L11; rel-(2S,3S,4R,5R,7R,9S,11S,15R)-5-acetoxy-3,7-dibenzoyloxy-14-oxolathyra-6(17),12E-diene
UNPD111603	HIDTXJNTPPZHEX-PWIVLDPOSA-N	C30H48O	424.702	N/A	3-oxo-malabarica-14(26),17E,21-triene
UNPD111622	SEXOMBPXHYAKHY-YCJSVCQFSA-N	C30H50	410.718	87741-88-6	dammara-18,(28),21-diene; Dammara-20,24-diene
UNPD111638	MKTFRRIBCBTOKJ-CRFHJIRQSA-N	C29H24O12	564.494	N/A	theaflavin
UNPD111647	MFVJCHSUSSRHRH-VWBKMKCVSA-N	C30H50O	426.717	N/A	friedelin
UNPD111662	DVPLGBYFZWKXTI-ZHRHITQSSA-N	C56H40O12	904.91	N/A	diptoindonesin E
UNPD111663	VQWNGCSUNKJFLW-NGSOZKEJSA-N	C35H61NO8	623.861	84304-93-8; 85279-97-6; 85279-98-7; 122871-42-5	Myxovirescin A2
UNPD111672	DPIBIFVQNOPWRB-XCUHHOCRSA-N	C27H40O3	412.605	N/A	N/A
UNPD111693	ZDBNBLMYAGHTJD-HIHPLZGUSA-N	C34H26Br4N4O8	938.208	79067-73-5	bastadin 7; bastadin-7
UNPD111707	NHXVFBTWUGMIIZ-ULWLHAGPSA-N	C27H40O4	428.604	1141453-77-1	kuguacin P
UNPD111711	STOFQSFHQDJJQE-WDEMELLGSA-N	C40H58O5	618.885	56973-19-4	Ac,4-methoxybenzyl ester-3beta-3-Hydroxy-12-ursen-28-oic acid; Ac,4-methoxybenzyl ester-3-Hydroxy-12-ursen-28-oic acid
UNPD111735	QABFXOMOOYWZLZ-WOVDYAMOSA-N	C40H56	536.873	472-89-9	epsilon-Carotene
UNPD111737	CPBXKOSGZMSCBX-CAGAONOOSA-N	C29H32N4O	452.591	88721-07-7; 88721-08-8	10'-hidroxy 4',17-dihydro 17 beta-tchibangensine
UNPD111748	JHVQOIJXNDBUBJ-UHDPQXQQSA-N	C45H58O4	662.94	N/A	N/A
UNPD11176	NYSXYPCUWVSERK-VDKIKQQVSA-N	C47H48N2O8	768.893	N/A	N/A
UNPD111778	DFNMSBYEEKBETA-JZLJSYQFSA-N	C40H54O2	566.856	4339-77-9; 72843-12-0	(3S)-Hydroxyechinenon; 3-Hydroxy-4-oxo-beta-carotin, Hydroxyechinenon; 3-Hydroxy-beta,beta-caroten-4-on; 3-Hydroxy-echinenon; 3-Hydroxyechinenone; rac-3-Hydroxyechinenon
UNPD111783	WCRVRDXGXKHGGH-PYSNCMKUSA-N	C33H54O2	482.781	N/A	delta-amyrin acetate
UNPD111785	RHNVLFNWDGWACV-WRWGMCAJSA-N	C30H26O10	546.521	75514-37-3; 109008-25-5; 112965-18-1	chaetochromin B
UNPD111795	VFBPKQSATYZKRX-GIAUHPDZSA-N	C18H36N6O6	432.515	103531-05-1	1-Epidactimicin
UNPD111805	YXUDFHMUMSEWTH-HGWBXWTMSA-N	C58H72O9	913.187	N/A	methyl (3S,4S,9R,9'R,13S,13'S,14S,14'S,17S,17'S,18R,18'R,20S,20'R)-3-hydroxy-2,6',21,21'-tetraoxo-2',3:3',4-dioxy-29'-nordi(friedela)-1(10),1',3',5,5'(10'),7,7'-heptaen-29-oate; xuxuarine Kalpha
UNPD111825	RQTXEZTYXQREQG-MNXZQIPJSA-N	C35H56O9	620.814	210643-84-8	Cimiaceroside B
UNPD111837	RXFPIRNYTBRDOG-YFSXEQDSSA-N	C31H50O8	550.724	141443-39-2	Antibiotic AB 023A
UNPD111838	JYLNHIJYZROVQX-NKNVEYFZSA-N	C36H51NO9	641.791	N/A	rhizoxin M2
UNPD111839	GUZJOYUPXPLIPY-HTFUOVQASA-N	C27H41NO3	427.619	79805-74-6; 145920-88-3	(25R)-23,26-epimino-3beta-hydroxy-5alpha-cholest-23(N)-ene-6,22-dione
UNPD11185	SXKYPZVSQIGTRC-QZVITLNNSA-N	C17H19NO2	269.338	N/A	chalcostrobamine
UNPD111866	XJWXMPXLYUAWJI-LKWSRBIKSA-N	C40H54O5	614.854	63109-36-4	(2R,3S,2'R,3'R)-2,3,2',3'-tetrahydro-beta,beta-caroten-4-one; (2R,3S,2'R,3'R)-2,3,2',3'-tetrahydroxy-beta,beta-carotene-4-one; 2,2',3,3'-Tetrahydroxy-beta,beta-caroten-4-one
UNPD111874	DXQPSTQSSWLUJC-MQXAYUHBSA-N	C31H40O11	588.643	124792-06-9	16alpha-acetoxy-5,6-dehydrocalotropin
UNPD111884	DTEPMSNVPQVQDW-UNRATHGWSA-N	C35H54O9	618.798	N/A	12-deacetyloxy-15alpha-hydroxy-23-epi-26-deoxyactein
UNPD11190	UMRPOGLIBDXFNK-FNOLGZTHSA-N	C32H52O2	468.754	1616-93-9; 33055-28-6; 64200-19-7	3beta-acetoxy-olean-12-ene; beta-Amyrenylacetat; beta-Amyrin; beta-Amyrinacetat; beta-Amyrin-acetat; beta-Amyrin-acetate
UNPD111901	XKJROQIFLGXWEY-IOKRMPHPSA-N	C29H50	398.707	36728-72-0	(17betaH,21betaH)-30-Norhopane
UNPD111935	KIWTVJVARRPBPR-INRCXLCWSA-N	C31H24O11	572.516	151063-28-4	Xanthoquinodin A2
UNPD111958	YSKVBPGQYRAUQO-FEXVKWHASA-N	C29H50O	414.707	521-03-9; 6869-99-4; 18525-35-4; 18725-34-3; 21632-38-2	24alpha-Ethyllathosterol
UNPD11198	LKDDMQSAIXTGSE-GOXWLBPLSA-N	C28H40O5	456.614	N/A	2,3-dihydrojaborosalactone A
UNPD111988	ZQDSXDIYKPVJHY-DRYQTVNKSA-N	C26H46O	374.643	69977-26-0	Halostanol
UNPD112	SLGWGPQWJRVPAD-GVTZYFGLSA-N	C31H46N2O	462.71	19587-41-8; 128301-31-5	Spiropachysin
UNPD112016	SEJBFXIKYPRBLV-BIXGDQOPSA-N	C33H42O4	502.684	N/A	nemorosonol; nemorosonol A
UNPD112023	WWUKNXCHIOGECP-WUGUVYSPSA-N	C40H58O5	618.885	N/A	(8'R)-latochrom= (3S,5R,6R,3'S,5'R,8'R)-5',8'-epoxy-5,6,5',8'-tetrahydro-beta,beta-carotin-3,5,6,3'-tetrol
UNPD112026	VSPVHUGKIRWWKU-YKHDVKJESA-N	C35H45NO9	623.733	N/A	proansamycin B
UNPD112027	JPIPAKAAJRHDIM-CRQZZBLLSA-N	C39H46O9	658.777	N/A	N/A
UNPD112030	WEGSTRJZXDTPCG-JQOZULIVSA-N	C28H32O6	464.55	N/A	jaborosalactone 5
UNPD112034	CCHVSRIXEWDLRJ-HUFPRWDJSA-N	C32H52O2	468.754	N/A	3beta-acetoxymalabarica-14(26),17E,21-triene
UNPD11206	WHWCWNQIRQFICJ-OWYPFLQCSA-N	C62H52O17	1069.07	N/A	vaticaside C; vaticasides C
UNPD112079	SGBQNBOEQIZCQO-NQXKFXROSA-N	C30H50O2	442.717	N/A	uvaol
UNPD11208	GYYSTLOTWJJMMH-UNLCTVAQSA-N	C40H36O28	964.697	N/A	mallotannin B
UNPD112093	IWHPMBHSBARBOW-OBAISJFRSA-N	C31H52O	440.744	14021-27-3	3beta-Methoxy-7-multiflorene
UNPD112098	YFYZOMDKMZGTIY-XBPNYNHFSA-N	C26H45N3O	415.655	N/A	scytoscalarol
UNPD112101	NHYWHOQGRJLYBG-XYIXMZRPSA-N	C40H46N4O2	614.819	21400-49-7; 69926-00-7	19'-epipleiomutinine; 19'-epi-pleiomutinine
UNPD112107	CQBQTNMBPLCAHQ-SPGJFGJESA-N	C8H12O8	236.176	3563-60-8	Phorbic acid
UNPD112109	UMRPOGLIBDXFNK-YTJLOFSOSA-N	C32H52O2	468.754	1616-93-9; 33055-28-6; 64200-19-7	3beta-acetoxy-(14beta)-olean-12-ene; beta-Acetyl-amyrin; beta-Amyrinacetat
UNPD112111	KQLJUWCOIREOFQ-KZZUBIBGSA-N	C38H46N4O4	622.796	N/A	N/A
UNPD112118	DJIAUMWQRRBXNT-IQNJHLSNSA-N	C34H50O6	554.757	N/A	N/A
UNPD112119	FLEBIYNUTZNISZ-WMKLNCLBSA-N	C21H35NO	317.509	5035-10-9; 5087-58-1	20alpha(F)-Amino-3beta-hydroxy-5-pregnen; 20alpha-Amino-5-pregnen-3beta-ol; 20alpha-Amino-pregnen-(5)-ol-(3beta); 20beta-Amino-3beta-hydroxy-5-pregnen
UNPD112122	BSNZFQANPMIOIU-AJJDRMHPSA-N	C25H42N2O	386.614	2241-90-9; 54357-48-1	Cyclobuxin ('A')
UNPD112139	FFRFYWBYDZTBDQ-MZXJRKPGSA-N	C26H40O	368.595	55688-45-4	24-nor-cholesta-4,22-dien-3-one
UNPD112143	JOSSASDJERAIAI-BEVBPZNGSA-N	C20H35N3	317.512	54274-32-7	Templetine
UNPD112149	XIFWXIGHHTWTLM-YHHHPUGCSA-N	C30H46O3	454.684	90700-84-8	21-Ketone-(14beta,21beta)-14,26-Epoxy-21-hydroxy-3-serratanone
UNPD112159	JRSFFUNLXARFPT-SKXYIIKJSA-N	C32H52O4	500.753	35298-92-1	Phlegmanol D
UNPD11216	XNISEDFMZDXUFQ-XFCDJDBYSA-N	C44H76O4	669.072	N/A	longispinogenin 3-myristate
UNPD112160	BKMHDYJRAAJTAD-LGNKJZQUSA-N	C50H72O14	897.098	85079-48-7	N/A
UNPD112161	CYPBSUIOKRZPFQ-LDWSCSAYSA-N	C30H46O4	470.684	N/A	25,26-epoxyfriedelane-1,3-dione
UNPD112164	CCXVHKYJWVDTGF-HSKYNFKJSA-N	C45H72O16	869.044	N/A	sprengerinin D
UNPD11217	AKWNYHCILPEENZ-YFIDGAHXSA-N	C30H38O8	526.618	135357-25-4	12beta-hydroxy-3,7,11,15,23-pentaoxo-5alpha-lanost-8-en-26-oic acid; Ganosporeric acid A
UNPD112187	DSEKYWAQQVUQTP-XEWMWGOFSA-N	C30H50O2	442.717	468-67-7; 90410-01-8	2alpha-hydroxyfriedel-3-one; 2alpha-Hydroxy-friedelan-3-on; 2alpha-hydroxyfriedelan-3-one; 2alpha-hydroxy-friedelan-3-one; 2alpha-Hydroxyfriedelin (Cerin); cerin
UNPD112198	VJFLMYRRJUWADI-BHWXYMNWSA-N	C30H50O2	442.717	122475-43-8	(3alpha,16beta)-12-Ursene-3,16-diol
UNPD112199	ZHDRLFGZQZCZKX-NXIIQFEASA-N	C30H50	410.718	1615-99-2; 29428-21-5; 80876-44-4; 114819-52-2	Isoarborinol
UNPD112200	SOFXQTNEGHNRMN-BNHYGAARSA-N	C7H12N2O	140.183	4839-19-4; 103531-60-8	(2R)-(3at,6at)-hexahydro-2r,4c-methano-furo[3,2-b]pyrrol-3c-ylamine; Norlolin; norloline; temuline
UNPD112208	XKAZSKDUKMFVFR-VUKRHHIXSA-N	C29H38O4	450.61	1062971-46-3	18-O-(Z)-p-coumaroylbeyer-15-ene-11beta,18-diol; obtsurin D
UNPD112218	YLILOANQCQKPOD-UHFFFAOYSA-N	C30H18O8	506.459	548-03-8	1,3,4,6,8,15-Hexahydroxy-10,13-dimethyl-dibenzo[a,o]perylen-7,16-dion; 1,3,4,6,8,15-hexahydroxy-10,13-dimethyl-dibenzo[a,o]perylene-7,16-dione; protohypericin
UNPD11222	ZUXBGHRWQYVZRH-QNUIDEOGSA-N	C36H52O6	580.794	N/A	NF00659B1
UNPD112232	BZIJOQXEAGBQRP-KDOCALNBSA-N	C55H50N16O17S2	1271.21	158792-26-8	Thiotipin
UNPD112240	MYFXLNCTJCGURQ-HAYBHOPZSA-N	C29H44O6	488.656	N/A	(3S,16S,20R,22R,24S)-16,24:20,24-diepoxycholest-5-ene-3,22,25-triol 3-acetate; suberoretisteroid A
UNPD112247	ZTBMNVXNEMCFAJ-ZLDHWDJYSA-N	C40H56O4	600.87	N/A	neoxanthin
UNPD112257	RIHYZKAATDJNMK-LDPPHYEASA-N	C39H52O5	600.827	N/A	tereticornate B
UNPD112285	FUOITKFXHPXSCA-CPSHHHPTSA-N	C26H26O6	434.481	N/A	cycloartocarpin A
UNPD112296	OEYSIPNWFNKKRF-ALKXEMMNSA-N	C34H30O8	566.597	N/A	alopecurone C
UNPD112299	RAXVMQSGYOTCDT-DJPCPANOSA-N	C27H41NO3	427.619	N/A	N/A
UNPD112300	QMPQDXYRILJLLQ-QOKAQHGVSA-N	C28H44O3	428.647	169564-96-9	(3beta,5alpha,8alpha)-5,8-Epidioxy-23,24-didemethylgorgost-6-en-3-ol; 5alpha,8alpha-epidioxy-23,24-didemethylgorgost-6-en-3beta-ol; 5alpha,8alpha-epidioxy-23,24-didemethylgorgost-6-ene-3beta-ol
UNPD112311	HVTPIQKJZSQSLM-PARPOCPVSA-N	C23H28N2O5	412.479	7096-81-3	Cimicidine
UNPD112326	BGBCLOVPYZUCGO-RGGKCVHTSA-N	C32H54O	454.771	N/A	N/A
UNPD112330	YYPWFMGQIBDJFI-ZQNKZDKZSA-N	C30H48O3	456.7	1075182-87-4	(12beta,23E)-12,20-dihydroxydammara-23,25-dien-3-one; cylindrictone A
UNPD112345	MBWUSSKCCUMJHO-SWIDEVDBSA-N	C45H73NO15	868.059	N/A	solamargine
UNPD112367	GRXIHFITSGODPL-TWJXBEITSA-N	C30H54O2	446.749	54964-48-6	3beta-Dammarane-3,25-diol
UNPD112390	TUZPJVKGJOMBFR-BCKCWPCYSA-N	C30H50O4	474.716	132500-73-3	N/A
UNPD112412	XJXDWLNIJTVFKI-JPUSONHISA-N	C19H38N6O10	510.539	64332-35-0	Nebramycin factor 13
UNPD112414	DRYUAYDRFAXIBH-OQNYOSDBSA-N	C29H36O9	528.591	N/A	roridin M
UNPD112417	KUAFTTDYFQSMKD-KZCJGXNNSA-N	C30H53N3	455.762	N/A	Tetrahydrodeoxylucidine B
UNPD112419	GRGWPUZWMHKISD-ASHKMTMBSA-N	C28H44O3	428.647	N/A	ergosterol peroxide
UNPD112426	VMSKBKTVOGQTKY-CNGZOBJUSA-N	C53H76O15	953.162	119245-50-0; 119324-32-2	Sorangiosid C
UNPD112433	AQUHIKXTCOSRFY-YAMUFALGSA-N	C30H44O3	452.669	104759-35-5	ganoderic acid S; ganoderic acid S1; ganoderic acid TR; Tyromycic acid; Tyromycinsaeure (3-Oxo-lanostatrien-(7.9(11).24)-saeure-(26))
UNPD112434	BQNMOLSYHYSCMS-SWSWMETBSA-N	C27H44O4	432.636	545-77-7	12-Epirockogenin
UNPD112451	JSHASXVESQAJJO-MZXJRKPGSA-N	C26H38O	366.579	1262402-99-2	24-methylenecholesta-1,4,22-trien-3-one
UNPD112454	BHHOISVHWJKJHR-BKJQLSFMSA-N	C26H31NO4	421.529	N/A	p-nitrophenyl 7,13,15-abietatrien-18-oate
UNPD112462	ABTRFGSPYXCGMR-VCMWODELSA-N	C40H56O	552.872	N/A	(13Z)-rubixanthin
UNPD112488	DZXPHWBIDWFQQH-CNCBSEKESA-N	C33H38O9	578.649	N/A	lateriflorone
UNPD112492	FMWZYCJVASHAKM-XWALDDNQSA-N	C39H64O14	756.917	N/A	(25S)-5beta-spirostan-3beta,17alpha-diol-3-O-beta-D-glucopyranosyl(1->2)-beta-D-glucopyranoside; (25S)-spirostan-3beta,17alpha-diol-3-O-beta-D-glucopyranosyl-(1,2)-beta-D-glucopyranoside; aspaoligonin A; sarsasapogenin M
UNPD112494	AKYLOCBWNOEPCY-NDIYSBOUSA-N	C36H50O4	546.78	54615-35-9	3-Benzoyl-(3beta,5alpha,11alpha)-3,11-Dihydroxystigmasta-7,20-dien-6-one; Physanol A
UNPD112497	FWPFWQRXBNBESH-YZUCNPMPSA-N	C26H38O3	398.578	N/A	mucorolactone A
UNPD112513	HJFXGPLQIPLHSS-UOUGBBRZSA-N	C24H33N5O7	503.548	64040-47-7	4-amino-N-{1-[6-methyl-5-(4-methylamino-alpha-D-4,6-dideoxy-glucopyranosyloxy)-tetrahydro-pyran-2-yl]-2-oxo-1,2-dihydro-pyrimidin-4-yl}-benzamide; Norplicacetin
UNPD112519	LXEJISMMYOEFTF-LQPJGZGXSA-N	C30H36O9	540.601	N/A	2alpha-senecioyloxy-3alpha-angeloyloxy-3,4-betaH-bacchotricuneatin
UNPD112523	JDECNKBYILMOLE-IAPIYTFMSA-N	C40H51NO14	769.831	23344-17-4	Streptovaricin C
UNPD112528	XQHQIRVSHQEBJY-AMZTXIEOSA-N	C30H48O4	472.7	N/A	nepehinal
UNPD112531	AJKIHQWOELANGE-NNNJEZOZSA-N	C48H68O8	773.049	60147-85-5; 111320-33-3; 131829-47-5	19'-Hexanoyl-19'-Hydroxyfucoxanthin; 19'-Hexanoyloxyfucoxanthin
UNPD112544	MQFUFTKXYPLXSO-WYHTUNMFSA-N	C40H52O9	676.835	N/A	acutissimatriterpene E
UNPD11256	FDNWHCZIHBJRLP-CCPQOCGGSA-N	C30H52O2	444.733	10376-47-3	(4aS)-2xi.10c-Dihydroxy-1t.2xi.4ar.6at.6bc.9.9.12ac-octamethyl-(8atH.12btH.14acH.14btH)-docosahydro-picen; 18alpha.19betaH.20xiH-Ursandiol-(3beta.20); epi-Phi-taraxastane-3beta,20-diol; Pseudo; pseudotaraxastanediol; psi-taraxastan-3beta,20-diol
UNPD112581	VDYRODQNFIGGDP-ZMHWPRRRSA-N	C60H80N2O21	1165.28	94593-72-3	Serirubicin
UNPD112605	WRWQSVLACCMDMB-XZCMNVCESA-N	C54H58O10	867.032	74545-18-9	Benzyl glycoside,2',3',4',6'-pentabenzyl-4-O-alpha-D-Galactopyranosyl-L-rhamnose
UNPD112613	ZNURLGCTNWVTID-CDHNJYTISA-N	C35H48O14	692.747	N/A	Delta5-calotropin 3'-O-beta-D-glucopyranoside
UNPD11262	DGKDRSQFWYQETD-HDGCVAHASA-N	C25H30O6	426.502	N/A	10'-hydroxy-1'betaH-lycoserone
UNPD112629	XDBXJSPSWNIIHW-RJGRQJGLSA-N	C34H38O8	574.661	N/A	barbatin B
UNPD11264	QMGLDLTUYZARMJ-QPYFVQOLSA-N	C40H34O11	690.691	N/A	cathayanin C
UNPD11266	BKIZFGGUZGQTJG-VTVGIJKBSA-N	C31H34N2O6	530.611	N/A	vincamajine-17-O-veratrate
UNPD112670	LQIGIHFYLJKHAH-OEZCLTPHSA-N	C28H44O4	444.647	471-55-6	Bethogenin
UNPD11268	UZPUJZIMEFTBBX-FFVATTFESA-N	C36H52O13	692.79	N/A	Scillirubrosidin 3-O-alpha-L-rhamnopyranosyl-(1->4)-alpha-L-rhamnopyranoside
UNPD112685	GTOCTNNMKPCVIJ-WFCNZGORSA-N	C38H52O8	636.815	N/A	symphonone D; symphonone E
UNPD112698	VZJLYIVZEHIVNN-NTLSDECPSA-N	C25H28O6	424.486	N/A	diplacone
UNPD112708	UVNAIYWPELBJEE-CFJBEQHNSA-N	C30H53N3O	471.761	N/A	Tetrahydrodeoxyoxolucidine A
UNPD112711	KRANIZODLRGAFB-IIFFTRIMSA-N	C30H48O2	440.701	3787-73-3	3beta-Hydroxy-21-keto-Delta14-serraten; 3beta-Hydroxy-serrat-14-en-21-on
UNPD112743	BISZYPSIZGKOFA-IPOZFMEPSA-N	C27H30O16	610.518	52187-80-1	luteolin 3',7-diglucoside; luteolin 3'-O-beta-D-glucopyranoside; luteolin 7,3'-diglucoside; Luteolin-3',7-diglucoside; luteolin-3',7-di-O-glucoside; luteolin-3',7-O-diglucoside; Luteolin-7,3'-diglucosid; luteolin-7,3'-di-O-beta-D-glucopyranoside; luteolin-7,3'-di-O-beta-glucopyranoside; luteolin-7,3'-di-O-glucoside; luteolin-7,3'-O-bis-glucoside
UNPD112761	JHGQZOZYOJZSAH-HTNNWKMKSA-N	C28H36O7	484.581	N/A	(20R,22R)-5beta,6beta:12alpha,21-diepoxy-12beta,17beta-dihydroxy-1-oxowitha-2,24-dien-26,22-olide; jaborosalactone 38
UNPD112765	VOCWMGRIYMFSCC-FOHVMROESA-N	C26H34O8	474.543	N/A	terretonin D
UNPD112770	SPBXWHYKZFRVQR-PDIJSVGCSA-N	C30H42O10	562.648	177855-53-7	3-O-beta-D-Rhamnopyranoside-3,8,12,14-Tetrahydroxybufa-4,20,22-trienolide
UNPD112786	ACPQHJVBMJBRJO-BCTXLRGRSA-N	C32H48O4	496.721	10178-41-3	Echinodone
UNPD112793	XTWSGLXQAWZIME-AZJMQFGVSA-N	C36H54O9	630.809	590365-06-3	21-desethyl-21-cyclobutyl spinosyn D 17-pseudoaglycone
UNPD112801	NHBDEADLHQSGDF-OONCHKKTSA-N	C27H42O4	430.62	51503-88-9	(25R)-isonuatigenin; isonuatigenin
UNPD112809	MAFARFGSWMJHCN-WKMPRZJOSA-N	C44H26O14	778.669	N/A	6',8'-bisdiosquinone
UNPD112812	FHKHGNFKBPFJCB-IBZIUQICSA-N	C44H70O16	855.017	41753-55-3	Ophiopogonin D
UNPD112814	UUTNYYVTIPFXOI-RKUPPTJWSA-N	C24H28O5	396.476	116207-30-8	(S)-(E)-form-8-(3,6-Dimethyl-2-heptenyl)-4',5,7-trihydroxyflavanone
UNPD112819	MNFRCFZQRZZFOY-KNXFMRPFSA-N	C29H48O3	444.69	N/A	24-ethylcholesta-7,22E-diene-3beta,5alpha,6beta-triol
UNPD112834	NUTMCXRUCDWJCU-IMAYSCJMSA-N	C30H48O	424.702	22467-19-2	D:C-Friedo-urs-8-en-3-on; D:C-friedo-urs-8-en-3-one; Isobauerenon; isobauerenone; Isobauereon
UNPD112837	LKBBOPGQDRPCDS-PNBXAWHUSA-N	C26H29NO10	515.509	105615-58-5; 128240-71-1	B,HCl-Oxaunomycin; Oxaunomycin
UNPD112843	NWUXCAUIAMSMJQ-ZABBLZTKSA-N	C43H47N3O9	749.848	49620-09-9	Milliamine C
UNPD112852	ITIWNCJDHYQADX-MYPSPUFHSA-N	C30H48O5	488.699	60877-02-3	Ananasic acid
UNPD112853	NKZVXBLXJXFAAZ-HOCLYGCPSA-N	C25H26O6	422.47	50982-42-8	Ugonin A; Ugonin-A
UNPD112857	MFPHGVLLSJIWMO-KPWVOAKYSA-N	C22H16O6	376.359	60548-82-5	Natalenon; Natalenone
UNPD112863	FNMKKNOFVBFNKR-ZSBDYGKFSA-N	C57H57N9O8	996.118	N/A	kapakahine E
UNPD112870	GWDJUKOHZWNSBO-PPKXAQLHSA-N	C24H34O7	434.523	59859-94-8	Rastronol A
UNPD112882	BVZOXPCXYRGXKC-RUXXHOCVSA-N	C30H46O4	470.684	N/A	maytenfolone-A
UNPD112883	RASJZPZXJUFBEZ-OFKDLRSQSA-N	C35H56S	508.884	89838-26-6	2-[2-A'-Neo-30-norgammaceran-22-yl]ethyl]thiophene
UNPD112887	LJKQQTBKGZVWLN-MJNUREODSA-N	C31H50O3	470.727	N/A	24(241)-epoxyisoavenasteryl acetate
UNPD112889	CNKWMMKFGVTGBJ-KMOOEHHQSA-N	C29H38O9	530.607	N/A	N/A
UNPD112896	NAZZAFIPVGOMFP-XKLBKDQOSA-N	C36H52O13	692.79	131189-59-8	carolinoside
UNPD112899	BDHQMRXFDYJGII-RBLKOHFDSA-N	C31H52O	440.744	1449-09-8; 13614-08-9; 118628-12-9	24-Methylen-cycloartanol
UNPD112908	HYYXUINMIVCZRZ-DSHASMTPSA-N	C33H52O9	592.761	N/A	(25S)-5alpha-spirost-20-ene-1beta,3alpha-diol 3-O-beta-D-glucopyranoside
UNPD112909	PRMVHLYTIYMENC-KOBWOQDSSA-N	C42H54O6	654.875	N/A	gyroxanthal 3 acetate
UNPD112911	SANOHJQNXLIUIJ-LOYHVIPDSA-N	C38H42N2O7	638.749	85805-55-6	Cycleanine N2-oxide
UNPD112922	MKIRGJIIUPQTBB-ZNIMIZCLSA-N	C31H42O10	574.659	N/A	wuweizidilactone C
UNPD112931	ONQRKEUAIJMULO-UUFOAUGXSA-N	C30H50O	426.717	469-38-5; 13639-38-8; 31978-75-3; 85955-30-2	(5alpha)-9beta,19-cyclo-lanost-24-en-3beta-ol; Cycloartanol; Cycloartenol; handianol
UNPD112939	ATCVYMAKQRUVDS-OSAZLGQLSA-N	C29H40N8O6S2	660.808	80387-90-2	(-)-dolastatin 3; dolastatin; Dolastatin 3
UNPD112957	RUAKOEPLVVXTGN-QRRWFCJLSA-N	C37H38N2O7	622.707	104818-08-8	pseudoxandrine
UNPD112971	QJJXYPPXXYFBGM-SMAMXCIDSA-N	C44H69NO12	804.018	N/A	N/A
UNPD112978	LYHMQMDZVIXWAJ-RBAGQYRASA-N	C41H66O12	750.956	N/A	Polyfoliolide A
UNPD112981	XKBXVZQCIOLGJN-MEHPCDCNSA-N	C38H32O15	728.652	N/A	Isoginkgetin-7-O-beta-D-glucopyranoside
UNPD112984	ZEXIWGOYGIHKOL-WSAHZAGVSA-N	C31H50O2	454.728	N/A	psi-Taraxasterylacetat
UNPD112986	BCQNFYWIPQQTGS-DQJNIIDQSA-N	C30H48O	424.702	2318-78-7	Simiarenone
UNPD112988	FONPPYGJUVVMEY-KSPWGVMOSA-N	C36H45NO12	683.742	75922-16-6	16,17-Didehydrorifamycin G
UNPD112992	RKFYYCKIHVEWHX-DHSDSUHASA-N	C42H32O9	680.698	N/A	miyabenol C
UNPD112994	PIZIMOGOEZLCMG-FQEVSTJZSA-N	C38H34N2O8	646.685	N/A	N/A
UNPD113036	VIOKSDWKSSMHBF-MQELVVIJSA-N	C26H30O8	470.512	N/A	seneganolide; seneganolide A
UNPD113037	INNJOCWSMUTRRL-HLIPFELVSA-N	C20H26O3	314.419	171864-17-8	(ent-12alpha)-form-7-Oxo-8,13(15)-abietadien-16,12-olide; 7-oxo-ent-abieta-8,13(15)-dien-12alpha,16-olide
UNPD113040	XFMQQRAGUVWJNG-MIMHXTIBSA-N	C25H36O5	416.55	N/A	leucosceptroid A
UNPD113044	NMSQAEXTDHSWRT-LVHKKXQRSA-N	C31H48O3	468.711	N/A	anhydroelaeodendradiol monoacetate
UNPD113050	IADZTDILSKIQTE-UHFFFAOYSA-N	C30H20O11	556.473	N/A	hypochromin B
UNPD113059	YTNIUPZRMQLHNV-KLLMKRNDSA-N	C25H44N2	372.63	N/A	Epiheteroconessine
UNPD113067	DLNZVFMLTYLOGI-VKNDIMKKSA-N	C28H40N6O9	604.652	43043-14-7	4-[4-((R)-alpha-Amino-beta-hydroxy-isobutyrylamino)-b; 4-[4-((R)-alpha-amino-beta-hydroxy-isobutyrylamino)-benzoylamino]-1-[O4-(4-methylamino-4,6-dideoxy-alpha-D-glucopyranosyl)-beta-D-erythro-2,3,6-trideoxy-hexopyranosyl]-1H-pyrimidin-2-one
UNPD113068	VCMIRXRRQJNZJT-OHJMICQJSA-N	C43H52N4O5	704.897	3371-85-5	Voacamine
UNPD113080	ICOBDHPNAUQIMP-CEWZHKPDSA-N	C28H48O	400.68	N/A	23-dehydrocampestanol
UNPD113082	HHNRKSWQUGTUBV-AWPHQCNVSA-N	C28H28N4O7	532.544	60676-56-4	Nortryptoquivaline
UNPD11309	HZOTXNIDOKRKQY-XNJYIFOESA-N	C28H44N2O2	440.661	N/A	N/A
UNPD113097	ZFQAIKNKCQDPPB-BKGWKKLQSA-N	C40H54O	550.856	N/A	(5'R)-3,4-didehydro-beta,kappa-caroten-6'-one; 3,4-didehydroxy-3'-deoxycapsanthin
UNPD11312	NOLGXQBEFHYZHI-VVBAWIGMSA-N	C27H42O3	414.621	4852-89-5; 19865-87-3; 19865-91-9	Cabralealactone
UNPD113125	VTZCFEUQVQTSSV-YWJZXWTPSA-N	C33H52O4	512.764	1721-57-9; 25493-69-0; 122798-61-2	3beta-acetoxy-(8alpha)-olean-12-en-28-oic acid methyl ester; Swartziageninacetat
UNPD113137	HFDWVRTYJPQSME-IFSNGKJOSA-N	C28H34O11	546.563	N/A	physalin T
UNPD113147	FQXVWSGUAKXSLO-GPOWGRPGSA-N	C40H64O13	752.928	N/A	Cimiside B
UNPD11315	IILJSEXGGMGEMF-ZCEPNZLZSA-N	C32H36N4O3	524.653	N/A	okaramine J
UNPD113157	GGYNVIDANVHEJO-BQURYMDQSA-N	C30H52O	428.733	140844-95-7	8alpha-hydroxypolypoda-13,17,21-triene
UNPD113159	DXYLRLZJCGOIFL-SNVBAGLBSA-N	C26H20O9	476.432	74373-25-4	3-(9,10-dihydroxy-7-methoxy-3-methyl-1-oxo-3,4-dihydro-1H-benzo[g]isochromen-8-yl)-5-hydroxy-2-methoxy-[1,4]naphthoquinone; Xanthoviridicatin D
UNPD113166	MDPYLJIHFPMHSM-QGYUWUKLSA-N	C56H42O12	906.925	N/A	heyneanol A
UNPD113168	GEVIRKJRBAHFRG-MTTYODDMSA-N	C27H36O9	504.569	N/A	genkwanine A
UNPD113170	IUBMQGHIJKYGTC-YSNNSWNFSA-N	C30H46O3	454.684	N/A	3-oxo-D:A-friedo-oleanan-27,16alpha-lactone
UNPD113171	TWXAWGPHWPVODQ-NFOHWCJDSA-N	C32H52O3	484.753	1259-85-4	Me ester-Eburicoic acid; Methyl eburicoate; Methyl-eburicoat
UNPD113173	IZFBNJMBTKHMMM-AOEYVGIGSA-N	C31H35BrO10	647.508	51779-85-2	N/A
UNPD113179	MQYXUWHLBZFQQO-CRWKDLELSA-N	C30H50O	426.717	545-47-1; 4439-99-0; 33869-84-0; 55870-42-3; 101627-40-1; 107596-77-0	lup-20(29)-en-3beta-ol; lupenol; Lupeol; Monogynol B
UNPD113181	KYJCDNGECYROJW-NXWJZDNRSA-N	C41H48N4O4	660.844	21851-24-1	(16R)-10-(14,15-dihydro-eburnamenin-14xi-yl)-2,17-epoxy-11-hydroxy-1-methyl-(2beta)-1,2-dihydro-akuammilane-16-carboxylic acid methyl ester; Umbellamin; umbellamine
UNPD113186	GQJDMLOYAFRRDZ-HQMPMCFFSA-N	C27H40O4	428.604	32101-23-8	Sisalagenone
UNPD113205	BOYWUDVFHVCBGY-IUQYKVGCSA-N	C39H64O14	756.917	N/A	(25R)-1beta,2alpha-dihydroxy-5alpha-spirostan-3beta-yl O-alpha-L-rhamnopyranosyl-(1->2)-beta-D-galactopyranoside
UNPD113216	QYGCNWGDTWSRCZ-WOVUGGNUSA-N	C28H36O6	468.582	19308-48-6; 19534-89-5	12beta-(benzoyloxy)-3beta,8beta,14beta-trihydroxypreg-5-en-20-one; 12-O-benzoylisolineolon; 12-O-Benzoylisolineolone; Benzoyl-isolineolon; Benzoyllineolon
UNPD11324	RUJQEBHXYLCSKV-TYNJRVMBSA-N	C30H46O4	470.684	144629-85-6	22alpha-Hydroxy-3-oxoolean-12-en-29-oic acid; 22alpha-hydroxy-3-oxo-olean-12-en-29-oic acid
UNPD11327	UZFGSEBLPZQQGI-WUBMGLGTSA-N	C27H31N3O7	509.551	1054470-71-1	13-oxoverruculogen
UNPD113270	UAGDSHSRQZJWSQ-OEXCOPRCSA-N	C19H24O6	348.39	25873-31-8	Radiatin
UNPD113275	JPCLSLDKJICTIX-UHFFFAOYSA-N	C28H54O2	422.727	57951-56-1	oxacyclononacosan-2-one
UNPD113317	IBPHOZYTFQMNIJ-CXFKCCEQSA-N	C30H46O3	454.684	35926-62-6	thurberogenin
UNPD113338	GQSQYZKHWNJEHX-HONYHSNKSA-N	C30H48O3	456.7	76994-55-3	4,4-Dimethyl-24-methylenecholesta-8,14-diene-3,11,12-triol
UNPD113387	HVWCBEZCBZHDBC-RUZDIDTESA-N	C30H20O10	540.474	N/A	2,3-dihydroochnaflavone
UNPD113394	GWOAMHMYCJRYMO-NIDOPEEVSA-N	C28H40O	392.617	N/A	citreoanthrasteroid B
UNPD11340	MUBMXDWHZHJXAI-KQIUQGCDSA-N	C35H56O4	540.817	N/A	N/A
UNPD113432	GRKJCRLHWHVJKZ-AVIFNTGPSA-N	C26H34N2O	390.561	154071-72-4	chilocorine
UNPD113436	SGPLNSURQYXVNX-ARFBNMCRSA-N	C27H44N2O3	444.65	4847-05-06	N-Nitrosotomatidine
UNPD113440	QESBCAGTXAIIFT-BPGPRSBPSA-N	C30H44N2O	448.683	156310-17-7	ingamine A
UNPD113441	NARQRJFIZNOSJV-JIHAXZPOSA-N	C36H58O9	634.84	N/A	soyasapogenol B monoglucuronide
UNPD11345	KOAJKRCQUKQWCI-NWDCJWSTSA-N	C46H72O18	913.053	N/A	Chikusetsusaponin-IV
UNPD11347	YTQSRBIUUZXQQA-QAQZIRTBSA-N	C33H42N2O7	578.696	N/A	N/A
UNPD113479	PGWFWMDCOBABRO-MNFWPPMYSA-N	C39H46O10	674.777	N/A	N/A
UNPD113480	DPXAKARHCFTMDE-RYJQUDHMSA-N	C26H32O7	456.528	N/A	astellolide A; parasiticolide A
UNPD113483	ZAEXQDBLZPJMTJ-JEPKPHBVSA-N	C40H46O7	638.789	N/A	biskallolide A
UNPD113486	PLALDLPGLFATBK-MWLRWVFUSA-N	C30H44O5	484.667	1064688-62-5	rhabdastrellin D
UNPD113494	ZBDCBYOOVMXUHB-WVOOIZFRSA-N	C28H40O3	424.615	N/A	10a,12a-dimethyl-1-(1,4,5-trimethyl-hex-(E)-2-enyl)-2,3,3a,9,10,10a,11,12,12a-decahydro-1H-6-oxa-benzo[3,4]cyclohepta[1,2-e]indene-5,8-dione; herbarulide
UNPD113511	CPCXHJGLQHAOKZ-NBHGOMHUSA-N	C30H46O3	454.684	N/A	24-(E)-3-oxo-dammara-6-beta-hydroxy-20,24-dien-26-al
UNPD113522	SZIOXIYBQOPKLK-ILLHTMCHSA-N	C30H48O2	440.701	29220-17-5	(+)-lanosta-7,9(11),24-trien-3beta,21-diol; Lanosta-7,9(11),24-trien-3beta,21-diol; lanosta-7,9(11),24-triene-3beta,21-diol
UNPD11353	OKDBJIDCKFMJCC-WFWGOVNLSA-N	C38H64N8O14	856.96	N/A	N/A
UNPD113530	SYXKKJDQNXPUSI-IFEMBOOLSA-N	C32H44O7	540.688	N/A	20-O-acetyl-[3-O-(2'E,4'Z)-decadienoyl]-ingenol; 20-O-acetylingenol-3-O-(2"E,4"Z)-decadienoate; 20-O-acetylingenol-3-O-(2'E,4'Z)-decadienoate; 3-O-(2'E,4'Z-decadienoyl)-20-O-acetylingenol
UNPD113532	AULGBYCWKJOWIY-KVXFZUJMSA-N	C30H32O7	504.571	N/A	lactucain A
UNPD113533	LDWRZKAVHDHGID-SBVKEWLXSA-N	C28H40O6	472.614	19891-82-8	5alpha,6beta,22,27-Tetrahydroxy-1-oxo-ergosta-2,24-dien-26-oic acid 22-lactone, Jaborosalacton D
UNPD11354	IMGKQYAFRXUKPQ-WTIBBBFFSA-N	C27H30O7	466.523	N/A	sphenalactone D
UNPD113574	MSLNUWPYNNXZPI-QZHDIFGTSA-N	C29H45NO4	471.672	68231-27-6	Korsinamine
UNPD113584	MNTALCIJPLDPOD-VXJKXJELSA-N	C34H36N4O4	564.674	1026720-04-6	2-Vi; 2-vinylrhodoporphyrin XV dimethyl ester; 7-ethyl-18-(2-methoxycarbonyl-ethyl)-3,8,13,17-tetramethyl-12-vinyl-21H,23H-porphine-2-carboxylic acid methyl ester; aristophyll B; rhodoporphyrin IX dimethyl ester; rhodoporphyrin XV dimethyl ester
UNPD113587	SHIKPQXKXYEXCO-FUGQZAENSA-N	C41H26O25	918.63	124854-04-2	Mallotusinin
UNPD113593	CZXDAISNLIWUGZ-SLTPAVSLSA-N	C40H58O2	570.887	N/A	rel-(4aR,4bS,7S,8aS,10aS)-3-{2-[(2R,4aS,4bS,8aS)-2,3,4,4a,4b,5,6,7,8,8a,9,10-dodecahydro-2,4b,8,8-tetramethylphenanthren-2-yl]-2-oxoethyl}-7-ethenyl-4a,4b,5,6,7,8,8a,9,10,10a-decahydro-4b,7,10a-trimethyl-1-methylenephenanthren-2(; tagalsin M
UNPD11360	RANQPHKSRUUPKK-OEUYERNKSA-N	C46H74O17	899.07	N/A	Bacopasaponin C
UNPD113621	HFGSQOYIOKBQOW-XOYVNYDSSA-N	C30H48O4	472.7	87205-98-9	19alpha-Hydroxyursolsaeure; 2-a-hydroxyursolic acid; 2beta,3beta-dihydroxyurs-12-en-28-oic acid; 2-epicorosolic acid; 2-epi-corosolic acid
UNPD113627	HCXVJBMSMIARIN-KUPQIHGYSA-N	C29H48O	412.691	83-48-7; 481-16-3; 14375-01-0; 32345-19-0; 72903-53-8; 76250-40-3; 80735-61-1; 125636-86-4; 130061-66-4; 139685-48-6	Poriferasterol; stigmasta-5,22t-dien-3beta-ol; Stigmasterin; Stigmasterol
UNPD113634	WRGWWNXPGRAMSC-CJSYLMLXSA-N	C32H56O8	568.782	N/A	24(S)-24-O-(beta-D-Xylopyranosyl)-5alpha-cholestane-3beta,6alpha,15beta,24-tetraol; Rathbunioside R1
UNPD113639	XKGUFSBTGJONOL-LAUFCOKSSA-N	C36H56O13	696.822	N/A	2alpha,3beta,6beta,19alpha,24-pentahydroxy-11-oxo-olean-12-en-28-oic acid 28-O-beta-D-glucopyranosyl ester
UNPD113659	XJBILGKCOVAJTM-PVLNEPQFSA-N	C31H29NO7	527.564	N/A	aristoloterpenate-IV
UNPD113662	YLILOANQCQKPOD-UHFFFAOYSA-M	C30H17O8	505.451	N/A	protohypericinate
UNPD113669	XREUEWVEMYWFFA-LYOZYVGYSA-N	C26H27NO10	513.493	50935-04-1; 80951-66-2; 110850-04-9	Carminomycin 1
UNPD113670	GFVCOFUDIRKTHA-RISZMYKQSA-N	C28H36O6	468.582	N/A	24,25,26,27-tetranorapoeupha-7alpha-acetoxy-21xi-hydroxy-21,23-epoxy-1,14,20(22)-trien-3,23-dione; isoazadironolide
UNPD113678	MXDPCHQGAQFRMD-DTKCJYFRSA-N	C31H45NO5	511.693	132943-48-7	methyljervine-N-3'-propanoate
UNPD11368	VLRYIIPJIVGFIV-QQSFYHFXSA-N	C30H50O2	442.717	595-17-5	(4aS)-5c.10c-Dihydroxy-2.2.4ar.6at.6bc.9.9.12ac-octamethyl-(8atH.12btH.14bcH)-Delta14-eicosahydro-picen; maniladiol; Olean-12-en-3beta,16beta-diol; olean-12-ene-3beta,16beta-diol
UNPD113680	HMOQVVSQHRZSGU-PTRTWWQBSA-N	C28H47N7O7	593.715	N/A	cyclo(Pro-Gly-Ala-Gly-Val-Val-Leu); glaucacyclopeptide A
UNPD113693	NBBMVUMNUONMLW-ULQDDVLXSA-N	C27H24N2O8	504.488	37895-35-5	Albofungin
UNPD113714	QOLRLLFJMZLYQJ-LOBDNJQFSA-N	C27H42O4	430.62	467-55-0; 509-99-9; 545-78-8; 38676-82-3; 72203-53-3; 107492-88-6; 119008-59-2	(25R)-3beta-hydroxy-5alpha-spirostan-12-one; (25R)-5alpha-spirostan-3beta-ol-12-one; (3beta,5alpha,25R)-3-hydroxyspirostan-12-one; 25R-5alpha-; 3beta-hydroxy-5alpha,22alpha-spirostan-12-one; Hecogenin
UNPD113726	YISKNJMMKQJMSA-KBPBESRZSA-N	C24H27NO4	393.475	N/A	4'-O-demethylancistrocladine; 4'-O-demethylhamatine
UNPD113730	DHQWUUFYWUJBRL-JYJUIDNMSA-N	C33H54O10	610.776	N/A	Agamenoside J
UNPD113736	PMOWTIMRSISLEU-RRZRZBSZSA-N	C55H32O34	1236.82	108906-54-3	1(alpha)-O-galloylpunicalagin; teroblongin
UNPD113762	HZYXFRGVBOPPNZ-GOQOIJKPSA-N	C29H48O	412.691	20257-21-0; 73610-97-6	Stigmasterol
UNPD113763	VMJFDUVUDYSBOF-SPBQLLKGSA-N	C30H48O3	456.7	N/A	querspicatin B
UNPD113781	MLKQAGPAYHTNQQ-QPYIHDJVSA-N	C36H58O10	650.84	N/A	tormentic acid ester glucoside
UNPD113807	OSOGRLZVVUKNOT-OALUTQOASA-N	C34H30O13	646.594	55051-93-9	Antibiotic SC 28763
UNPD113819	AUIOSXNJKCRWNV-BBNXUTKKSA-N	C39H54O6	618.842	147044-44-8	obtusin
UNPD113841	JTUKYYPXNYJUOF-OOZBXWECSA-N	C30H48O2	440.701	119708-40-6	Tamarixone
UNPD113848	XCDQFROEGGNAER-ZNXRVYASSA-N	C30H52O	428.733	5085-72-3; 7506-18-5; 16844-71-6; 105370-95-4	epifriedelanol; epifriedelinol; Epi-friedelinol; friedelan-3beta-ol
UNPD113888	HZLHJRUFFHRCQB-SSDJQYPYSA-N	C30H48O3	456.7	66088-26-4	Hexandrin
UNPD113914	BIADSXOKHZFLSN-RMCJHQKMSA-N	C30H52O	428.733	473-03-0; 128821-91-0	(+)-(E)-ambrein; (+)-ambrein; (1R,2R,4aS,8aS,3'E,1'S)-(+)-1-[6'-(2',2'-dimethyl-6'-methylenecyclohexyl)-4'-methylhex-3'-enyl]-2,5,5,8a-tetramethyldecahydronaphthalen-2-ol; (4aS)-6t-Hydroxy-1.1.4ar.6c-tetramethyl-5c-[4-methyl-6-((S)-6.6-dimethyl-2-methylen-cyclohexyl)-hexen-(3xi)-yl]-; (4aS)-6t-hydroxy-1.1.4ar.6c-tetramethyl-5c-[4-methyl-6-((S)-6.6-dimethyl-2-methylene-cyclohexyl)-hexen-(3xi)-yl]-…
UNPD11392	MZQRAWDHWMDMNL-UHFFFAOYSA-N	C27H14O9	482.395	N/A	Wikstrosin
UNPD113935	OGHZCSINIMWCSB-YQCDSXSPSA-N	C40H54O3	582.855	18457-54-0; 21518-04-7; 30908-15-7	(3S,5Xi,6Xi,3'R)-5,6-epoxy-7',8'-didehydro-5,6-dihydro-beta,beta-carotene-3,3'-diol; (3S,5Xi,6Xi,3'R)-5,6-Epoxy-7',8'-didehydro-5,6-dihydro-beta,beta-carotin-3,3'-diol; diadinoxanthin B
UNPD113940	FUGNURRLVDNLHA-JUEOXSIZSA-N	C27H32O4	420.541	50719-32-9	N/A
UNPD113946	LGZDEGUJXJWYMR-YPWGURIPSA-N	C22H21Br4ClN10O3	828.536	N/A	carteramine A
UNPD113952	PUGBZUWUTZUUCP-VEDCHGIUSA-N	C28H48O	400.68	516-78-9; 17105-75-8; 20304-54-5; 26047-31-4; 26596-36-1; 37248-42-3; 41398-70-3; 70095-94-2; 96478-76-1; 103419-93-8; 116179-22-7; 116179-23-8	(5alpha)-ergost-7-en-3beta-ol; 5alpha-Ergost-7-en-3beta-ol; gamma-ergostenol
UNPD113957	MFICXDQPODRLHD-LJTTUUCVSA-N	C30H50O3	458.716	N/A	(3beta,18beta)-urs-21-ene-3,20,28-triol
UNPD113960	NXKDUDYUASKXAY-XNHAJHOZSA-N	C32H54O2	470.77	2259-07-6; 7372-20-5; 105370-97-6	epi-Friedelanolacetat
UNPD113988	HJZKIIZGWSZZFE-WJAUBVGCSA-N	C44H62O10	750.957	N/A	exsertifolin A
UNPD11399	IHYMCZXESXXHQU-FQBOLRCSSA-N	C30H48O2	440.701	35959-06-9	3beta-Hydroxy-13(28)-epoxy-ursan-11-ene
UNPD113992	YLKHGLQUCDIHFA-GCHBIFIFSA-N	C35H36N2O15	724.665	131426-61-4	17-Hydroxy,3^-de-O-glucosyl---Pradimicin L
UNPD113995	SIRAQSFZIMYSLB-WDEMELLGSA-N	C40H58O5	618.885	56973-20-7	Ac,2-methoxybenzyl ester-3beta-3-Hydroxy-12-ursen-28-oic acid; Ac,2-methoxybenzyl ester-3-Hydroxy-12-ursen-28-oic acid
UNPD113999	YFVGIJBUXMQFOF-PNNJCZIMSA-N	C28H32O14	592.545	480-36-4	Acaciin; Linarin
UNPD114016	SRSDDLZWQZWBBZ-FFGFJAQXSA-N	C29H44O2	424.658	N/A	(23E)-27-nor-cycloart-23-en-3,25-dione; vaticinone
UNPD114020	BJZUMTUJPAVIGH-QLCJYRAPSA-N	C27H38O5	442.588	3514-49-6	Delta25(27)-9-Dehydro-manogenin
UNPD11403	GFKNTGWFDUUSOI-DTKRTKFHSA-N	C30H46O2	438.685	2118-73-2	11alpha,12alpha-epoxy-14-taraxeren-3-one; 11alpha,12alpha-Oxido-taraxer-14-en-3-on
UNPD114033	DQIBYTRWFOXZQY-PWYKOZPUSA-N	C30H48O2	440.701	1252580-04-3	7alpha-hydroxyfern-8-en-11-one
UNPD114040	JLQQJIWDVGIGMI-NSJVFKKDSA-N	C33H30O6	522.588	138591-13-6	Magnolignan I
UNPD114043	XQGLUJQIRITWAM-VHKPNTSHSA-N	C27H25BrN8O2	573.444	N/A	dictazoline D
UNPD114044	VHLPXSBNWXUCDJ-QEWIFYSCSA-N	C34H56O2	496.807	33473-94-8	cyclobalanyl acetate
UNPD11405	LEGDEEHTHQAKNP-QRZRKQLPSA-N	C30H50O	426.717	N/A	lemmaphylla-7,21-dien-3beta-ol
UNPD114060	VMSKBKTVOGQTKY-YSJPDNQJSA-N	C53H76O15	953.162	119245-50-0	Sorangioside C
UNPD11408	VCNCJIZOKAMQEY-DVDGVYCCSA-N	C40H56O	552.872	N/A	(2S*,5S*,6R*)-1,16-didehydro-2,6-cyclolycopene-5-ol
UNPD114082	NPSDWFNXYUPBPA-HYWKMLPLSA-N	C46H78O3	679.11	38609-23-3	11-Ketone,3-hexadecanoyl-12-Oleanene-3,11-diol
UNPD114090	LRJFCTOUXFAGON-NNLSLSRSSA-N	C38H48O5	584.785	N/A	(4alpha,6'alpha,7alpha,12beta,17alpha,20S,23R,24E)-2',3',5',6'-tetrahydro-7,23,26-trihydroxy-6'-phenyl-13,30-cyclo-29-nordammara-2,11,24-trieno[4,3-c]pyran-21-oic acid gamma-lactone; dichapetalin A
UNPD114100	GMNAPBAUIVITMI-JTEXPBFISA-N	C26H46N2O	402.656	860-79-7	Cyclovirobuxin D
UNPD114109	OTYDNJCLSWPYRM-OLGPYGSWSA-N	C36H51NO10	657.791	N/A	vanilloylzygadenine
UNPD114121	LCYIGVMWOPETLA-SANISUKTSA-N	C36H56O12	680.823	N/A	2alpha,3beta,19alpha,23-tetrahydroxy-11-oxo-olean-12-en-28-oic acid 28-O-beta-D-glucopyranosyl ester
UNPD114123	IJYQDIJELGDRPY-UWVKXRAUSA-N	C28H42O7	490.629	120160-86-3	jaborosalactol M
UNPD114133	VGODRAUARQJBJM-KQFAQHHCSA-N	C37H52O6	592.805	155510-77-3	3-(4-Hydroxybenzoyl)-1,3-Dihydroxy-14-taraxeren-28-oic acid
UNPD114144	WSDKMPKERYYHJA-OGLCBDFKSA-N	C30H50O	426.717	N/A	cycloartenol
UNPD114150	MHEJELVRECHHAF-IVWIUXRHSA-N	C30H48O3	456.7	6805-37-4	Flindissol
UNPD114151	HBTGYTAWTFVIRO-QKOOUZAASA-N	C30H36O4	460.604	N/A	6-[1-hydroxy-3-(4-hydroxyphenyl)allylidene]-2,2,4-tris(3-methylbut-2-enyl)cyclohex-4-ene-1,3-dione; munchiwarin
UNPD114153	KBYYTUYPCGPQNK-AVOMXGFCSA-N	C41H66O12	750.956	N/A	hederagenin 3-O-alpha-L-rhamnopyranosyl(1-->2)-alpha-L-arabinopyranoside
UNPD114156	ISOQXZUJPIAFIY-UWZNBDKASA-N	C30H48O2	440.701	N/A	22beta-hydroxy-12-oleanen-3-one; Sophoraonol B
UNPD114163	ZPGALACFURUJOQ-ZGNICIQBSA-L	C27H44O9S2	576.763	N/A	(20R)-cholest-5-ene-2beta,3alpha,21-triol 2,21-disulfate disodium salt; disodium (20R)-3alpha-hydroxycholest-5-ene-2beta,21-diyl disulfate
UNPD114176	KRYJYWWCGAVDMO-ZCMGFVHBSA-N	C29H44O	408.659	37976-88-8	(24E)-form-Stigmasta-3,5,24(28)-trien-7-one
UNPD114183	QASFUMOKHFSJGL-LAFRSMQTSA-N	C27H41NO2	411.62	4449-51-8	(-)-cyclopamine; (23R)-17,23-epoxy-veratra-5,12-dien-3beta-ol; 11-deoxojervine; 11-Desoxo-jervin; Cyclopamin; cyclopamine; deoxojervine
UNPD114204	IVLQWYIHDNEUEU-OFVRIQARSA-N	C28H29NO8	507.532	N/A	brasiliquinone D
UNPD114210	VBJBARRYPHVIMK-YFYQXIEPSA-N	C41H50N4O2	630.861	5263-34-3; 89885-77-8	15-(14,15-dihydro-eburnamenin-14-yl)-1-methyl-aspidofractinine-3-carboxylic acid methyl ester; Pleiomutin
UNPD114239	FZQITFWYBUDNRH-AFSVJUASSA-N	C38H51N3O8S	709.892	N/A	Thiazinotrienomycin E
UNPD114242	AVKVSPVJSULWPS-JNFWLDLMSA-N	C31H42O8	542.66	N/A	(20S,22R)-15alpha-acetoxy-5beta,6beta-epoxy-14alpha-hydroxy-3beta-methoxy-1-oxo-witha-16,24-dienolide; physagulin N
UNPD114293	BOMPKFLFSCDGLF-OEXVGTGDSA-N	C27H32O9	500.538	77101-87-2	verrucarin L
UNPD114301	DWOIXRLFJBZDSB-MLLHTCFKSA-N	C35H48N2O10	656.763	N/A	isoeleutherobin
UNPD114320	VMHUDYKDOMRJOK-QUYWEVSVSA-N	C86H172O6	1302.28	161928-26-3; 99529-31-4	(2S,7R,11R,15S,19S,22S,26S,30R,34R,38S,43R,47R,51S,55S,58S,62S,66R,70R)-2,38-bis(hydroxymethyl)-7,11,15,19,22,26,30,34,43,47,51,55,58,62,66,70-hexadecamethyl-1,4,37,40-tetraoxacyclodoheptacontane; Caldarchaeol
UNPD114344	FIPQOHZMDJGHRY-UFRBZJLLSA-N	C28H36O6	468.582	N/A	(20S,22S,23R,24S)-14beta,22:22,25-diepoxy-9,23-dihydroxyergosta-4,7,11-triene-3,6-dione; blazeispirol Y
UNPD114345	SULXAXUGFHTBKQ-HXTNBPOASA-N	C45H70O19	915.026	N/A	N/A
UNPD114354	JMFPDJPZDSGILZ-PRDJDGSESA-N	C40H56O14	760.864	850894-52-9	ipomoeassin B; tetradecanoic acid, 11-[[6-deoxy-2-O-[3-O-[(2E)-2-methyl-1-oxo-2-butenyl]-4-O-[(2E)-1-oxo-3-phenyl-2-propenyl]-beta-D-glucopyranosyl]-beta-D-galactopyranosyl]oxy]-4-oxo-, intramol.1,6'-ester, (11S)-
UNPD114373	PQYOPBRFUUEHRC-FMVBRQDBSA-N	C28H50N2O2	446.709	88903-69-9	Xestospongin C
UNPD114391	UMIPHFQOKSWKPK-ZGIUMOQOSA-N	C23H31NO3	369.497	N/A	daphniyunine A; daphniyunnine A
UNPD114393	IAAMNUWDKZNQQI-MGBSGCIJSA-N	C22H30O3	342.472	118169-33-8	N/A
UNPD114396	FMCRVSBHPOUDPH-QCRYCDAWSA-N	C17H20Br2ClN9O2	577.661	N/A	4,5-dibromopalau'amine
UNPD114405	OFDLBJAQGFWTKC-GXFMFHEASA-N	C21H29NO4	359.459	168009-89-0	incarvine C
UNPD114427	QCPWUZAGZXPQEF-KJAUIJNUSA-N	C26H30O5	422.513	N/A	N/A
UNPD114428	VLFUANNVMXKBPF-ZAPOICBTSA-N	C30H48O2	440.701	19132-81-1	3beta-hydroxyurs-12-en-28-aldehyde; 3beta-hydroxyurs-12-ene-28-al; olean-28-al-12-en-3-beta-ol; oleanoaldehyde; ursanaldehyde; ursolaldehyde; ursolic aldehyde
UNPD114443	NFRITKFNFKPRTO-FSBMUZGZSA-N	C30H48O	424.702	2652-05-3; 149341-70-8	Delta2-Allobetulen
UNPD114451	VPJPXMDBFYMWJB-IFMVBHGBSA-N	C31H50O4	486.726	25493-70-3; 142784-19-8	N/A
UNPD114463	FAFYROQRWPIQPP-RHVYPIBJSA-N	C60H80O10	961.271	N/A	7alpha-hydroxyisoxuxuarine Ealpha
UNPD114483	UNCVXXVJJXJZII-QLETUHIQSA-N	C43H53NO6	679.884	N/A	(+)-nodulisporic acid A; nodulisporic acid; nodulisporic acid A
UNPD11450	GMADWMNHGFIIFR-NTLXYSKGSA-N	C51H46O14	882.903	113981-50-3; 126108-63-2; 126108-64-3	bi-(5S,6S,7R,8S)-2-(2-phenylethyl)-6,7,8-trihydroxy-5,6,7,8-tetrahydro-5-[2-(2-penylethyl)chromonyl-6,7-dioxy]chromone; bi-(5S,6S,7R,8S)-2-(2-phenylethyl)-6,7,8-trihydroxy-5,6,7,8-tetrahydro-5-<2-(2-penylethyl)chromonyl-6,7-dioxy>chromone
UNPD114500	RWSNSDPSQIFTFH-WPPJUJFWSA-N	C32H52O2	468.754	55724-22-6	3beta-Acetoxy-gorgost-5-en; 3beta-acetoxy-gorgost-5-ene; acetate of gorgosterol
UNPD114503	VTZDPCBUMTUOMY-JEQHNMRXSA-N	C44H74O15	843.049	784213-14-5	24(R)-vina-ginsenoside R1
UNPD114505	JHDGWJWVSUFMAQ-UHFFFAOYSA-N	C30H34O6	490.587	N/A	5,6-7,8-bis(2,2-dimethyldihydropyrano)-3'-hydroxy-4'-prenyl-flavonol; dorsilurin K
UNPD114508	ZTEVDTFJUUJBLP-MBMSZCMESA-N	C28H38O5	454.598	56973-41-2	lycium substance B; lycium substance-B; withanolide B
UNPD114509	BIQLCSCFEQRHME-WDYNHAJCSA-N	C37H40N2O6	608.723	123930-96-1	(+)-2-Norisotetrandrine; 2-norisotetrandrine
UNPD114524	WHWHDGKOSUKYOV-KPAXFSFOSA-N	C30H48O3	456.7	33600-93-0	Polpulnonic acid
UNPD114527	MJNSFKGHYMJGBL-PKWBTZTBSA-N	C30H50O	426.717	147526-84-9	Leptadenol
UNPD114529	NKXZKNMWGSTLTD-BRUIMZEHSA-N	C30H46O5	486.683	N/A	N/A
UNPD114533	HUSLZNYNWSUNJK-JOCUCASKSA-N	C60H48O15	1009.01	122585-40-4; 144126-00-1	isolophirachalcone
UNPD114548	VTQQMYVDYHKFHL-UHFFFAOYSA-N	C27H16O6	436.412	31954-70-8	Peniophorinin
UNPD11456	LPBMOSUWZHYSFA-KLOHSWDASA-N	C27H42O7	478.618	84272-87-7	1beta,2beta,3beta,4beta,5beta-pentahydroxyspirost-25(27)-ene; Delta25(27)pentologenin; Delta25(27)pentrogenin; Delta25(27)-pentrogenin; spirost-25(27)-ene-1beta,2beta,3beta,4beta,5beta-pentaol
UNPD114563	YPMVHFMAUVFNHP-CJTKISESSA-N	C32H52O4	500.753	N/A	3beta-acetoxy-11alpha-hydroxy-11(12-13)abeooleanan-12-al
UNPD114615	PHFVGUJWCKILHY-SXDGUKCRSA-N	C56H80O16	1009.22	126622-24-0; 126644-39-1	Bouceroside-CNO
UNPD114619	PDCNPZNDXUXVKI-MHLVQXPGSA-N	C34H36O10	604.644	N/A	yuanhuatin
UNPD114620	VORJSZDMACDOQD-LDISQADQSA-N	C37H34N2O7	618.675	N/A	Glycobismine-B, -C
UNPD11463	KSKYQRVGRNHBRL-RWJAQFDTSA-N	C39H40O14	732.727	N/A	chlorahololide B
UNPD114638	MOPHRGOOAWOWAV-FHZPRAJISA-N	C32H52O2	468.754	N/A	taraxasteryl acetate
UNPD114655	YWQPZNOGOSHEGB-HTOSKIJTSA-N	C50H48O12	840.909	N/A	mongolicin E
UNPD114658	NLVGXXWYWDSDAW-VHZNKUSHSA-N	C30H50O	426.717	68671-48-7	Strongylosterol
UNPD114664	RDWGFOQOZANCPB-OMNZJWBCSA-N	C29H38O3	434.61	N/A	tingenone
UNPD114677	OJCPWEBMROBPTK-XZJBBKFKSA-N	C39H62O12	722.902	N/A	3-O-{[alpha-L-rhamnopyranosyl(1->3)]-beta-D-glucopyranosyl}-(25S)-spirost-5-en-3beta-ol; 3-O-<(alpha-L-rhamnopyranosyl(1->3))-beta-D-glucopyranosyl>-(25S)-spirost-5-en-3beta-ol
UNPD114688	ZBPUIWPYPPDBLQ-VJHQJNOJSA-N	C32H52O2	468.754	N/A	N/A
UNPD114709	XQSOLGAZPINGFW-NHCUHLMSSA-N	C21H20Br2N4	488.218	128364-31-8	Dragmacidon A
UNPD114716	WJLQKYMECWNXMI-UHFFFAOYSA-N	C24H16O7	416.38	163860-33-1	roseanone
UNPD114730	JBBGZRUAGCHOGS-BELHPYFKSA-N	C25H26O4	390.472	31653-42-6; 31759-29-2; 111822-12-9; 122046-52-0	(+-)-rubranin; 1-(3-hydroxy-6,6,9-trimethyl-(6at,10at)-6a,7,8,9,10,10a-hexahydro-6H-1,9r-epioxido-benzo[c]chromen-4-yl)-3t-phenyl-propenone; rubranin; Rubranine
UNPD114732	MYEJFUXQJGHEQK-ALRJYLEOSA-N	C30H42O8	530.65	466-06-8; 14008-49-2; 38175-14-3; 60978-03-2	14-Hydroxy-3beta-alpha-L-rhamnopyranosyloxy-14beta-bufa-4,20,22-trienolid; 14-hydroxy-3beta-alpha-L-rhamnopyranosyloxy-14beta-bufa-4,20,22-trienolide; 3beta-O-rhamnosyl-scillarenin; proscillarid; proscillaridin; proscillaridin A
UNPD114736	OLXBZSNKHRWPMQ-PWUYWRBVSA-N	C34H30O9	582.597	N/A	semecarpetin
UNPD114742	BTPGAEAWTQOUIO-KAEXXYQMSA-N	C34H54O4	526.79	1261-81-0; 27832-84-4; 57610-51-2	Diacetyl-serratenediol; Serrat-14-en-3beta,21alpha-dioldiacetat; Serratendioldiacetat; Serratendiol-diacetat
UNPD114744	CJUZRVVXJPNXNH-FNDMPQOYSA-N	C29H46O2	426.674	25819-79-8; 26033-11-4; 26339-28-6	Cholesta-5,22-dien-3beta-ol-acetat
UNPD114745	GQKXCBCSVYJUMI-WOLXHCTKSA-N	C22H23NO6	397.421	N/A	N/A
UNPD114773	JDWKDJYBNJTDOW-RWJCOFQGSA-N	C32H34N4O4	538.637	10589-94-3; 81971-99-5	3,3'-(3,7,12,17-tetramethyl-21H,23H-porphine-2,18-diyl)-bis-propionic acid dimethyl ester; Deuteroporphyrin dimethyl ester; deuteroporphyrin IX dimethyl ester; deuteroporphyrin IX methyl ester; Deuteroporphyrin IX-Di-Me ester; deuteroporphyrin-dimethy; DPDME; DPIX dimethyl ester
UNPD114779	NIFMLTJCPJDRJC-RENKVVQYSA-N	C55H38O31	1194.87	N/A	guavin C
UNPD11479	AGTWEFWCYVDEIC-RBLKOLSASA-N	C28H50O4	450.694	N/A	(1R,1'R,2S,2'S,4aR,4'aR,6R,6'S,8aS,8'aS)-1,1'-(ethane-1,2-diyl)bis[decahydro-5,5,8a-trimethylnaphthalene-2,6-diol]; (3beta,8beta,14alpha,21beta)-26,27-dinoronocerane-3,8,14,21-tetrol
UNPD114819	HEIKOEZNFLUAEJ-SDKBZUBTSA-N	C56H42O12	906.925	N/A	stenophyllol C
UNPD11482	WYBYHUBLVHFBON-UUUUBVMTSA-N	C29H38O5	466.609	65579-94-4	Isovaleryl-coladonin
UNPD114832	NLEUGYLVAUVHNB-IFOFVCEPSA-N	C36H60O4	556.859	N/A	ent-15,16-Epoxy-2beta-palmitoyloxy-kauran-2-one
UNPD114837	CWBPOOVULYCSDV-HIORVUNJSA-N	C40H58O4	602.886	N/A	3beta-(E)-feruoloyllupeol; 3beta-E-feruloyllupeol
UNPD11484	GRALPKTVLYGKSY-IUGYEWCASA-N	C39H54O5	602.843	N/A	betulinaldehyde-3beta-yl-caffeate; lup-20(29)-en-28-al-3beta-yl caffeate; Lup-20(29)en-28-al-3beta-yl-caffeate
UNPD114849	WPAWZYUZVMGNLL-UHFFFAOYSA-N	C31H20O9	536.485	N/A	Loniflavone
UNPD114857	IONFEFOVMAIGGC-FQEVSTJZSA-N	C25H26O5	406.471	147742-11-8	(+-)-Bidwillon B; bidwillon B
UNPD114858	LMZXJMGFKWTFDY-HQAPOEDVSA-N	C24H26O12	506.456	155173-58-3	3'-O-beta-D-Glucopyranoside-3-(2-Acetyl-3,5-dihydroxybenzyl)-3,4-dihydro-6,8-dihydroxyisocoumarin
UNPD114860	JOTSDYBJINAHSK-HXUWFJFHSA-N	C28H24O6	456.487	N/A	N/A
UNPD114864	UIJJQCYTVSGVJK-OSXWRZTQSA-N	C42H32O9	680.698	1034147-22-2	laetevirenol E
UNPD114878	MGQIIVVXMYZZIN-GIYDNNGJSA-N	C20H18O5	338.354	N/A	gensnerofolin B
UNPD114879	PPEKGEBBBBNZKS-IHRAKZJVSA-N	C10H17N7O5	315.286	64296-20-4	neosaxitoxin
UNPD11488	VQAWRQZAAIQXHM-IZLXSDGUSA-N	C36H36N2O6	592.681	27686-34-6	6,7-methanediyldioxy-6'-methoxy-2,2'-dimethyl-oxyacanthan-12'-ol; cepharanoline
UNPD114893	SOSDFISCUWLKEY-OMJYLHSSSA-N	C32H50O3	482.738	N/A	21-acetoxy-3-oxoonaceradiene
UNPD114902	JATZQTKLRUQDOB-VYXBSXJOSA-N	C25H38O4	402.567	N/A	16-hydroxyscalarolide
UNPD114931	MKGZDUKUQPPHFM-MMXRWBBBSA-N	C29H46O	410.675	20817-72-5; 55722-32-2; 83603-21-8	4,22-Stigmastatien-3-on; Delta4(5)-Stigmasten-3-on; Delta4-Stigmastenon; Stigmasta-4,22-dien-3-on
UNPD114945	DQYACEDUQHWXQZ-JQNAQSFDSA-N	C44H70O16	855.017	65604-80-0; 87480-46-4; 143051-93-8; 146388-18-3	Desacetylophiopogonin B'; Ophiopogonin D'
UNPD114953	BSGBKLQCTWKRSI-PNHFEZKSSA-N	C30H41NO6	511.65	N/A	11-hydroxyzoanthamine
UNPD114967	YVGHEOPJZLXYKH-AONXCEPBSA-N	C39H46O10	674.777	24480-42-0	Nimbolin B
UNPD114973	CJBOXIFUJWWCHI-UHFFFAOYSA-N	C30H54N2	442.763	N/A	haliclamine C
UNPD11498	CZZMMEAMWBSORN-NRHUXRGTSA-N	C45H54N8O10	866.958	N/A	Mikamycin B
UNPD114986	YLYZINIRARJYIE-IUSUWJDASA-N	C40H48O9	672.804	N/A	7-Epigrandidon B; Epigrandidon B
UNPD114988	OSRDPAQFDDSKQU-UHFFFAOYSA-N	C38H22O4	542.579	N/A	3,3'-bis-anigorufone
UNPD114990	XQFJZHAVTPYDIQ-UWEAUFPDSA-N	C28H44O	396.648	115-61-7	(3S,6E,22E)-9,10-Secoergosta-5(10),6,8,22-tetraen-3-ol
UNPD11500	GWXSHQWMMUKHDX-XXJIHULISA-N	C29H42O4	454.641	138570-50-0	Tripterygone
UNPD115012	XMXANTNUPXBADN-ZKWAZUJHSA-N	C32H52O2	468.754	N/A	filicenol A acetate
UNPD115027	YTMHDLHJSOPRAY-OSDTVUBKSA-N	C30H50O	426.717	5912-71-0	Friedelin
UNPD115037	JZFNKAMRJSGWIF-BJPWBBJMSA-N	C28H45NO	411.663	50686-98-1; 74608-58-5	N/A
UNPD115065	BMLIIPOXVWESJG-XFZNKDDRSA-N	C25H22O10	482.436	N/A	(-)-silychristin; (+)-silychristin
UNPD115069	VICTWULSMNGBHU-LJAMYFDWSA-N	C29H46O3	442.674	988-19-2; 22350-75-0; 67738-13-0; 79732-43-7; 114181-64-5	Desoxyviperidon acetat
UNPD115076	DIFXZGNEBLAOLT-HFNHYITLSA-N	C22H26N4O5	426.466	73051-89-5	Antibiotic 49A
UNPD115087	RBRKRLQNZMJOLD-SAIFWMSDSA-N	C30H48O4	472.7	31324-30-8	Argentatine A
UNPD115099	UIUSQYGQZRBKCC-NHWXEJKLSA-N	C40H54O	550.856	92760-20-8	(3R,6'R)-3-hydroxy-3,; (3R,6'R)-3-hydroxy-3',4'-didehydro-beta,gamma-carotene; (all-E,3R,6'R)-3',4',5',18'-tetradehydro-5',6'-dihydro-beta,beta-caroten-3-ol; (all-E,3R,6'R)-3',4'-didehydro-beta,gamma-caroten-3-ol; anhydrolutein I; deoxylutein II
UNPD115101	ZPYUAFAJLDPLNQ-UHFFFAOYSA-N	C25H28O4	392.487	168301-31-3	Harunganol A
UNPD115102	VUJGHSQLWAWOCJ-ADBYABRMSA-N	C25H34O10	494.531	N/A	N/A
UNPD11512	CSIFRWRBOOQRBP-VOUWOHDSSA-N	C40H54O4	598.854	N/A	(3S,3'S,5'R,6'S)-5',6'-epoxy-3,3'-dihydroxy-beta,beta-caroten-4-one
UNPD115128	KLKBEDBNJVYWHE-SMQWSMKKSA-N	C26H41NO	383.61	N/A	Veracintin
UNPD115129	GBJKHDVRXAVITG-MOGHAXFMSA-N	C30H48O4	472.7	N/A	alisol B
UNPD11515	MCJGDQGGKNEZHE-VVSMDZRYSA-N	C35H30O10	610.607	N/A	guangsangon N
UNPD115152	OQVDYQZQKJDATC-BDYPLUQGSA-N	C29H34O10	542.574	859828-79-8	micrandilactone F
UNPD115168	WAEVEOPNYWHGKG-QBMCOUHOSA-N	C40H52O8	660.836	N/A	rosmanoyl carnosate
UNPD115195	YIPMKFWEORGSOZ-LWLOBWLOSA-N	C20H24O6	360.401	54927-87-6; 64719-81-9; 76946-30-0	Teucrin E
UNPD115208	WQLVFSAGQJTQCK-KTLPAYGPSA-N	C27H42O3	414.621	470-05-3; 470-06-4; 512-04-9; 512-06-1; 31356-47-5; 51195-66-5; 66289-52-9; 89299-45-6; 125710-71-6	Yamogenin
UNPD11521	NOLGXQBEFHYZHI-YHHBCDBUSA-N	C27H42O3	414.621	19865-91-9	20-hydroxy-3-oxo-25,26,27-trinor-20betaFH-dammaran-24-oic acid-lactone; 20-Hydroxy-3-oxo-25,26,27-trinor-20betaFH-dammaran-24-saeure-lacton; cabralealactone; isocabralealactone
UNPD115217	MCWVPSBQQXUCTB-JZFCJCNKSA-N	C29H48O	412.691	7212-91-1; 17105-79-2; 20835-34-1; 22850-11-9; 23290-26-8; 34312-08-8; 53188-22-0	7-Avenasterol
UNPD115218	HQQHLZLTUHHTLJ-WZSIVEHJSA-N	C30H44O3	452.669	59015-71-3	3-Oxo-ursadien-(12.19)-saeure-(28); Sanguisorbigenon; sanguisorbigenone; Tomentosonsaeure
UNPD11522	GKTCAZZZORZSFL-JCXJWVNZSA-N	C28H40O5	456.614	N/A	N/A
UNPD115224	GJVBZZJWSFHTBR-LACCEBPMSA-N	C23H22O9	442.415	N/A	Litmomycin (Cyanaticin A)
UNPD115240	FFADSNLFGAQRCS-OWFKBSSFSA-N	C29H36O10	544.59	64144-98-5	Elaecodendroside A
UNPD115268	QJLSZCHBNGDYBO-CORREPQHSA-N	C29H36O13	592.588	N/A	propindilactone A
UNPD115275	OUXJWBCPXFZMEC-WDPRGFJTSA-N	C36H48O15	720.757	140475-15-6	javanicinoside F
UNPD115277	OBQIZMYFDVTSTF-UHFFFAOYSA-N	C28H24N2O2	420.502	155519-85-0; 328898-02-8; 328898-03-9	Murrastifoline F; murrastifoline-F
UNPD115279	XWCNCRAHMRTGCU-ALZPPUPXSA-N	C27H42O4	430.62	6877-71-0	isochiapagenin
UNPD115289	RTCXOPGJLHDJMS-ZBXZMNMRSA-N	C27H46N2O	414.667	63785-19-3; 72075-33-3; 72075-53-7; 97858-53-2; 121466-79-3	Solanogantamin
UNPD115290	SKSWXHZBFRPYAH-SCJWTWFWSA-N	C39H56O2	556.861	N/A	N/A
UNPD115295	AMPGFGUJCWGBEW-OSMPOGPOSA-N	C29H50N2O	442.72	6792-14-9	Pachysamine B
UNPD115302	ZGVZGFFCCVLGFC-BTIMGDGLSA-N	C29H38N4O4	506.636	38840-25-4	Mucronine A
UNPD115305	XRAXOBMGDOKQGR-PRNAPTTNSA-N	C26H39NO	381.594	N/A	(-)-hyrcanine
UNPD115341	RTLUSWHIKFIQFU-CALVTRAGSA-N	C29H48O	412.691	N/A	N/A
UNPD115351	MIMZOPGRBINHSA-MZZVBWTQSA-N	C26H39NO	381.594	55486-07-2	20-(2-Methyl-1-pyrrolin-5-yl)-4-pregnen-3-on
UNPD115356	TVOLMEISVFEEJU-YEWCSPHBSA-N	C30H52O	428.733	16910-33-1; 70116-48-2; 70116-49-3; 81275-92-5	24-Dihydroobtusifoliol; Dihydroobtusifoliol
UNPD115367	RDMQPKIDHAFXKA-ZQOUWYKJSA-N	C30H42O7	514.65	N/A	ganoderic acid AM; ganoderic acid AM1
UNPD11537	WRQWUNHMUXGXID-RNZYKZAGSA-N	C39H68O14	760.949	N/A	certonardoside F; culcitoside C6; halityloside D
UNPD115378	PKWORMXMWBDULM-MVQHSHHOSA-N	C30H46O4	470.684	N/A	16alpha-hydroxy-3-oxolanosta-8,24-dien-21-oic acid; pinicolic acid E
UNPD115382	ALAYAXMTAIVXMW-ZRKHGVCBSA-N	C28H46O	398.664	N/A	24beta-methyl-5alpha-cholest-7,25(27)-dien-3beta-ol; 25(27)-dehydrofungisterol
UNPD115389	FYASCXLQDJNFAF-VHAOTLFYSA-N	C27H40O4	428.604	6877-72-1	7-Keto-diosgenin
UNPD115390	QFNXGJMEFDFWRJ-GJQRYMIASA-N	C34H28N2O6S2	624.726	126398-96-7	emethallicin E
UNPD115397	ONMXSHAELZXSPO-SDPXOEJRSA-N	C32H39NO4	501.656	144446-23-1	beta-Aflatrem
UNPD115403	CTYONHPQOUXTOS-OSXDSGIUSA-N	C30H50O	426.717	76898-48-1	(22E)-24-isopropyl-22-dehydrocholesterol; 22-dehydro-24-isopropylcholesterol; 24-isopropyl-5,22E-cholestadien-3beta-ol; 24-isopropylcholesta-5,22-diene-3beta-ol
UNPD115418	RKTWPXXLEHCPIO-DWWJFHMPSA-N	C33H50O9	590.745	N/A	12beta-acetoxy-3beta-hydroxy-24,25,26,27-tetranor-cycloartan-23,16beta-olide 3-O-beta-D-xylopyranoside; 12beta-acetoxy-3beta-O-D-xylopyranosyloxy-24,25,26,27-tetranor-9,19-cyclolanost-16,23-lactone; cimilactone A
UNPD115420	BANQNHXOKALUMC-OMOVQMRXSA-N	C34H54O4	526.79	5563-70-2	3beta,11alpha-diacetoxy-12-ursene; 3beta,11alpha-Diacetoxy-urs-12-en
UNPD11543	CJHZEDXCLDLSRZ-RPYKTMFUSA-N	C31H52O	440.744	N/A	beta-amyrin
UNPD115433	GWXXTPFWJJDFEO-JYJNAYRXSA-N	C27H23ClN2O8	538.933	37891-66-0	Chloroalbofungin
UNPD115462	BKISDFRMYYNEKU-UHFFFAOYSA-N	C11H28N4	216.367	86812-44-4	N1-(3-Aminopropyl)-4,4鈥?Diaminodibutylamine
UNPD115468	MMTWXUQMLQGAPC-YXOKLLKRSA-N	C39H64O13	740.918	41059-79-4; 84633-33-0; 94805-84-2; 95722-22-8; 122566-56-7; 138831-68-2; 149817-67-4	(25S)-5beta-spirostan-3beta-ol-3-O-beta-D-glucopyranosyl-(1->2)-beta-D-galactopyranoside; 3-O-beta-D-glucopyranosyl-(1-->2)-beta-D-galactopyranosyl sarsasapogenin; sarsasapogenyl 3-O-beta-D-glucopyranosyl-(1->2)-beta-D--galactopyranoside; TA3; timosaponin A III; timosaponin AIII; timosaponin A-III; timosaponin BII-c
UNPD115469	PDBIWYOLPQXSTF-JLTXGRSLSA-N	C40H56O2	568.871	20126-73-2	3.7.12.16.20.20-hexamethyl-1t-(2.2.6-trimethyl-cyclohexen-(6)-yl)-pentacosanenonaene-(1.3t.5t.7t.9t.11t.13t.15t.17t)-dione-(19.24); 3.7.12.16.20.20-Hexamethyl-1t-(2.2.6-trimethyl-cyclohexen-(6)-yl)-pentacosanonaen-(1.3t.; semi-beta-Carotenone
UNPD115485	JDFLBCLZMDQQDM-PXUVQUBWSA-N	C29H37NO6	495.607	N/A	norzoanthaminone
UNPD11549	LUUVNJTYZPMEDC-LSDHHAIUSA-N	C31H26O7	510.534	56678-21-8	2-(3, 4-Dihydro-10-hydroxy-9=-methoxy-1, 3-dimethyl-1H-naphtho[2, 3-c]pyran-5-yl)-1, 8-dihydroxy-6-methyl-9, 10-anthraquinone
UNPD115504	QUTATOGBENCRSS-YOFSARCFSA-N	C26H30O7	454.512	989-23-1	Desoxylimonin
UNPD115510	LDBPDEYXOGTRJD-HUCWXTJPSA-N	C37H47NO7	617.772	N/A	shearinine C
UNPD115511	XTOZPKWZVHYPTR-BZPOIJHBSA-N	C40H58O13	746.881	N/A	(24S,25S)-3-O-benzoyl-5alpha-spirostane-2alpha,3beta,5,6beta,24-pentol 2-O-beta-D-glucopyranoside
UNPD115521	VMUGJEXITMIYRW-FUDKDNGESA-N	C17H35N5O5	389.49	68743-79-3	Sporaricin A
UNPD115529	RYALNDGAZTZRJY-SZZBLPPPSA-N	C29H43N3O2	465.671	N/A	epipachysamine B
UNPD115555	OWDAIHNVLSQWBW-SQAWLGPQSA-N	C30H44O4	468.668	N/A	meliasenin B
UNPD115579	SPRHLFRSTKFUNU-SARXFFIUSA-N	C30H48O	424.702	N/A	N/A
UNPD115599	FHGLOMNJXOFZGO-QDBQXVSASA-N	C32H36N2O6	544.638	N/A	nigramide Q
UNPD115608	USOIUYXBYYVLLZ-XZVGNHNGSA-N	C40H54O3	582.855	24381-84-8; 60183-45-1; 63949-88-2; 63949-89-3	Diadinochrom; diadinochrome
UNPD115617	BZXBQQGSSIQELG-MHRKAZOTSA-N	C39H47N5O5	665.821	38541-74-1	Amphibine B
UNPD115624	GKGKOBNJESCNOE-PHYFNPPMSA-N	C27H42O5	446.619	130252-67-4	Leontogeninn
UNPD115644	KQTSQSVDAUIWJH-OOPGADJZSA-N	C30H46O4	470.684	13849-90-6	3-oxo-19alpha-hydroxyurs-12-en-28-oic acid; 3-oxo-19alpha-hydroxy-urs-12-en-28-oic acid; pomonic acid; Pomonsaeure
UNPD115659	XBNOTSHFQMNVHU-BGBHEKGWSA-N	C35H58O2	510.834	20300-47-4	(4aR)-10c-Isocaleryloxy-1t.4ar.6at.6bc.9.9.12ac-heptamethyl-2-methylen-(8atH.12btH.14acH.14btH)-docosahydro-picen; 3beta-Isovaleryloxy-18alpha.19betaH-ursen-(20(30)); 3-Methybutanoyl-20(30)-Taraxasten-3-ol; Isovaleriansaeure-[taraxasten-(20(; psi-taraxasteryl-3-(3'-methyl-butanoate)
UNPD115678	ZTKZZRIVAYGFSF-YQDYMHCHSA-N	C30H44O4	468.668	N/A	Ganode-8-en-ric acid DM; ganoderic acid DM
UNPD115686	JOVYFBWUUNMLHV-GUKVMESBSA-N	C22H33NO4	375.502	139579-27-4	Sinulamine I
UNPD11569	LBGWJDAAVFZTFT-JLYIVZDXSA-N	C30H40O6	496.635	N/A	mikagoyanolide
UNPD115699	ZHFCFFSSVSIEIR-QAQRTNARSA-N	C27H45NO3	431.651	N/A	3-desamino-3beta-hydroxysolanocapsine
UNPD115712	NEWMWGLPJQHSSQ-QPQWBRCWSA-N	C37H56O11	676.834	N/A	actein
UNPD115726	MQQJRRDEGVHDBJ-BDTSNLCRSA-N	C40H36O11	692.707	75629-19-5	Albanin F
UNPD115740	GIQYCTULYBUPFO-GPBIKIBWSA-N	C37H54O4	562.822	87688-09-3	3-(4-Hydroxybenzoyl)-3beta-12-Ursene-3,29-diol
UNPD115746	OPQHNERZELMQDK-ISTYLNHASA-N	C49H52N8O6	848.987	N/A	kapakahine B
UNPD115748	LYTPPHMBCJHGQC-WRKXBZDGSA-N	C28H40O7	488.613	N/A	2,3-dihydro-3beta-hydroxy withanone; 6alpha,7alpha-epoxy-3beta,5alpha,17alpha-trihydroxy-1-oxo-witha-24-enolide
UNPD115769	BWWLMEYILWXRES-WAILYRMSSA-N	C30H48O	424.702	N/A	Gorgost-4-en-3-on
UNPD115771	NLTVXGAGXODEBS-ULZPCFQASA-N	C44H72O10	761.036	N/A	rutamycin B
UNPD115789	IKFXPERBVFYFMS-RLGATVLESA-N	C30H38O9	542.617	15004-51-0	7-Oxo-7-deacetoxy-khiroxin
UNPD115821	ZTCBOAIWPIKLEJ-DAMXAWHRSA-N	C34H48O7	568.741	N/A	bruceajavanin A
UNPD115826	WWALEZSSEHJILM-BDLAIMMBSA-N	C31H53N5O7	607.782	N/A	N/A
UNPD115847	WJSGBVFFQLYGRE-RTOZHXQVSA-N	C26H40O4	416.593	N/A	(3S,3aS,4S,5aS,5bR,7aS,11aS,11bR,13aS,13bS)-octadecahydro-4-hydroxy-3,5b,8,8,11a,13a-hexamethylchryseno[1,2-c]furan-1,13-dione; 16beta-hydroxy-24beta-methyl-12-oxoscalarano-25,24-lactone; phyllofolactone L
UNPD115852	KPKYWYZPIVAHKU-YZVSHBSASA-N	C31H46O4	482.695	465-18-9	Polyporenic acid C
UNPD115873	GCSNHIITIZBRBJ-BYEVUQQSSA-N	C30H42N2	430.668	N/A	N/A
UNPD115881	ZHDRLFGZQZCZKX-CQMHASCCSA-N	C30H50	410.718	N/A	fern-9(11)-ene
UNPD115882	CGSJXLIKVBJVRY-IUDAYBIFSA-N	C27H44O	384.638	128-33-6; 6036-87-9	Zymosterol
UNPD115904	UGXAINRVKCZGGB-CQOVVYFZSA-N	C19H20O5	328.359	N/A	Pseudobruceol-II
UNPD115908	VGACCGUGJMEGRA-ZPUMDCDPSA-N	C44H70O16	855.017	76296-72-5	Polyphyllin D
UNPD115918	JSJFLZFGUBPHPU-PONOSZKISA-N	C39H46O4	578.78	38310-08-6	Roserythrin
UNPD115922	ANHOWKNWMOVOFJ-PFVOOUMGSA-N	C31H48O6	516.709	N/A	3-O-methylmalonylcabraleahydroxylactone
UNPD115924	QAIBFHVFGBNVER-DBLBVEPASA-N	C44H56O17	856.905	N/A	chukvelutilide F
UNPD115938	KJCZKVBWMIMBTO-ARJACDKWSA-N	C26H31NO9	501.526	75410-65-0	Antibiotic Y
UNPD115946	SUNBJXDNKYSACE-MWMQKBGASA-N	C32H32N6O4	564.634	N/A	naseseazine B
UNPD115956	YUHHQTGJEOQYDV-RARADXCZSA-N	C42H42N4O2	634.808	N/A	Isosungucine
UNPD115966	LKBJIDGGHFKOLE-HXQNLMEQSA-N	C30H44O8	532.666	141365-11-9	thevetioside B
UNPD115981	KCYOZNARADAZIZ-DWIRQJCQSA-N	C40H56O3	584.871	73745-06-9	beta-cryptochrome; beta-cryptoxanthin 5,8;5',8'-diepoxide; cryptochrome
UNPD115991	RLFRIXQFNMCNIO-OPKWYDIVSA-N	C36H60O5	572.859	N/A	lupa-20(29)-ene-3-O-alpha-L-rhamnopyranoside
UNPD116000	PTAWTRFFYYUWRS-JOLBRAHWSA-N	C36H54O7	598.81	N/A	16-Oxo-21-episerratriol triacetate
UNPD116010	VZHYQMPVSVXQOQ-ZTWATEOSSA-N	C38H42O11	674.733	N/A	trigochinin C
UNPD116025	RFCPTXGFYWKJJB-NVFNBAFASA-N	C30H50O2	442.717	N/A	N/A
UNPD116040	DJEUHRRTZPCWNH-RPFZPXQASA-N	C22H34O4	362.503	19941-91-4; 149155-74-8	Solidagonsaeure
UNPD116045	LMLVNRYULBUGNA-NGKSVBQESA-M	C39H61O15S	801.958	N/A	sulfated prosapogenin A of dioscin
UNPD11606	ZUPIHFVWSWCKSD-UKBHDRMOSA-N	C32H40O8	552.655	N/A	febrifugin A
UNPD11607	LAJXCUNOQSHRJO-ZYGJITOWSA-N	C28H33NO7	495.564	36011-19-5	cytochalasin E
UNPD116085	ITZNDVRDABSNRE-VUWSZMCHSA-N	C40H56O2	568.871	7044-42-0	(3R,3'S,5'R)-3,3'-dihydroxy-beta,kappa-carotene-6-one; (3'S,5'R)-3'-hydroxy-beta,kappa-caroten-6'-one; (3'S,5'R)-3'-Hydroxy-beta,kappa-carotin-6'-on; capsanthine; cryptocapsin
UNPD116094	XSZMUHXOBPAFQQ-UHQJUJKSSA-N	C30H50	410.718	87741-87-5	3,21-Shionadiene; shiona-3,21-diene
UNPD116103	MISLOXVLNGPFID-NLQCDAISSA-N	C54H82O22	1083.22	N/A	Az III
UNPD116113	VQKTZIKAARDZIA-LELRLTBISA-N	C42H58N2O8	718.919	129748-10-3	incarvillateine
UNPD116118	YZQIFKLWKKIFBP-MOBCCOSKSA-N	C44H64O8	720.974	80235-52-5; 80242-62-2	inundoside-F
UNPD116128	QQIOPZFVTIHASB-SVINXADQSA-N	C28H46O	398.664	22260-46-4; 51014-22-3; 61949-21-1; 82228-17-9	Campest-4-en-3-on
UNPD116145	GYOQKLMNCIHKMJ-HODDVLNISA-N	C41H66O14	782.954	N/A	3-O-alpha-L-Arabinopyranosylcimigenol 15-O-beta-D-glucopyranoside
UNPD116146	NLOJUKSOUNWUSW-SFLXVXIKSA-N	C24H44N2	360.62	4947-43-7; 6801-29-2	Dictyophlebine; N-Methyl-chonemorphin
UNPD116149	HDNIIFVZTZLLOY-DXSOZAJWSA-N	C30H36O9	540.601	6042-73-5	11beta-Acetoxygedunin
UNPD116170	AXRQFIIUYLOARV-UHFFFAOYSA-N	C18H39N3	297.522	211566-77-7	motuporamine A
UNPD116173	UDXDFWBZZQHDRO-NIMBSJRYSA-N	C32H52O2	468.754	863-76-3; 101915-52-0; 22395-84-2	3beta-acetoxy-urs-12-ene; alpha-Amyrinacetat; alpha-Amyrin-acetat; beta-Amyrinacetat
UNPD116175	CJYOGPFDNAEALZ-PAXCGELHSA-N	C43H43N3O12	793.814	7096-85-7	Clivinin
UNPD116189	VOCLEAMVINKHOU-QJLALSCBSA-N	C30H46O2	438.685	N/A	(22S)-hopan-1-oxo-2,3-ene-17a,30-epoxide; dicranostigmone
UNPD11619	ZTKZZRIVAYGFSF-HPKICGITSA-N	C30H44O4	468.668	N/A	ganoderic acid DM
UNPD116190	IJBPPMVGIJMAMA-UHFFFAOYSA-N	C34H66O2	506.887	81155-76-2	tetratriacontanolide
UNPD116227	LKKVGKXCMYHKSL-YQSUOTMNSA-N	C18H36N4O10	468.499	13291-74-2	Gentamicin A
UNPD116250	KQIRLFMNCOVZSN-RKOGGOSFSA-N	C39H58O6	622.874	N/A	N/A
UNPD116258	NINOWLHIYZJIFS-QDTJLPTPSA-N	C30H48O	424.702	121703-52-4	swertanone
UNPD11626	QHPKCPGUVVWHPW-QQJWEHFTSA-N	C32H38O10	582.638	189564-20-3	phenylpyropene A
UNPD116279	DOHUWPORVBGXGM-NRFANRHFSA-N	C25H26O6	422.47	1105056-00-5	2(S)-5,5',7-trihydroxy-2'-prenyl-(2',2'-dimethylpyrano)-(5',6':3',4')flavanone
UNPD116280	CXFAPKZJDHSDJC-NNLSLSRSSA-N	C38H50O5	586.801	874213-55-5	(4alpha,6'alpha,7alpha,17alpha,20S,23R,24E)-2',3',5',6'-tetrahydro-7,23,26-trihydroxy-6'-phenyl-13,30-cyclo-29-nordammara-2,24-dieno[4,3-c]pyran-21-oic acid gamma-lactone; dichapetalin L
UNPD116283	KMTCKAWBPYHEEN-UHFFFAOYSA-N	C31H18O7	502.47	548-04-9	Hypericin
UNPD116292	IYPRKOAULNIMJB-RBHUZQQLSA-N	C42H67NO10	745.982	590364-87-7	21-desethyl-21-(isopropyl)spinosyn A; 21-desethyl-21-isopropyl spinosyn A
UNPD116293	UFPQYBAJCMMCRR-UXIAUTQISA-N	C29H38O6	482.608	41628-26-6; 128443-59-4	Isosamarcandin-angelat
UNPD116299	YLUSVJDFTAATNS-APPZWSHVSA-N	C40H56O4	600.87	N/A	(9Z,8R,8'R)-auroxanthin= (9Z,3S,5R,8R,3'S,5'R,8'R)-5,8,5',8'-diepoxy-5,8,5',8'-tetrahydro-beta,beta-carotin-3,3'-diol
UNPD116306	OJOIREGWGDMNGQ-ZXVXAPGVSA-N	C27H44O6	464.635	639-93-0	(25R)-5beta-Spirostan-1beta,2beta,3alpha,5-tetraol; kogagenin
UNPD116322	JIFKNMPAFUZVMR-QMBWANGOSA-N	C30H46O2	438.685	99816-23-6	(16S,23R)-16,23-epoxycycloart-24-en-3-one; 3-Ketone-16,23-Epoxycycloart-24-en-3-ol
UNPD116324	JIDJJOHBVVWALI-DRFJKWHMSA-N	C37H52O4	560.806	N/A	3alpha-benzoyloxy-D:A-friedo-oleanan-27,16alpha-lactone
UNPD116345	PUESPISSLSMDOM-YVDHEATPSA-N	C34H50O7	570.757	82612-72-4	3beta,16alpha-Diacetoxy-23-oxo-28,13beta-oleananolide
UNPD116350	OVHUAFPHYGFWPY-XGWYGTEISA-N	C27H43NO3	429.635	N/A	verticinone
UNPD116355	ZCOGOLWVGFYHME-QFBKHSSNSA-N	C49H80N8O14	1005.2	N/A	GE3
UNPD11636	URUYHQUUQLWOJB-KSCYRSMRSA-N	C29H44O5	472.657	28842-76-4	Isochiograsteron-acetat
UNPD116388	QFAOFAWTSOFSQA-HRLARMCRSA-N	C28H32O10	528.548	N/A	physalin L
UNPD116389	MKMGISVDSMTZTE-ICAURKSNSA-N	C41H64O9	700.941	N/A	sinulaflexiolide A
UNPD116392	RHNVLFNWDGWACV-WYUUTHIRSA-N	C30H26O10	546.521	554402-87-8; 75514-37-3	chaetochromin; chaetochromin A; isochaetochromin B1; isochaetochromin B2; NSC-345647
UNPD1164	YNFQXIDQMWVTNH-PSJUWORXSA-N	C26H19ClO10	526.876	72025-57-1; 91548-46-8	Gilmaniellin
UNPD116413	URDZWFHOCVQJPM-DCRHPOARSA-N	C34H27Br5N4O8	1019.12	N/A	bastadin-15
UNPD116424	CCUXWVPHHIEGGE-CBKVTNJMSA-N	C30H48O3	456.7	121063-67-0	(24Z)-3a-oxa-3a-homo-27-hydroxy-7,24-tirucalladien-3-one
UNPD116429	MOJNCDRIHYDVBS-VGZXKHPRSA-N	C40H48O16	784.799	N/A	N/A
UNPD116465	VKTLABRAKACCQV-WTCLMKRYSA-N	C30H50O2	442.717	58262-43-4	3beta-3-Hydroxylanost-8-en-7-one
UNPD116485	PQNTWKDHNSWVPU-BTSGCVHVSA-N	C32H52O2	468.754	1259-10-5; 85955-31-3; 124094-10-6	Cycloartenylacetat
UNPD116494	VQEYVSAEWJJGDI-DAODMKAJSA-N	C31H48O5	500.71	N/A	meliastatin 4
UNPD116497	ASNLHWDCHRXQBN-CNSOOIJJSA-N	C32H50O6	530.736	145613-54-3	(12beta,16alpha,24betaH)-12,16-Dihydroxy-20,24-dimethyl-17-scalaren-25,24-olide
UNPD116506	QKISHOFSKGAMRK-ZFMPMXSMSA-N	C19H34N8O8	502.522	106597-53-9	2-[O6-carbamoyl-2-(3,6-diamino-hexanoylamino)-D-2-deoxy-gulopyranosylamino]-7-hydroxy-1(3),3a,5,6,7,7a-hexahydro-imidazo[4,5-c]pyridin-4-one; Racemomycin A
UNPD116507	RTONZZNCUQSUBC-UHFFFAOYSA-N	C43H32O9	692.709	N/A	ganbajunin A; tris[benzeneacetic acid] 5'-methoxy-3',6,-dioxo[1,1':4',1'-terphenyl]-2',4,4'-triyl ester
UNPD116508	KVSOEYKMPUZSCL-CELQMNARSA-N	C19H35N3O13	513.494	31357-30-9	SS-56D -= A-396
UNPD116512	GQSUZVYXPAKHQW-SFVFYCNCSA-N	C31H34O6	502.598	131984-98-0	shizukaol A
UNPD116518	XFZJEEAOWLFHDH-LEZVGZISSA-N	C30H26O12	578.52	88314-66-3	(2R,2'S,3S,3'R,4S)-3,3',4',5,7-Pentahydroxyflavan(4?8)-3,3',4',5,7-pentahydroxyflavan
UNPD116522	DNPBJHZABOJXGA-XPPFXCPGSA-N	C31H52O2	456.743	676267-99-5	11alpha-methylurs-12-ene-3alpha,11alpha-diol; olibanumol M
UNPD116530	CQGFNVQPOKZGIV-NFJXPMKSSA-N	C27H44N2O	412.651	84679-85-6	Harappamine
UNPD116541	LYGPBZVKGHHTIE-KWHWQUHUSA-N	C27H30O14	578.519	N/A	vitexin 2'-O-rhamnoside
UNPD116543	SOJXHIUZAHCLFY-AOPIPTQKSA-N	C25H28O6	424.486	N/A	N/A
UNPD116548	PYNCAWTWBZEHSV-NMSHDATNSA-N	C38H42N4O	570.766	88733-18-0	longicaudatine Y
UNPD116551	NROSHSGZKWDRMB-MSXMDNMDSA-N	C30H44O5	484.667	82145-63-9	Picfeltarraegenin I
UNPD116552	LPZCCMIISIBREI-KASBWRGTSA-N	C30H50O	426.717	N/A	citrostadienol
UNPD116556	ZIJTZGUUBPARAI-YBMYVHTDSA-N	C30H26O10	546.521	99636-13-2	NOT Available
UNPD116596	WWQDFVOIJWUDSM-CYVYTNFQSA-N	C31H48O4	484.71	25193-43-5	11-oxo-18beta-oleanolic acid; 11-oxo-oleanolic acid methyl ester
UNPD116606	AGKYIOIIEPFTEV-GKSNSHAMSA-N	C46H58N4O8	794.975	N/A	deoxy-20'-leurosidine
UNPD116613	FLMHXHBBGCOZHZ-WGFRBSJLSA-N	C35H52O2	504.786	124673-58-1	Plagiospirolide A
UNPD116616	GVYVUZXCYYBRKS-GJTCYCQFSA-N	C29H42O6	486.64	N/A	N/A
UNPD116626	FVWJYYTZTCVBKE-CRWKDLELSA-N	C30H50O2	442.717	473-98-3; 35316-99-5	Betulin; lup-20(29)-ene-3beta,28-diol
UNPD11664	NUXKLJINNAOFAH-DRWGDWISSA-N	C27H36O6	456.571	N/A	fertidin
UNPD116647	FKAYNRSZPIPSRC-WVRQITKCSA-N	C31H46O5	498.694	N/A	(3beta,4alpha)-4-hydroxy-3,23-(isopropylidenedioxy)-24,30-dinoroleana-12,20(29)-dien-28-oic acid
UNPD11665	RSCVHKUJNYXHPQ-BAYFQJDRSA-N	C35H46O10	626.734	N/A	chisonimbolinin G
UNPD116651	DYWBABNJDLLCOR-UGSUDUNSSA-N	C33H56O	468.797	N/A	Miliacin
UNPD116658	NHABVTPWURDXIY-SQMJLNILSA-N	C37H52O6	592.805	N/A	7beta-(4-hydroxybenzoyloxy)-betulinic acid
UNPD116683	DYQPBOQOSSSYTE-QDFFCYFNSA-N	C29H34O7	494.576	60622-41-5	Microlenin
UNPD116685	CXCRIUPPLCQPTC-IEVLZUIJSA-N	C28H33NO11	559.562	N/A	obelmycin H
UNPD116704	SVMNNRZZJAFEJM-NSOVKSMOSA-N	C36H36N2O5	576.681	26195-62-0	(+)-isotrilobine; (+)-isotriolobine; 7,6'-epoxy-6,12'-dimethoxy-2,2'-dimethyl-(1'alpha)-oxyacanthane; 7,6'-epoxy-6,12'-dimethoxy-2,2'-dimethyl-(1'alphaH)-oxyacanthane; Isotrilobin; isotrilobine; O-Methylcocsulin
UNPD116707	WQDPFLCPSSBWSG-LMJNOBEDSA-N	C35H34O16	710.635	N/A	kaempherol 3-O-(2'-E-p-coumaroyl)-alpha-L-arabinofuranoside-7-O-alpha-L-rhamnopyranoside
UNPD116742	VSDHOXTXGGJBPB-UDELSAAVSA-N	C27H40O5	444.603	564-44-3	Kammogenin
UNPD116756	BSGZHCCUCNRPFU-VRGYKRRDSA-N	C39H56O3	572.86	N/A	arundinol
UNPD11677	OYDHIJZSLWXELA-ADPVDHIOSA-N	C26H22Br2N8O2	638.313	N/A	dictazoline B
UNPD116770	VYIRVAXUEZSDNC-SHAAOEMJSA-N	C40H56O3	584.871	80779-34-6	neocapsanthin B'
UNPD116773	VVQRJFUYBNCTQX-STRQQOONSA-N	C30H38O9	542.617	136997-67-6	physagulin C
UNPD116774	SAYLZVSSPJIKMV-AVPFFMKQSA-N	C31H46O5	498.694	N/A	honulactone B
UNPD116786	FORKGDHQGWOTTB-VFTHTXHUSA-N	C30H44O4	468.668	N/A	Pseudolarolide A
UNPD116797	JVIMNSFYQSBIHZ-XYBFLIGFSA-N	C32H34N2O8	574.621	N/A	(19Xi)-19,20-epoxy-2-hydroxy-10-methoxy-4-methyl-16-(3t-phenyl-acryloyloxymethyl)-(2alpha,20betaH)-1,2,19,20-tetrahydro-4,5-seco-akuammilane-5,17-dioic acid 5->2-lactone 17-methyl ester; 10-Methoxylanciferin; 10-methoxy-lanciferine
UNPD116804	FBBXOWQBMFRXRO-MEVHTVKHSA-N	C31H46O2	450.696	154071-70-2	coscinoquinol
UNPD116826	MQFBHTBQDHLAQJ-WOJBJXKFSA-N	C44H38O14	790.764	N/A	calphostin C; cladochrome D
UNPD116830	SSPJYWUVFLPKSH-HRUAZROZSA-N	C36H62O10	654.871	N/A	(20S,24Z)-3beta,6alpha,12beta,20beta,26-pentahydroxydammar-24-ene 20-O-beta-D-glucopyranoside; ginsenoside Ki
UNPD116870	CQSRUKJFZKVYCY-FOVYKHAASA-N	C29H50O	414.707	60208-82-4; 65941-69-7	(24(28)E)-24-ethylidenecholestan-3beta-ol; <24(28)E>-24-ethylidenecholestan-3beta-ol; fucostanol
UNPD116880	OIFVLHZEBAXHPM-UHFFFAOYSA-N	C31H20O10	552.484	2608-21-1	5,7,5'-trihydroxy-2'-(4-hydroxy-phenyl)-7'-methoxy-2,8'-(4-hydroxy-m-phenylene)-bis-chromen-4-one; 8-[5-(5,7-dihydroxy-4-oxo-4H-chromen-2-yl)-2-hydroxy-phenyl]-5-hydroxy-2-(4-hydroxy-phenyl)-7-meth; amentoflavone-7-methyl ether; sotetsuflavone
UNPD116884	OBHPJLGLCYCFQD-BGKBGKFCSA-N	C32H30O7	526.576	150852-76-9	Kurziflavolactone B
UNPD116887	MFVJCHSUSSRHRH-AIRAMVRTSA-N	C30H50O	426.717	39865-10-6	14alpha-Taraxeran-3-on; 14alpha-taraxeran-3-one
UNPD1169	YDDGBJGRSLHCOE-WUFINQPMSA-N	C36H36N2O6	592.681	123854-64-8	2鈥?Norcepharanthine; Cepharantine
UNPD116903	AUMGNUSJWBCZIZ-YEICJFCOSA-N	C28H33NO10	543.562	107807-19-2	Obelmycin G
UNPD11692	OKTXPPUMIKARMT-BCZHPYDWSA-N	C40H59NO4	617.901	N/A	longimide B
UNPD116942	DSIWSVWCVRVVNU-GLDJWISFSA-N	C36H54O2	518.813	N/A	adociaquinol
UNPD116961	QOLRLLFJMZLYQJ-JERVBBMQSA-N	C27H42O4	430.62	467-55-0; 509-99-9; 545-78-8; 38676-82-3; 72203-53-3; 107492-88-6; 119008-59-2	gloriogenin
UNPD116965	XDXDZDZNSLXDNA-TZNDIEGXSA-N	C26H27NO9	497.494	58957-92-9	4-demethoxydaunomycin; 4-demethoxydaunorubicin; 5,12-naphthacenedione, 9-acetyl-7-[(3-amino-2,3,6-trideoxy-(alpha)-L-lyxo-hexopyranosyl)oxy]-7,8,9,10-tetrahydro-6,9,11-trihydroxyhydrochloride, (7S-c; idarubicin; idarubicin hydrochloride; zavedos
UNPD116967	FCDIESSLDBPZBH-FESJGATISA-N	C46H80O3	681.126	N/A	brein 3-O-palmitate
UNPD116980	OFNSUWBAQRCHAV-CGOFHDSUSA-N	C40H56O3	584.871	68831-78-7	(3S,5R,6S,3'R)-neoantheraxanthin B'; (9Z)-Antheraxanthin; antheraxanthin
UNPD116982	QREPIJRHFLRVPB-MRUNHOGYSA-N	C29H42O8	518.639	35536-76-6	Corchoroside B
UNPD116991	XRBLVCACUHPHDE-KZYSFECOSA-N	C30H44O5	484.667	N/A	N/A
UNPD11701	ZWMDJBNGXKAIRO-PXKALVETSA-N	C30H44O6	500.667	172617-76-4	methyl antcinate H
UNPD117025	BBDFZPOSUPYDAK-BZPNHCEISA-N	C51H74N8O10	959.181	1070367-89-3	myxochromide B3
UNPD117034	IFDRPOOSTODYTB-PHGCLWLISA-N	C25H36O3	384.552	N/A	coscinalactone
UNPD117037	CKJZKFPVVUQBMB-MQAUTBKVSA-N	C34H54O8	590.788	140447-22-9	5alpha,8alpha-Epidioxy-24(R)-methylcholesta-6,22-dien-3beta-D-glucopyranoside
UNPD117059	JMJVYEINATYJHM-KLXPJGLFSA-N	C30H48O4	472.7	94390-09-7	sebiferenic acid
UNPD11706	UWOFZWPBYIPQTH-NAKGAOSKSA-N	C31H43NO8S	589.74	N/A	19-deoxy-15beta-hydroxyuscharin
UNPD117062	MWTQCWZOXMULHF-QZSJCTLHSA-M	C27H45O7S	513.707	N/A	5alpha-cholestan-8,19-epoxy-3beta,5,6beta-triol-3-sulfate sodium; eurysterol A
UNPD117065	YHGFFFOYMOXFLH-CPRBRYNJSA-N	C29H44O	408.659	142755-15-5	N/A
UNPD117067	GXXPQGPTEVHUTJ-NOQRJRBPSA-N	C32H38N2O6	546.654	N/A	chaetoglobosin R
UNPD117071	CHWSBZJOQBRSAL-PZPRVVJXSA-N	C32H22O13	614.509	100630-79-3	Crisamicin C
UNPD117077	HHCOPHVLECRPRE-UQYJQATHSA-N	C38H48N4O	576.814	N/A	bisleuconothine A
UNPD117083	PFCNVQZQCYFITI-WSRRSUELSA-N	C27H40O2	396.605	N/A	N/A
UNPD117100	SAKJWJPYZZCPQT-MZBJOSPHSA-N	C32H28O8	540.56	14117-53-4	Hydroxyxanthorrone
UNPD117104	SBSCPVCMUMQRMB-OIKFMQTJSA-N	C32H48N2O4	524.734	N/A	N/A
UNPD117121	MHQPNCBMPCWYOY-JNFBNXFXSA-N	C43H61NO13	799.943	N/A	verussurine
UNPD11715	FPUYAAIJNARZMJ-HWZARPHISA-N	C33H40O10	596.665	N/A	N/A
UNPD117157	HOPSETDNZAGIKW-RGEHTICMSA-N	C23H42N2	346.593	4215-74-1; 95671-14-0	Epipachysamin-C; Epipachysamine C
UNPD117163	VSWWTKVILIZDGX-UHFFFAOYSA-N	C30H18O12	570.457	13191-64-5	5,5'-Dihydroxy-8,8'-dimethoxy-2,2'-dimethyl-[7,7']bi[benzo[g]chromenyl]-4,6,9,4',6',9'-hexaon; 5,5'-dihydroxy-8,8'-dimethoxy-2,2'-dimethyl-[7,7']bi[benzo[g]chromenyl]-4,6,9,4',6',9'-hexaone; aurofusarin
UNPD117166	GVPGOBSHOOZRBN-FMUDOKAKSA-N	C23H34O5	390.513	49643-00-7	N/A
UNPD117181	VMXMLOFNEQBYHM-UHGFCIENSA-N	C27H42O2	398.621	89495-47-6	3beta-3-Hydroxycholesta-5,22-dien-24-one
UNPD117189	UUNKEDXSVBOYIU-NSOVKSMOSA-N	C37H40N2O7	624.723	N/A	(-)-northalfoetidine
UNPD117190	CKJZKFPVVUQBMB-AGBBTXFXSA-N	C34H54O8	590.788	140447-22-9	3beta-O-glucopyranosyl-5,8-epidioxyergosta-6,22-diene; 3-O-beta-D-glucopyranosyl-22E,24R-5alpha,8alpha-epidioxyergosta-6,22-diene; 3-O-beta-D-glucopyranosyl-5alpha,8alpha-epidioxyergosta-6,22-diene; 3-O-beta-D-glucopyranosylergosterol peroxide
UNPD117199	JZHSPFXBNIKVBV-CGFHVWEVSA-N	C34H56O14S	720.865	N/A	16alpha-[(6-O-sulfo-beta-D-glucopyranosyl)oxy]pregn-5-en-20-ol-3beta-yl O-beta-D-oleandropyranoside
UNPD117229	LCHQPVCRYDVSTJ-BRBPODBZSA-N	C27H27N5O4	485.534	N/A	quinadoline A
UNPD117254	UMRPOGLIBDXFNK-NNFDCNSHSA-N	C32H52O2	468.754	1616-93-9; 33055-28-6; 64200-19-7	3beta-acetoxy-olean-12-ene; beta-Amyrinacetat
UNPD117259	CJKYODJTBJDEJI-VXGBXAGGSA-N	C30H26O10	546.521	15447-05-9	9,10,9',10'-tetrahydroxy-7,7'-dimethoxy-3,3'-dimethyl-3,4,3',4'-tetrahydro-[8,8']bi[benzo[g]isochromenyl]-1,1'-dione; vioxanthin
UNPD117264	CMOLUFWHADIFGS-VESOQFFVSA-N	C40H56O2	568.871	N/A	Cryptoxanthin epoxide; cryptoxanthin-5,6-epoxide
UNPD117267	KUTVNHOAKHJJFL-MHZVOPJQSA-N	C42H30O9	678.682	62218-13-7	(-)-alpha-viniferin; alpha-viniferin; alpha-Viriferin; alpha-Viruferin
UNPD117270	IFQRTPAXIHUILD-YEMACACTSA-N	C60H82N2O21	1167.29	101799-24-0	Ditrisarubicin D
UNPD11728	ABBZZTOIFXCLFD-YJHFSHLRSA-N	C27H36O4	424.572	127793-92-4	lygodinolide
UNPD117289	YELBDRXMPXVGQT-LOSJGSFVSA-N	C25H28O5	408.487	1108717-53-8	lespeflorin B1
UNPD117290	QCYHHMDIRCPMSV-RPWUZVMVSA-N	C35H36N2O6	580.67	N/A	N/A
UNPD117304	MMGBHVBJOIKWMF-NSOVKSMOSA-N	C36H36N2O5	576.681	102571-99-3	Yanangcorinin; Yanangcorinine
UNPD117305	MOFFFAZTRYKRGI-VGCZQGIHSA-N	C43H66O5	662.981	131189-70-3	lepidate
UNPD117330	UQNHXSCEVWBPSL-RRPNLBNLSA-N	C35H36N2O6	580.67	N/A	obaberine; racemosinine A
UNPD117332	KVNWMXUTPZTXHZ-DQEYMECFSA-N	C32H26O10	570.543	N/A	7,7'-di-O-methyltetrahydrohinokiflavone; 7,7'-Di-O-methyltetrahydrohinokiflavone
UNPD117338	JCILQOUJIWFVQN-JCLKXACTSA-N	C29H46O6	490.672	N/A	3beta-(3'-O-acetyl-alpha-fucopyranosyloxy)pregna-20-ene; stereonsteroid G
UNPD11734	KWQYPXKHTVLTGI-NITKGWPASA-N	C43H68O8	712.995	N/A	(22R,32R,33R,34S)-bacteriohop-6-ene-32,33,34,35-tetrol tetraacetate
UNPD117341	DOAJFZJEGHSYOI-GSMCXXRNSA-N	C30H52O4	476.731	19942-05-3	(24R)-20,24-epoxydammarane-3alpha,12beta,25-triol; betulafolienetriol oxide; betulafolientriol oxide; betulatriterpene C
UNPD117375	NZGQMNYPKYMLPD-VBZBUPQNSA-N	C30H36O9	540.601	N/A	dichrocepholide D
UNPD117380	QCDBAHGYVQYEGK-OEDKCNDYSA-N	C27H44O3	416.636	115563-32-1	(3S,5E,7E,10S)-3,25-Dihydroxy-9,10-secocholesta-5,7-dien-24-one
UNPD117412	CWFDDODOIDPXBN-XAXIHKRZSA-N	C35H46O2	498.739	32230-67-4	3beta-Benzoyloxyergosta-5,7,22,24(28)-tetraen; 3beta-Benzoyloxy-ergosta-5,7,22t,24(28)-tetraen; 3beta-benzoyloxy-ergosta-5,7,22t,24(28)-tetraene
UNPD117429	GUFQOTZNNCMJKO-RDXUJZFSSA-N	C48H30O30	1086.73	N/A	terflavin A
UNPD117432	CVBALRXHSITZGC-VLHBPTQJSA-N	C35H54O8	602.798	154822-57-8	25-anhydrocimigenol-3-O-beta-D-xylopyranoside; 25-anhydrocimigenol-3-O-beta-xyloside; 25-anhydrocimigenol-O-beta-D-xyloside; Cimiside E
UNPD11744	XOXFENMJJYQPJP-VPHYOZAUSA-N	C33H35NO8	573.633	N/A	scutebarbatine C
UNPD117443	KIEAOQXPJFQGAF-PTDAJMITSA-N	C26H27NO7	465.495	102580-36-9	Antibiotic D 7884
UNPD117448	VVUDCWPSEIDKOG-FZUPJDJHSA-N	C29H44O2	424.658	158629-71-1	22beta-form-22-Hydroxy-29-nor-2,4(23)-friedeladien-21-one
UNPD117457	XBXOIGGIJQMJBM-CQRWGWQHSA-N	C30H50O3	458.716	N/A	2alpha,3alpha,28-trihydroxyolean-12-ene
UNPD117465	LDZJNMJIPNOYGA-UHFFFAOYSA-N	C34H27NO11	625.578	149355-77-1	14-(3-acetoxy-4-methoxyphenyl)-3,11-diacetoxy-2,12-dimethoxy-6H-chromeno[4',3':4,5]pyrrolo[2,1-a]isoquinolin-6-one; lamellarin N triacetate
UNPD117466	MCWVPSBQQXUCTB-AJCRBCQQSA-N	C29H48O	412.691	7212-91-1; 17105-79-2; 20835-34-1; 22850-11-9; 23290-26-8; 34312-08-8; 53188-22-0	Delta7-Avenasterol, trans-24-Ethylidenlathosterol
UNPD117467	VXPVPAHQYCJDTP-URLMMPGGSA-N	C37H40N2O6	608.723	102487-16-1	(1R,1'S)-6',7,12'-Trimethoxy-2,2'-dimethyloxyacanth-6-ol
UNPD117521	OJDKVUZIXKHTDF-WKEJHAPVSA-N	C31H43NO8S	589.74	N/A	Labriformin
UNPD117528	GZBCQRQJJVIXDD-XNKWJWSISA-N	C43H60O22	928.923	N/A	jasmoside
UNPD11756	QEACUYQTRMGOSD-MZRSIZMESA-N	C30H48O2	440.701	17947-03-4	2,3-diketo-friedelin; 3-hydroxy-D:A-friedoolean-3-en-2-one; 3-Hydroxy-Delta3-friedelan-2-on; 3-Hydroxyfriedel-3-en-2-on; 3-Hydroxy-friedel-3-en-2-on; 3-hydroxyfriedel-3-en-2-one; 3-hydroxy-friedel-3-en-2-one; 3-Hydroxy-friedel-3-ene-2-one; friedelane-2,3-dione
UNPD117561	HDFDMBHCIVUCNC-YPQIVUBBSA-N	C30H46O2	438.685	119403-28-0	Lageflorin
UNPD117562	AYTMEYVBLXAHPT-LZUXVWQXSA-N	C21H32O3	332.477	N/A	3-hydroxypregnane-2,16-dione
UNPD117570	QPLGXXNSCABWOF-IXEFIDQXSA-N	C30H40O2	432.637	N/A	bis-cineradienone
UNPD117578	VENDSUCOZZAVBB-QNRRCFITSA-N	C25H36O4	400.551	N/A	hyperatomarin
UNPD11760	ULYJPGZRBXBUMU-NPSKBOHFSA-N	C31H38O10	570.627	N/A	rohituka-14
UNPD117611	ORNMPVMTDJIPQS-ZYFKGFFNSA-N	C33H38O7	546.651	1064-70-6	Dihydroisomorellin
UNPD117617	KLEXDBGYSOIREE-VHZNKUSHSA-N	C30H52O	428.733	64997-52-0	(24R)-24-propylcholest-5-en-3beta-ol; (24R)-24-propylcholesterol; (24xi)-24-propyl-5-cholesten-3beta-ol; 24-n-propylcholesterol; 24-propylcholest-5-en-3beta-ol; 24-propylcholesterol; 24xi-n-propylcholesterol; sitosterol
UNPD117647	XMXRPRQNVZIVTC-YSKSLKBTSA-N	C40H58O2	570.887	17904-60-8	2H-psi,psi-carotene-1,20-diol; Rhodopin-20-ol; Rhodopinol; Rhodopinol-6
UNPD117648	CGVRBBCFDQVSEW-LFHWIPIPSA-N	C42H50N4O4	674.871	N/A	ervahanine A
UNPD117664	YPWQSKQSNNTXOL-RWJDIBMVSA-N	C30H50O2	442.717	N/A	canophyllol
UNPD117675	YIPZRWXKZQNUSS-NWSZPDKLSA-N	C27H20O3S2	456.576	905305-06-8	1,2-bis[5-(E)-hept-5-ene-1,3-diynylthiophen-2-yl]-2-hydroxypentane-1,4-dione; xanthopappin C
UNPD117696	LUYVRICDGSTYQC-KMSPPIGWSA-N	C32H52O2	468.754	55570-91-7	(10S)-3c-Acetoxy-4.4.10r.13c.14t-pentamethyl-17c-((R)-1.5-dimethyl-hexen-(4)-yl)-(5tH.8cH)-Delta9(11)-tetradecahydro-1H-cyclopenta[a]phenanthren; 3beta-Acetoxy-4.4.14-trimethyl-5alpha-cholestadien-(9(11).24); Essigsaeure-[lanostadien-(9(11).2
UNPD117705	JOBXTDRMHMODRA-ULGIFVMZSA-N	C38H40O8	624.719	N/A	1,2-O-benzylidene-9-oxo-10-acetyl-5-cinnamoyltaxicine I
UNPD11771	OXOXNAAZJDPOIV-DNXXRCKCSA-N	C35H52N2O3	548.799	3296-10-04	Cyclomicrophyllidine-A; Cyclomicrophyllin-A-benzoat; O-Benzoyl-cyclomicrophyllidin-A
UNPD117712	YHRMXSUWBSIQGK-DLQSIQIVSA-N	C32H42O8	554.671	N/A	20-O-Acetylpenupogenin
UNPD117735	BTEISVKTSQLKST-RGLCRIRSSA-N	C29H46O	410.675	32352-65-1	Haliclonasterol
UNPD117741	DYUUPIKEWLHQGQ-GFULVEEHSA-N	C40H56O3	584.871	103064-69-3	neolutein epoxide A'
UNPD117762	XHORAZNTIGWOJV-XNHPUFHFSA-N	C26H39NO6S	493.656	N/A	Epothilone C7
UNPD11779	UQFUUOPYXCPQFQ-QOWNCMNNSA-N	C24H28O6	412.476	N/A	aspercyclide B
UNPD117794	OXLGJTRVVNGJRK-PZXJCZAXSA-N	C28H44O3	428.647	N/A	Hecogenin
UNPD117798	GKVFSHUQIVDFCJ-DVZOWYKESA-N	C24H12Br4O6	715.964	N/A	N/A
UNPD117819	WEADQAQJBYIEMI-YNGWVZRPSA-N	C32H54O5	518.768	N/A	3beta-acetoxy-16beta,20(S),25-trihydroxydammar-23-ene
UNPD117833	YBDWXIVNZNQORW-AMIDDISVSA-N	C37H46O15	730.752	98495-38-6	Kerriamycin C
UNPD117846	XRKKWQJXMDOLJE-ALYXZCNASA-N	C30H40O5	480.636	N/A	N/A
UNPD117847	LSACXWBGTOJFEP-RCDKSLDDSA-N	C30H50O	426.717	N/A	Delta-12,13-lupeol
UNPD117855	XLYRMGWBFRJWAJ-WKANORRWSA-O	C39H42N4O	582.777	55599-19-4	Afrocurarine
UNPD117861	BCMWIEXPSAVRQD-LDADJPATSA-N	C26H28O5	420.498	N/A	5-hydroxy-4'-methoxy-7-O-geranyl isoflavone; 7-O-geranylbiochanin A
UNPD117868	JUXWPYJBVZPTNJ-XETJOZATSA-N	C34H54O4	526.79	39765-51-0	bryonolol diacetate
UNPD117873	UZHDZBRZLMNGOM-WAICPGFISA-N	C27H46O	386.654	145211-81-0	Glaucanol A
UNPD117879	QMUXVPRGNJLGRT-LCTNEHIHSA-N	C30H50O	426.717	465-02-1; 30300-37-9; 34079-40-8	Germanicol
UNPD117894	DVUWQGYGLZYWGL-LZXXIQCUSA-N	C47H59N7O10	882.012	N/A	N/A
UNPD1179	MQYITJVXEOIJRY-NSOVKSMOSA-N	C37H38N2O7	622.707	36067-01-3	(+)-Nortenuipin (S,S); (+)-nortenuipine; 12,13-methanediyldioxy-6,6'-dimethoxy-2,2'-dimethyl-(1betaH)-berbaman-7-ol; Nortenuipin; nortenuipine
UNPD117902	QPMGGWRRTKBTBO-GWHVKQKCSA-N	C30H44O4	468.668	N/A	24-hydroxy-3-oxo-11,13(18)-oleanadien-28-oic acid
UNPD117906	DZKBRKKSFHBYIN-LKZDMLHRSA-N	C34H38N2O6	570.675	545-85-7; 6882-53-7	(+-)-1-phenyl-1,2,3,4-tetrahydro-naphthalene-1r,4c-dicarboxylic acid bis-(6exo,7exo-epoxy-tropane-3-endo-yl ester); beta-scopadonnine; (+-)-1-Phenyl-1,2,3,4-tetrahydro-naphthalin-1r,4c-dicarbonsaeure-bis-(6exo,7exo-epoxy-tr; beta-scopodonnine
UNPD11794	ZGKJDYYLPOZZOD-YJRVAIATSA-N	C29H36O10	544.59	N/A	lancifodilactone I
UNPD117952	FXVXIHHRNOTRSR-YFGXVBGTSA-N	C39H42N10O7S	794.879	N/A	argyrin E
UNPD117961	IEILUDDPLCUZRF-ULJGRHOGSA-N	C30H48O2	440.701	110726-84-6	21alpha-hydroxyonocera-8(26),14-dien-3-one
UNPD117971	CWGBIWRWBCYASK-LMHNVORZSA-N	C27H32O6	452.539	126005-94-5	28-deoxonimbolide
UNPD117976	KBIFQFMZFNTDKE-PCDPKCFFSA-N	C14H30N4O5	334.412	74958-29-5	Fortimicin AP
UNPD117977	ZBNPKSZFWFSSQK-RUEXPLNMSA-N	C29H50O2	430.706	53034-66-5	(24R)-5alpha,6alpha-epoxy-24-ethylcholestane-3beta-ol; 5,6alpha-epoxy-5alpha-sitostan-3beta-ol; 5,6alpha-epoxy-5alpha-stigmastan-3beta-ol; 5,6alpha-epoxysitosterol; alpha-epoxysitosterol; beta-sitostan-5alpha,6alpha-epoxy-3beta-ol; beta-sitostero
UNPD117978	ACCGFSAKXMLHMN-AFSBHKHWSA-N	C31H48O5	500.71	N/A	Methyl (12R,13S)2alpha,3alpha,24-trihydroxy-12,13-cyclo-taraxer-14-en-28-oate; methyl (12R,13S)-2alpha,3alpha,24-trihydroxy-12,13-cyclo-taraxer-14-en-28-oate
UNPD117986	XZCFXWQEALCPOV-GTEJVURCSA-N	C8H17N3O4	219.238	38819-28-2; 57420-47-0	B,2HCl- Prumycin; Prumycin
UNPD117991	DQFLZIDDGJOZFU-PEMZTGMSSA-N	C39H58O4	590.875	N/A	3beta-O-cis-p-coumaroylmonogynol A
UNPD118001	HDBIWIKRTXXXQF-UHFFFAOYSA-N	C31H20O8	520.486	33337-67-6	Di-Ac-Peniophorinin
UNPD118038	YOKYCJJGBUSVGT-PAKNFTMTSA-N	C28H44O2	412.648	N/A	N/A
UNPD118049	RXSKLDPLNDXENS-MVDAHXLOSA-N	C29H36O11	560.59	N/A	lanceocrepidiaside B
UNPD118119	IKLFFDNEMXEQRX-HDVHSARJSA-N	C30H48O	424.702	N/A	Delta9(11)-lupeol
UNPD11813	UPUBAPAANAAZBG-RPZUPEABSA-N	C29H23NO6	481.496	N/A	(1'E)-5'-methoxy-6'-hydroxycinnamenyl-(1'->6)-5,6-dihydrosanguinarine; maclekarpine E
UNPD118146	CHFCAHLNUVGBRQ-IJYYRHRFSA-N	C29H32O4	444.562	N/A	(10aR,12aS,12bR,13aR)-10a,11,12a,12b,13,13a-hexahydro-10a,13,13-trimethyl-2-(3-methylbut-2-enyl)-12H-5,10-dioxacyclobuta[cd]dibenzo[3,4:6,7]cyclohepta[1,2-f]indene-3,7-diol; artocarpol A
UNPD118161	HXGPJVFMLZBAHJ-GDYFTDKESA-N	C45H73NO16	884.058	N/A	Solaverine I
UNPD118165	FKDIIXZIKCNXAT-USVHXFPUSA-N	C20H24O5	344.402	N/A	deacetoxy-3-oxo-eupaformin tiglate
UNPD118178	SHDSXTLKCOGMKJ-KBSQWXFASA-N	C30H44O3	452.669	105870-60-8	3-keto-urs-11-en-13beta(28)-olide; camarolide; Ursonic acid 11,12-dehydro-13,28-lactone
UNPD118179	AQHKARHQMJHQGR-FNQBWBTBSA-N	C56H70O7	855.151	140374-91-0	umbellatin alpha
UNPD118188	OMBYVKVNEICEOV-OULJIERNSA-N	C40H54O3	582.855	65684-23-3	Agelaxanthin C
UNPD118213	IHQZUBUAENZBME-WXLZJUJGSA-N	C29H48O3	444.69	135529-71-4	24-ethylcholest-7-ene-3beta,5alpha-diol-6-one
UNPD118216	HHXYJYBYNZMZKX-CHAWCIKXSA-N	C30H50	410.718	N/A	Isohop-22-(29)-ene
UNPD118232	VYIRVAXUEZSDNC-IYMVLYOWSA-N	C40H56O3	584.871	62776-23-2	neocapsanthin A'
UNPD11824	ODSBLPWPWDEDKQ-RTBURBONSA-N	C25H26O7	438.47	N/A	5,7,4'-trihydroxy-6,3'-di(2-hydroxy-3-methylbut-4-enyl)flavone
UNPD118247	YAXRKAKOIWXVHL-VPSXCIANSA-N	C30H48O2	440.701	2458-53-9; 2638-9-7; 15216-41-8; 96646-06-9	(22E)-24-methylcholesta-5,22-dien-3beta-yl acetate; (22E,24R)-3beta-brassicasteryl acetate; 22-dehydrocampesterol acetate; 24alpha-methyl-22-dehydrocholesterol acetate; 24beta-methyl-22-dehydrocholesterol acetate; 24-methylcholesta-5,22-dien-3beta-ol acetate; 24-methylcholesta-5,22-dien-3beta-yl acetate; 3beta-Acetoxy-ergosta-5,22t-dien; 3beta-acetoxy-ergosta-5,22t-diene; Brassicasterol acetate; …
UNPD118258	YWJGYBXHXATAQY-GBIWHCHZSA-N	C32H52O2	468.754	2189-80-2; 20460-35-9	3beta-acetoxy-(13beta)-taraxer-14-ene; Taraxerylacetat
UNPD118265	UAYBDWUZGMYDRK-HKDVDDIGSA-N	C36H56O10S2	712.954	N/A	N/A
UNPD118272	KPUUTJSVCSKVTL-IKPXPERLSA-N	C28H33NO10	543.562	94818-02-7	Alldimycin C
UNPD118279	HVIDBSFBKXOQKK-DHZHZOJOSA-N	C30H34O4	458.589	N/A	(2E)-1-(3,4-dihydro-5-hydroxy-2,2-dimethyl-2H-1-benzopyran-6-yl)-3-[2,2-dimethyl-8-(3-methylbut-2-enyl)-2H-1-benzopyran-6-yl]prop-2-en-1-one; tokinochromane C
UNPD118284	ZHLKPTGZDJEYTJ-NWAJYRGSSA-N	C30H44O6	500.667	1140532-52-0	(12beta,15alpha,23R,24S)-12,15,25-trihydroxy-16,23:16,24-diepoxy-9,19-cyclolanosta-1-en-3-one; (4aS,5aS,7aR,7bR,11R,12aS,13R,13aS)-13-hydroxy-11-(2-hydroxypropan-2-yl)-1,1,7a,8,13a-pentamethyl-6,7,7a,7b,8,9,; 12-beta-hydrocimigenol-1-en-3-one
UNPD118299	VQBWBHODKRMFOZ-JCXBFEIDSA-N	C29H46O2	426.674	114550-75-3	(3beta,5alpha)-3-Hydroxy-4,4-dimethylcholesta-8,24-dien-23-one
UNPD118322	VHHYQEACDKPHKZ-VRCFHRKJSA-M	C54H70N4O5	855.157	N/A	Chlorophyll a
UNPD118349	OFMXGFHWLZPCFL-UTGTYCNHSA-N	C30H50O	426.717	559-74-0; 19865-96-4; 34539-66-7; 60268-94-2	(14alpha)-friedelan-3-one; Friedelin
UNPD118360	FSLPMRQHCOLESF-SFMCKYFRSA-N	C30H50O	426.717	638-95-9; 5937-48-4; 101915-51-9	4,4,6a,6b,8a,11,12,14b-octamethyl-1,2,3,4,4a,5,6,6a,6b,7,8,8a,9,10,11,12,12a,14,14a,14b-icosahydropicen-3-ol; 5alpha-urs-12-en-3beta-ol; alpha-amyrenol; alpha-amyrin; alpha-amyrine; amyrin; beta-Amyrin; urs-12-en-3beta-ol; urs-12-ene-3beta-ol
UNPD118365	JUGKQFUWRSKZKH-UHFFFAOYSA-N	C32H28N2O2	472.577	129748-51-2	Chrestifoline B; chrestifoline-B
UNPD118386	NZGKXMFXAUOPFU-VZFYPAJYSA-N	C42H66O13	778.966	N/A	celosin C
UNPD118442	ZBGCVOZXXHKPFL-XMFPADTQSA-N	C31H50O5	502.726	20528-90-9	25-O-Methylcimigenol
UNPD11845	JSJGGYMCEWCMES-KVPLUYHFSA-N	C20H20O5	340.37	84765-49-1	Concephaloide; conycephaloide
UNPD118450	GRBHNQFQFHLCHO-DCSQKITESA-N	C30H48O	424.702	1617-70-5; 101627-41-2	lup-20(29)-en-3-one; Lupenon; Lupenone; lupeone
UNPD118457	ACXXSEDDPWHZAU-DHIUTWEWSA-N	C26H28O6	436.497	1159909-60-0	3,5-dihydroxy-4'-methoxy-6',6'-dimethylpyrano(2',3':7,6)-8-(3',3'-dimethylallyl)flavanone; khonklonginol B
UNPD118465	RTIJWSVGYWRMRS-GEBDEUFFSA-N	C37H44O8	616.74	N/A	trichilinin D
UNPD118485	UNXQMRVMBDHLTF-ITVUFNAPSA-N	C27H36O5	440.572	116076-62-1	podosporin A
UNPD118535	LIMWSSBYWJHLNB-JMKZCVQHSA-N	C40H52O3	580.839	60147-71-9	Papilioerythrinon
UNPD118550	XVXPXUMUGATHPD-HRBPLXCWSA-N	C30H50O	426.717	N/A	N/A
UNPD118566	RQJBWZAKLTVWPW-ATOKIXFQSA-N	C41H44O7	648.784	95852-24-7	euphohelionone
UNPD118581	REGABMXOVFDEIY-MJMLSXIRSA-N	C27H44O3	416.636	N/A	Tigogenin
UNPD118596	KSUVJVOKUIADCL-RPDRRWSUSA-N	C9H11NO10S2	357.314	82138-64-5	Pluracidomycin A1
UNPD118601	KRVFDTUQXBBXQN-UHFFFAOYSA-N	C31H20O10	552.484	N/A	4',5,7-trihydroxyflavone-(6->8')-4',5'-dihydroxy-7'-methoxyflavone
UNPD118614	PRKPDIRLXGMLSU-QIPDNDRQSA-N	C28H48O	400.68	N/A	5beta-(24RS)-Methylcholest-22-en-3alpha-ol
UNPD118653	OPGVEUGCNGNPSX-MEBFPAKGSA-N	C29H48O2	428.69	6901-60-6; 87859-99-2; 76318-93-9; 84253-70-3; 934005-71-7; 87859-98-1	(24R)-24-saringosterol; (24R)-saringosterol; (24R)-stigmasta-5,241(242)-diene-3beta,24-diol; (24S)-saringosterol; 24-hydroxy-24-vinylcholesterol; saringasterol; Saringosterin ('24-Hydroxy-24-vinyl-cholesterin'); Saringosterine; saringosterol; seringosterol
UNPD118666	JDPAFWMKUWFIQD-UZQYQYJLSA-N	C29H40O4	452.625	139906-42-6	18-dihydrocinnamoyloxy-labda-7,13E-dien-15-oic acid
UNPD118677	ZSOVUTSCUNBTPJ-JLJKJZOPSA-N	C30H50	410.718	464-95-9	20-Taraxastene
UNPD118685	VSHFFKMQPABHAM-FVOMZCGISA-M	C41H63O16S	843.994	852469-37-5	3beta-O-[beta-D-quinovopyranosyl-(1->2)-4-O-sodium sulfate-beta-D-xylopyranosyl]-22,25-epoxyholost-9-en-12alpha-ol; holothurin B3
UNPD1187	BGHODGXGMJFOQR-VHNXJUCRSA-N	C30H36N2O	440.62	N/A	Cortistatin K
UNPD118705	ZVKXPPXCNUMUOR-VXUVUQTASA-N	C40H56O4	600.87	25548-02-1; 7176-03-6; 22488-48-8; 28464-94-0; 55963-93-4; 59491-55-3; 59491-56-4; 63147-17-1; 75659-12-0; 136521-16-9	Neochrom; neochrome; Trollichrome
UNPD118730	FUBRDSMBDLGQMF-ZDWFVDTJSA-N	C23H26O4	366.45	N/A	Tavicon
UNPD118742	XANCISIMFMVUPX-SRQKGLIQSA-N	C33H54O2	482.781	83110-12-7	(24R)-cyclolaudenyl acetate; cyclolaudenyl acetate
UNPD118743	SOINDUWJQBFDIH-BJFAYYBWSA-N	C32H50O3	482.738	107657-18-1; 5356-56-9	11-oxo-3beta-acetoxy-olean-12-ene; 11-oxo-olean-12-ene-3beta-acetate; 3-acetyl-11-oxo beta-amyrin; 3alpha-acetoxy-12-oleanen-11-one; 3beta-Acetoxy-12-oleanen-11-one; 3beta-acetoxy-olean-12-en-11-one; 3beta-hydroxyolean-12-en-11-one acetate
UNPD118746	VCSJCNFXKCLEQR-UHFFFAOYSA-N	C30H18O11	554.457	N/A	amentoflavone
UNPD118747	ZQHSDLDNYVKIDE-OJTWWPIFSA-N	C28H44O5	460.646	N/A	(25S)-3beta,4beta,6alpha,26-tetrahydroxy-24-methyl-5alpha-cholesta-8(14),24(241)-dien-15-one; certonardosterol Q5
UNPD118762	PMHQEEVEMWGOAI-HVTOOLEBSA-N	C37H60O10	664.866	N/A	25-O-methylcimigenol-3-O-beta-D-galactopyranoside
UNPD118763	LDZRENBZALBYIS-DFZGXRPCSA-N	C29H44O6	488.656	33156-28-4	Ramnodigin, INN
UNPD118764	OMGGPLTZARDXEH-SFFZUTDPSA-N	C45H68O12	801.014	81910-38-5	momordicoside G acetate
UNPD118767	ZAYKMDVKSXAHIM-RJGRQJGLSA-N	C34H38O8	574.661	N/A	barbatin A
UNPD11878	RQOFTLFCRJDAJR-GIFQHWOHSA-N	C40H46N4O10	742.814	138630-63-4	tolyporphin
UNPD118789	YHGXHXTZNBXLKF-RVKDJADKSA-N	C27H42O4	430.62	11005-20-2	Pseudohecogenin
UNPD118793	BAZMEWBREGUVCK-FCEWBRATSA-N	C34H54O4	526.79	25089-87-6; 36451-38-4	Uvaoldiacetat
UNPD118815	CGUNKFNCRCGQRL-MAZJECPASA-N	C34H52O9	604.771	N/A	periplocoside M
UNPD11883	LPGAAUZJQIRAAG-QPTLKVNZSA-N	C62H60N14O18S5	1449.55	N/A	thiazomycin A
UNPD118841	FMUNNDDBCLRMSL-NTWAYGDOSA-N	C30H50O2	442.717	1449-06-5; 2239-24-9; 3604-92-0; 54326-41-9	21-Epi-serratendiol; 3beta,21alpha-Dihydroxy-Delta14-serraten; Serratendiol; Serratenediol
UNPD118843	YFYYWLWHOINTHH-ZHRWAWIBSA-N	C27H24N4O3	452.504	N/A	3'-hydroxy-3'-demethoxystaurosporine
UNPD118844	JZVFJDZBLUFKCA-FNEKSKDDSA-N	C29H48O	412.691	481-17-4; 481-18-5; 18070-03-6; 21632-39-3; 51547-98-9; 53228-01-6; 54482-55-2	(5alpha)-stigmasta-7,22t-dien-3beta-ol; alpha-Spinasterol
UNPD11885	QKTVVYNZVLXBAT-LXJKIJFYSA-N	C30H48O4	472.7	5172-35-0	Cyclamiretin D
UNPD118851	WPKYQECPNNWDJY-VKTCPCIPSA-N	C27H46	370.654	53584-59-1	17alpha(H),22,29,30-trisnorhopane; 17alpha(H)-22,29,30-trinorhopane; 17alpha(H)-22,29,30-Trisnorhopane; 17alpha(H)-22,29,30-trisnorneohopane; 17alpha(H)-29,30-trisnorhopane; 22,29,30-trinor-17alpha-hopane; C27 17alpha(H) 22,29,30 trinorhopane
UNPD118853	PJBFBXXRUPKPJC-PZMKKPJZSA-N	C26H42O4	418.609	N/A	Digalogenin
UNPD118856	LTALCNDICADNAE-IGRPGDJVSA-N	C39H52O11	696.824	N/A	dircin
UNPD11887	DNSJHKUWHCVYAN-UHFFFAOYSA-N	C24H14O3S2	414.496	N/A	2-Hydroxy-dibenzothiophen-5.5-dioxyd
UNPD118897	UZLQVROEJVLMNP-HXWJUUJASA-N	C38H64O2	552.914	22000-04-0	alpha-amyrin octanoate; alpha-Amyrin-caprylat; Octanoyl-3beta-12-Ursen-3-ol; urs-12-ene-3beta-octanoate
UNPD118902	OMJAWWPQNWDDBQ-MKDDNQRQSA-N	C40H56O2	568.871	16795-87-2	(2'R)-plectaniaxanthin; plectaniaxanthin
UNPD118908	FYCJWJJSINCNIJ-ZTOYHQFWSA-N	C36H47NO6	589.761	N/A	petunianine D 7-acetate
UNPD118912	KUTVNHOAKHJJFL-SBQZJMKRSA-N	C42H30O9	678.682	62218-13-7	alpha-Viniferin
UNPD118921	IOIWOCVJQKEBIJ-WDUNSBDDSA-N	C31H52O2	456.743	24433-28-1	21beta-Methoxy-14-serraten-3beta-ol; 21-Episerratendiol-21-methylether
UNPD11893	XCDQFROEGGNAER-FMRMIFQASA-N	C30H52O	428.733	5085-72-3; 7506-18-5; 16844-71-6; 105370-95-4	epifriedelanol; epifriedelinol; friedelan-3beta-ol
UNPD118940	CZZAJXDYJLEVJF-GHHFQOCVSA-N	C25H30O3	378.504	N/A	N/A
UNPD118942	RSYBDKVKKWQWED-ABZIKEFHSA-N	C34H44O6	548.71	N/A	peridininol
UNPD118949	CJXZDJQSVZQARQ-YRGFNNADSA-N	C55H38O30	1178.87	N/A	malabathrin F
UNPD118975	PCROBPMVDHFXLQ-VKMNNSTJSA-N	C36H56O6	584.826	N/A	Heliantriol F-triacetat
UNPD118997	NBPWTBNKNFAWAH-GIHCZOFBSA-N	C39H56O5	604.859	N/A	Cammeliagenin-A-16-O-cinnamat, 3beta,16alpha,22alpha,28-Tetrahydroxy-Delta12-oleanen-16-O-cinnamat
UNPD119008	JQICCSAZSNANIX-QWHCGFSZSA-N	C31H24O9	540.517	N/A	floribundiquinone C
UNPD119010	BGFRISIFIPOKIE-YFUYNSJXSA-N	C28H46O3	430.663	N/A	stylisterol A
UNPD119011	WBMOHCBEBDKSBI-PYCNMMTDSA-N	C30H42N2O2S	494.732	4850-09-3; 30343-72-7; 30343-74-9; 58845-61-7; 58845-62-8; 58845-63-9; 67314-63-0	Neothiobinupharidin; 'Neothiobinupharidin'; Thiobinupharidin; Thionuphlutin B; 'Thionuphlutine '; 'Thionuphlutine B'; Thionuphlutine-A
UNPD11904	LVDUZYBCBSDQKK-VWYDIPNZSA-N	C34H48O9	600.74	135404-50-1	Phebaloparvilactone
UNPD119052	RRHMLMRBONYJOT-SVRYCYPKSA-N	C22H31NO5	389.485	N/A	(2S*,4S*,7aR*,8R*,8aS*,11R*,11aS*,11bR*,11cS*)-8-ethyl-decahydro-11-methyl-2-[(2S*,4S*)-4-methyl-5-oxotetrahydrofuran-2-yl]-2H-4,11c-epoxyazepino[3,2,1-hi]furo[3,2-e]indol-10(4H)-one; sessilifoline A
UNPD11906	XXKZXLGDEMSHFH-RJEVLRCPSA-N	C32H30O7	526.576	N/A	sorocenol B
UNPD119061	WEQIMNLYAOTTFY-DRSBZWCFSA-N	C30H42O4	466.652	1159913-85-5	(5R)-23-hydroxy-3-oxolanosta-8,16,24-trien-26,23-olide; neoabieslactone E
UNPD119063	WFHXPAQOVQBWGU-BFGAEFCGSA-N	C40H56O5	616.87	N/A	(3S,5R,6R,3'S,5'R)-3,5,3',8'-tetrahydroxy-6,7-didehydro-5,6-dihydro-beta,kappa-caroten-6'-one
UNPD119070	YWQYACPWFJYHIL-VIIKMCRWSA-N	C34H50O2	490.76	6673-65-0	Benzoyl-(3beta, 5alpha)-Cholest-8(14)-en-3-ol, 9CI
UNPD119084	GZMNAJUVLAIUAJ-ROZLUKNESA-N	C32H52O9	580.75	27530-69-4; 50939-10-1	(25S)-1beta,3alpha-Dihydroxy-2beta-(alpha-L-arabinopyranosyloxy)-5beta,20betaH,22alpha?-spirostan; Tokoronin; Tokoronin
UNPD11910	LWSPRPDSPCBAKK-HBSOTATBSA-N	C37H59NO12	709.864	595-64-2; 595-84-2	Neogermbudine
UNPD119106	HQYJBHVOASMCAN-AFVLPNCWSA-N	C39H63NO12	737.917	15299-07-7	delta-Solamarine
UNPD119108	HSBRPMSGTJDHMH-JGCGQSQUSA-N	C32H28O9	556.559	84813-71-8	torosanin
UNPD119110	XCCVRHOIHNXBNH-TTXPQDHLSA-N	C31H36O9	552.612	N/A	7-Isovaleroylcycloepiatalantin
UNPD119111	LEVFOQZSXJAMIP-IHPDWLGDSA-N	C25H30O6	426.502	1268822-79-2	hesseltin C
UNPD119143	NPAQHLOHQFGVKW-GEHGUXKXSA-N	C32H52O2	468.754	N/A	beta-amyrin acetate
UNPD119165	ZGKUEJPXTILOCD-YXGSLQHTSA-N	C25H18O9	462.405	N/A	inoscavin A
UNPD119172	HZLWUYJLOIAQFC-SMRQUVCNSA-N	C35H56O7	588.815	61617-29-6	3-O-(beta-D-xylopyranosyl)oleanolic acid; 3-O-beta-D-xylopyranosyloleanolic acid; oleanolic acid 3-O-beta-D-xylopyranoside; prosapogenin PS-A; songoroside A
UNPD11918	QTKYGZXYDZTEID-WAPGVGJYSA-N	C32H38N2O4	514.655	N/A	Chaetoglobosin A
UNPD119184	RIXIUERVCAGBFK-LJQANCHMSA-N	C25H26O5	406.471	N/A	N/A
UNPD119191	FVWJYYTZTCVBKE-RIJWSWQDSA-N	C30H50O2	442.717	473-98-3; 35316-99-5	(14beta)-lup-20(29)-ene-3beta,28-diol; Betulin
UNPD119197	WWAVXLSOMDFCQD-WWPFRZAYSA-N	C27H44O6	464.635	N/A	N/A
UNPD11920	GTVGEFKOFCNASA-XVHYEFMISA-N	C27H42O3	414.621	147641-72-3	3beta-3-Hydroxycholest-5-ene-7,24-dione
UNPD11921	DSAUERCBPCBGMQ-NBBRFPBYSA-N	C28H35N3O5	493.595	125600-52-4	Paraherquamide D
UNPD119212	CRJAXWUEWPRPNE-PVEGFDORSA-N	C50H69N9O10	956.137	N/A	cyclo-(Pro1-Pro2-Leu2-Leu1-Phe2-Pro3-Gly-Ser-Phe1); japonicin A
UNPD119214	BWDRDVHYVJQWBO-WCZDQELZSA-N	C25H42O4	406.599	2868-48-6; 10538-57-5; 16991-62-1; 20231-59-8; 28057-87-6; 106757-09-9; 112018-65-2; 112018-66-3; 116262-86-3; 116262-87-4	Methyl-hyodesoxycholat
UNPD119235	VEABCKAXWWRBAF-UHFFFAOYSA-N	C28H14	350.411	190-71-6	Benzo[pqr]naphtho[8,1,2-bcd]perylen; Benzo[pqr]naphtho[8,1,2-bcd]perylene; Benzo<pqr>naphtho<8,1,2bcd>perylene; dinaphtho<2,1,8-cde:2',1',8'-jkl>pyrene; Pyreno<1,3:10',2'>-pyren; Pyreno<1,3;10',2>'pyren
UNPD11924	FTLICNMHWMKCKU-VNUJQWEPSA-N	C27H42O2	398.621	N/A	abscisterol D
UNPD119245	QNNOXKLKMSKIAX-RRPNLBNLSA-N	C36H38N2O6	594.697	77795-10-9	Khyberine
UNPD11925	MSFASZXZLNRTBR-SGLZBBBUSA-N	C28H42O3	426.631	N/A	5alpha,8alpha-epidioxyergosta-6Z,22Z,25-trien-3beta-ol
UNPD119252	CXQAPRGJWIADOG-IJKFALPUSA-N	C26H33NO7	471.543	N/A	guan-fu base G
UNPD119259	ZZHTZLBMNAUOKJ-NOVRQSFDSA-N	C35H36N4O7	624.683	N/A	N/A
UNPD119281	BWCRYQGQPDBOAU-FEULVNMLSA-N	C33H48O7	556.73	77855-81-3	Milbemycin D
UNPD119288	HHQBCXAQIYVYGF-RZIPBPBLSA-N	C32H36N2O10	608.636	79664-63-4	renieramycin D
UNPD119295	JCHRBDNNUVYAGR-CMMKBFFWSA-N	C32H48O5	512.721	N/A	rhabdasin D; rhabdastin D
UNPD119299	MBGBQHRAJPLAPN-RLNRUITGSA-N	C42H32O9	680.698	N/A	vaticanol E
UNPD119311	NQMZXHXREKXASN-IGTCAUDKSA-N	C23H27NO6	413.464	127984-71-8	Antibiotic 3543 R1
UNPD119313	HHHQNSZMERXRKE-ZFFIHUDTSA-N	C19H39N5O7	449.542	N/A	N/A
UNPD119314	WWHAXDOZLPIUEY-DGIIISDZSA-N	C27H42O4	430.62	N/A	N/A
UNPD119344	KNWAHXHMMOLUAW-RPZLJYRGSA-N	C20H31N3	313.48	4697-87-4	16,17-didehydro-panamine; Ormojanin
UNPD119349	LVWWPNAIMBYRKG-RGITXCIPSA-N	C30H52O4	476.731	N/A	sipholenol A
UNPD119410	BHVMSBIGWPPGBF-LHAYROSJSA-N	C30H44O3	452.669	N/A	3-oxoolean-11-en-13beta,28-olide; melliferone
UNPD119413	DGMKKPXKWAAJMT-UVMMSNCQSA-N	C33H30O7	538.587	125263-80-1	Dracooxepine
UNPD119418	RRRHNFHOWMELHD-MKPZRNHUSA-N	C25H36O4	400.551	N/A	ent-3beta-(3-methyl-2-butenoyloxy)-15-beyeren-19-oic acid
UNPD119429	MWTHHJZKMUONAM-DPECMYTMSA-N	C22H34N2	326.519	N/A	norconessine
UNPD119457	ZKNMDRBVWSTTNR-OAHLLOKOSA-N	C31H32O4	468.583	N/A	12-(dehydrocacalohastin-14-yl)-cacalol
UNPD119461	AXEXWEHFTCCAKD-SVUGJIQUSA-N	C60H96O2	849.403	145403-26-5	Bistheonellasterone
UNPD119468	JJJOKNFDZHNNTD-OCNMBGLYSA-N	C22H39NO2	349.551	2328-79-2	Dictyolucidin
UNPD119471	DIGFDNISRLXEDK-CWOVMEIFSA-N	C30H46O3	454.684	117591-82-9	Coronarin F
UNPD119472	WYFPLVWQFAJCKF-HFZSTSMDSA-N	C54H78N2O9	899.205	N/A	Ritterazine C
UNPD119473	JPKKVOFMWHZXQR-LZBBLKFASA-N	C31H50O2	454.728	N/A	germanicyl formate
UNPD119492	ZHNCDMRALXUZSF-LOEGMACASA-N	C60H78O9	943.256	121688-16-2; 121786-61-6	4-Epimer-Rzedowskia bistriterpeniod; Rzedowskia bistriterpenoid
UNPD119495	VOGMGSXTNFUXDC-HGXKVACJSA-N	C28H34O8	498.565	97856-23-0	7-Acetoxypectanone
UNPD11951	AIFCFBUSLAEIBR-UHFFFAOYSA-N	C32H22O10	566.511	481-46-9	4',5,5',7'-tetrahydroxy-4',7-dimethoxy-(3'->8')-biflavone; 5,5',7'-trihydroxy-2'-(4-hydroxy-phenyl)-7-methoxy-2,8'-(4-methox; 7,4'-di-O-methylamentoflavone; ginkgetin; II-4',I-5,II-5,II-7-tetrahydroxy-I-4',I-7-dimethoxy[I-3',II-8]biflavone
UNPD119513	JJGZGELTZPACID-OTLJHNKQSA-N	C61H45Cl6N7O15	1328.77	N/A	(R)-isocomplestatin; (S)-isocomplestatin; chloropeptin II (complestatin); complestatin; Isocomplestatin
UNPD11952	XNFBOJFRJTXMJL-OZXCYFAESA-N	C32H42O7	538.672	1031799-03-7	(22S,23R)-A,B-dihomo-19-nor-15-beta-acetoxy-23-hydroxy-4-oxa-3-oxolanosta-1,8,19,24-tetraen-26,22-olide; colossolactone VIII
UNPD119530	KOTBWDXNYNTNIY-FLCXWBGESA-N	C40H56O	552.872	39668-21-8; 58501-76-1; 65494-03-3; 84393-22-6	beta,beta-caroten-2-ol; beta-caroten-2-ol; hydroxycarotene
UNPD119533	SJTMYEMWZYORAM-UHFFFAOYSA-N	C20H14Br4O6S2	734.068	15146-61-9	Bis(4-methylbenzenesulfonyl)-Tetrabromo-1,4-benzenediol,9CI
UNPD119534	HTIMQRKSQMZJEC-CURKHGRPSA-N	C32H52O3	484.753	N/A	3beta-acetoxy-6beta-hydroxytaraxasta-20-ene
UNPD119542	KMKFOIBUKYMVRJ-YHFBEQRYSA-N	C36H58O8	618.841	14162-53-9	28-glu-oleanolic acid ester; 28-O-beta-d-glucopyranosyl 3beta-hydroxy-olean-12; 3beta-hydroxyolean-12-en-28-oic acid 28-O-beta-D-glucopyranoside; 3beta-hydroxyolean-12-en-28-oic acid beta-D-glucopyranosyl ester; beta-D-glucopyranosyl oleanolate; Oleanolic acid-28-O-beta-D-glucopyranoside
UNPD119547	BNMGUJRJUUDLHW-HCZMHFOYSA-N	C48H78O20	975.121	N/A	asiaticoside A; madecassoside; madecoside; O-6-deoxy-alpha-L-mannopyranosyl-(1,4)-O-beta-D-glucopyranosyl-(1,6)-beta-D-glucopyranosyl (2alpha,3beta,4alpha,6beta)-2,3,6,23-tetrahydroxyurs-12-en-28-oate
UNPD119563	IRWCFWQGEMPVOL-ASQLZVOCSA-N	C32H52O2	468.754	N/A	24-ethyl-24-methyl-19-nor-3,4-seco-4(28),25(26)-lanostadien-10,3-olide; sablacaurin B
UNPD119574	XAXJBZNZNJCMRZ-YYFDBVFDSA-N	C29H38O5	466.609	N/A	N/A
UNPD119582	KNLOWJPFLKGYGQ-SANMQVPGSA-N	C45H73NO16	884.058	N/A	Solasodine 3-O-alpha-L-rhamnopyranosyl (1->2)-O-[beta-D-glucopyranosyl (1->4)]-beta-D-glucopyranoside
UNPD119605	PJRADUSKEHIPDZ-OXQHLRTBSA-N	C30H38O5	478.62	1253273-69-6	fischelactone
UNPD119607	JGEYMGUTSWWAIW-AMAGQBSASA-N	C33H36O10	592.633	N/A	microulin A
UNPD119614	WCLNGBQPTVENHV-MKQVXYPISA-N	C36H62O2	526.876	1182-66-7	Nonanoyl-Cholesterol, USAN
UNPD119615	UVECFACYEYHBAX-QBBUSCQRSA-N	C42H68O14	796.981	146445-94-5	Jujubasaponin VI
UNPD11962	BDHQMRXFDYJGII-UEBIAWITSA-N	C31H52O	440.744	13614-08-9; 1449-09-8; 118628-12-9	(10R)-3c-Hydroxy-4.4.13c.14t-tetramethyl-17c-((R)-1-methyl-4-isopropyl-penten-(4)-yl)-(5tH.8cH)-tetradecahydro-1H-9c.10r-methano-cyclopenta[a]phenanthren; 2,4-Methylene-cycloartenol; 24-methyl-5alpha-cycloart-24(241)-en-3beta-ol; 24-methylcycloart-24(241)-en-3beta-ol; 24-Methylen-cycloartanol; 24-Methylen-cycloartenol; 24-Methylene cycloartan-3beta-ol; 24-methylene-9,19-cyclolanostan-3beta-ol; 24…
UNPD119620	YZQVZVXMDDBIFG-SDISCSRUSA-N	C30H48O2	440.701	N/A	29(20->19)abeolupane-3,20-dione
UNPD119629	VATQYYFSJMNJAL-VFUWXHBOSA-N	C32H50O3	482.738	27570-21-4	3-Acetoxy-28-oxo-lup-20(29)-en, Betulinaldehyd-acetat
UNPD119646	QSVJYFLQYMVBDR-GRJOERSXSA-N	C28H42O	394.632	516-85-8; 26596-35-0; 85798-12-5; 98463-65-1	Ergosta-5,7,9(11),22-tetraen-3beta-ol
UNPD119648	QKIBSWYJIJJQFV-VMPREFPWSA-N	C33H28O10	584.569	41761-41-5	4',4"',7"-Tri-Me ether-3',4',4'",5,5",7"-Hexahydroxy-8,3"'-biflavanone
UNPD119665	FXMHKRCCZPFADB-RQZMLCOOSA-N	C29H44O	408.659	134887-25-5	stigmasta-4,6,24(25)-trien-3-one; Stigmasta-4,6,24-trien-3-one,
UNPD119674	ZTWGCEYYOCGBGI-WHTDAZIOSA-N	C30H48O3	456.7	24465-37-0	delta-Boswellic acid
UNPD119683	KMSDUWAKPPZGJP-ZGSXSRNESA-N	C30H50	410.718	N/A	13,14-seco-8,22-cyclic-lanost-5(6),24(25)-diene
UNPD119703	VQVGNVXQGAGQRV-KPUBDMCPSA-N	C30H50O4	474.716	N/A	cleogynol
UNPD119730	ZLZQNXCNQPLPNI-JSOSNVBQSA-N	C38H42N2O6	622.75	N/A	Melanthioidin
UNPD119742	JRQNTPWYRBOEKO-ZHBSDESQSA-N	C29H42O6	486.64	N/A	16beta,22R;21,23S-diepoxy-3beta,21S,24-trihydroxystigmasta-8,14-dien-28-one; vernoguinosterol
UNPD119744	FECCSPZIEUDRSR-IUVDMQOWSA-N	C36H52O11	660.791	N/A	N/A
UNPD119763	XFGCWXJSPYRAAG-IJVYCZBBSA-N	C32H52O3	484.753	10246-36-3; 6042-75-7; 107381-43-1	Ac-Allobetulin; allobetulin acetate
UNPD119767	FNSMRTLNKBSOQG-IZLXSDGUSA-N	C36H38N2O6	594.697	N/A	Thalicrine
UNPD11977	CKKOXKFYAIHGBZ-LBRPZXBCSA-N	C46H80O4	697.125	N/A	20(30)-taraxastene-3beta,16beta,21alpha-triol 3-palmitate; arnitriol A 3-palmitate
UNPD119780	KONNNLMXHUWJCM-MWVWHZMASA-N	C31H50O2	454.728	N/A	cashmirol A; lanosta-5,22,24(28)-triene-1beta,3beta-diol
UNPD119800	GYTDPYQYARBTNQ-UNYCWMLLSA-N	C26H40O6	448.592	74219-41-3	asbestinin-1
UNPD11981	IVYPSBIZZDNZBC-JAYKOCSJSA-N	C29H46N2O2	454.688	N/A	(+)-(20S)-20-(dimethylamino)-3-(3'alpha-isopropyl)-lactam-5alpha-pregn-2-en-4-one
UNPD119813	KFHJXSRNLWMSOO-SXOMAYOGSA-N	C35H34N2O6	578.654	123854-65-9	2-norcepharanoline
UNPD119827	VCWVASWFFYSLGB-QYBMFXCASA-N	C28H42O6	474.629	81575-74-8	22-acetoxy-16beta-hydroxy-24-methyl-24-oxoscalaran-25,12beta-olactone
UNPD119830	UFFCRNVIKXMYLJ-UHFFFAOYSA-N	C32H20O8	532.496	548-32-3	2,5-Bis-benzoyloxy-3,6-bis-(4-hydroxy-phenyl)-[1,4]benzochinon; 2,5-bis-benzoyloxy-3,6-bis-(4-hydroxy-phenyl)-[1,4]benzoquinone; 2,5-Dibenzoyl-3,6-di-(4-hydroxy-phenyl)-; Aurantiacin; 2,5-Dibenzoyloxy-3,6-bis-(4'-hydroxyphenyl)-1,4-benzochinon
UNPD119835	XQVNGPCRGYMCIR-SFHVURJKSA-N	C25H26O6	422.47	N/A	2,3-Dihydro-4-hydroxy-2-(1-hydroxy-1-methylethyl)-5-(3-methyl-1-oxobutyl)-9-phenyl-7H-furo[2',3':3,4]benzo[1,2-b]pyran-2-one; Mammea A/BA cyclo F
UNPD119850	PNMOOGSNXGIKSQ-JXFKEZNVSA-N	C20H18O7	370.353	1106933-09-8	2(S)-5,5',7-trihydroxy-[2'-(5'-hydroxy)-methylpyrano]-(5',6':3',4')flavanone
UNPD119874	UYRFYSXXHBUZRL-HGHPREQESA-N	C27H36O4	424.572	N/A	globostelletin I; LJRG-82-2
UNPD11988	GYGOKPFIXRQNLK-KWODJTPKSA-N	C33H54O2	482.781	N/A	lupenyl acetate
UNPD119887	BRRFDRKIGYRDOD-YUVZCQSESA-N	C40H56O7	648.868	N/A	Uncarinic acid D
UNPD119892	BTDKFPKJPIGYFD-ZDUHKQCDSA-N	C30H36O7	508.603	N/A	(2S)-2'-Geranyl-5,3',4'-trihydroxy-6,7-(2,2-dimethyl-3-hydroxychromano)flavanone; Tanariflavanone A
UNPD119896	DBAQQMUYNLXHMI-QPCFEQPLSA-N	C30H50O2	442.717	102622-87-7	opigenin
UNPD119907	QAIRULVOUHKORZ-AEBOPCEFSA-N	C34H30O10	598.596	N/A	quiquesetinerviusin A
[truncated: 17,001 more rows]
