# Supplementary material for: A Drug-Target Network-Based Approach to Evaluate the Efficacy of Medicinal Plants for Type II Diabetes Mellitus
Source: Evid Based Complement Alternat Med. 2013 Oct 10;2013:203614. doi: 10.1155/2013/203614 (PMC3810496; doi:10.1155/2013/203614)
Supplement: Supplementary file 1 — The supplementary materials comprise four tables of large datasets. Table S1 listed the identification information of 18999 natural products. Table S2 listed the natural products-target proteins interaction network (DTN). Table S3 and Table S4 listed the prediction efficacy of natural products and medicinal plants for T2DM, respectively. [file 203614.f1.zip › Table S2.xlsx]

## Sheet: Sheet1
Table S2: The natural products-target proteins interaction network (DTN)
UNPD ID	UniProt	Docking score
UNPD100000	P12821	7.7
UNPD100000	Q9BYF1	7.63
UNPD100004	P01375	7.17
UNPD10001	P12821	8.16
UNPD10001	P35557	7.31
UNPD10002	P42345	7.03
UNPD100046	Q9BYF1	7.73
UNPD100047	P53779	7.24
UNPD100047	P42336	7.01
UNPD100059	P42345	7.51
UNPD100068	P12821	8.41
UNPD100068	Q9BYF1	8.3
UNPD100068	P01375	7.79
UNPD100068	P35557	7.44
UNPD100068	P48736	7.28
UNPD100070	P42336	7.76
UNPD100070	Q9BYF1	7.28
UNPD100084	P01375	7.09
UNPD100094	Q9BYF1	7.14
UNPD100101	P13569	7.03
UNPD100107	Q9BYF1	9.37
UNPD100107	P04746	7.79
UNPD100107	P35557	7.66
UNPD100107	P12821	7.53
UNPD100107	P42345	7.53
UNPD100152	P42336	7.33
UNPD100157	P48736	8.33
UNPD100157	P42345	7.94
UNPD100157	P01375	7.57
UNPD100157	P45983	7.56
UNPD100157	P27986	7.53
UNPD100157	P37231	7.52
UNPD100157	P27361	7.21
UNPD100158	P04746	7.23
UNPD100158	P12821	7.16
UNPD100162	P45984	7.66
UNPD100162	P28482	7.22
UNPD100162	P35568	7.2
UNPD100162	P27487	7.14
UNPD100162	P12821	7.13
UNPD100170	P01375	7.21
UNPD100189	P13569	7.33
UNPD100193	P13569	7.94
UNPD100193	P42345	7.08
UNPD100198	P37231	7.41
UNPD100212	P42345	7.51
UNPD100213	P12821	8.02
UNPD100220	P04746	7.26
UNPD100229	P04746	7.04
UNPD100243	P37231	7.09
UNPD100248	Q9BYF1	7.04
UNPD100254	P45984	7.43
UNPD100254	P12821	7.16
UNPD100254	P13569	7.03
UNPD100254	Q9BYF1	7.02
UNPD100265	Q9BYF1	7.09
UNPD10029	P42345	7.3
UNPD100338	P04746	7.35
UNPD100338	P12821	7
UNPD100339	P42345	7.33
UNPD100342	P42336	7.58
UNPD100345	P42336	7.41
UNPD100345	P12821	7.15
UNPD100345	Q9BYF1	7.11
UNPD100345	P14735	7.08
UNPD100345	P01375	7.06
UNPD100348	P42345	7.07
UNPD100358	P13569	7.22
UNPD100361	P42345	7.31
UNPD100365	P27986	7.01
UNPD100369	P27986	7.22
UNPD100373	P06213	7.84
UNPD100373	P42345	7.79
UNPD100373	P12821	7.45
UNPD100373	P42336	7.09
UNPD100409	P12821	7.8
UNPD100409	P19367	7.66
UNPD100409	P01375	7.62
UNPD100412	P45984	7.3
UNPD100412	P01375	7.21
UNPD100412	P13569	7.04
UNPD100440	P28482	7.55
UNPD100442	P42336	7.06
UNPD100448	P12821	7.47
UNPD100456	P27986	7.23
UNPD100457	P42345	7.33
UNPD10046	P01375	7.5
UNPD10046	P12821	7.16
UNPD100474	P42345	7.04
UNPD100477	Q9BYF1	7
UNPD100489	P37231	7.06
UNPD1005	P12821	7.56
UNPD100513	P12821	7.5
UNPD100513	P42345	7.46
UNPD100513	P53779	7.36
UNPD100527	P42345	7.67
UNPD100527	P42336	7.14
UNPD100527	P13569	7.09
UNPD100531	P13569	7.28
UNPD100539	P42345	7.67
UNPD100568	Q9BYF1	7.24
UNPD100568	P12821	7
UNPD100570	Q9BYF1	7.27
UNPD10058	P12821	7.8
UNPD100596	P42345	7.96
UNPD100596	P13569	7.56
UNPD100596	P12821	7.42
UNPD100596	P06213	7.36
UNPD100598	P42345	7.05
UNPD100626	P05121	7.14
UNPD100633	P42345	7.5
UNPD100640	P12821	7.13
UNPD100647	P13569	7.36
UNPD100655	P13569	7.31
UNPD100675	P12821	8.22
UNPD100676	Q9BYF1	7.57
UNPD100681	P42345	8.08
UNPD100681	P12821	7.49
UNPD100682	P42345	7.25
UNPD100687	P42345	7.08
UNPD100702	Q9BYF1	8.46
UNPD100702	P04746	7.46
UNPD100702	P12821	7.16
UNPD100708	P45984	7.1
UNPD10073	Q9BYF1	7.8
UNPD100732	O43451	11.1
UNPD100732	P14410	7.6
UNPD100732	P48736	7.25
UNPD100732	P14735	7.14
UNPD100732	P62508	7.09
UNPD100792	P42345	7.06
UNPD100799	P42336	7.58
UNPD100799	P42345	7.09
UNPD100809	P07339	7.26
UNPD10081	P06213	7.11
UNPD100810	P42336	7.14
UNPD100810	P01375	7.04
UNPD100820	Q9BYF1	7.25
UNPD100832	P12821	7.29
UNPD10084	P13569	7.09
UNPD100840	P13569	7.46
UNPD100840	Q9BYF1	7.09
UNPD100840	P42345	7.07
UNPD100867	P42336	7
UNPD100873	P42345	7.31
UNPD100879	P01375	7.14
UNPD100890	P42345	7.18
UNPD100892	P42345	7.63
UNPD100892	P35557	7.2
UNPD100892	P35568	7.05
UNPD100899	P12821	7.28
UNPD100910	P12821	7.21
UNPD100912	Q9BYF1	8.26
UNPD100912	P12821	7.03
UNPD100915	P12821	8.02
UNPD100937	Q9BYF1	7.64
UNPD100945	P12821	7.09
UNPD100945	P13569	7.05
UNPD100945	P42345	7.02
UNPD100954	P04746	7.22
UNPD100970	P28482	7.47
UNPD100971	P42336	7.36
UNPD100990	P12821	7.35
UNPD101002	P12821	7.15
UNPD101009	P42336	7.66
UNPD10101	P01375	7.3
UNPD10101	P05121	7.22
UNPD101017	P35568	7.01
UNPD101033	P01375	7.44
UNPD101037	P01375	7.66
UNPD101040	P04746	7.77
UNPD101040	Q9BYF1	7.61
UNPD101041	P42345	7.73
UNPD101041	P04746	7.47
UNPD101041	P12821	7.32
UNPD101041	P14735	7.14
UNPD101041	P19367	7.09
UNPD101041	Q9BYF1	7.01
UNPD101044	P42345	7.58
UNPD101044	P04746	7.05
UNPD101052	Q9BYF1	7.48
UNPD101055	P07339	7.02
UNPD101057	P01375	7
UNPD101078	P12821	7.19
UNPD101100	P42336	7.09
UNPD101105	Q9BYF1	7.99
UNPD101105	P12821	7.02
UNPD101120	Q9BYF1	8.45
UNPD101120	P12821	8.45
UNPD101120	P42345	7.7
UNPD101120	P35557	7.22
UNPD101120	P28482	7.14
UNPD101120	P14410	7
UNPD101124	Q9BYF1	7.42
UNPD101125	Q9BYF1	7.46
UNPD101125	P12821	7.27
UNPD101125	P42345	7.2
UNPD101131	P04746	7.49
UNPD101131	Q9BYF1	7.17
UNPD101132	P42345	7.01
UNPD101142	O43451	8.04
UNPD101142	P14410	7.33
UNPD101142	P62508	7
UNPD101152	P28482	8.96
UNPD101152	P48736	8.79
UNPD101152	P12821	8.73
UNPD101152	Q9BYF1	8.5
UNPD101152	P42345	8.03
UNPD101152	P42336	7.63
UNPD101152	P35568	7.33
UNPD101152	P27986	7.27
UNPD101152	P13569	7.24
UNPD101152	P27487	7.09
UNPD101152	P04746	7
UNPD101159	P42345	7.87
UNPD101159	P12821	7.69
UNPD101159	Q9BYF1	7.65
UNPD101164	P42345	7.17
UNPD101164	P48736	7.07
UNPD101170	P07339	7.52
UNPD101170	P12821	7.37
UNPD101170	P43220	7.33
UNPD101170	P27487	7.2
UNPD101170	P01375	7.19
UNPD101170	P42345	7.03
UNPD101188	P42345	8.33
UNPD101202	Q9BYF1	7.52
UNPD101202	P13569	7.22
UNPD101202	P53779	7.06
UNPD101205	Q9BYF1	7.39
UNPD101205	P12821	7.34
UNPD101210	P42345	7.67
UNPD101220	P53779	7.02
UNPD101228	Q9BYF1	7.52
UNPD10123	P01375	7.65
UNPD101234	P12821	7.72
UNPD101234	P01375	7.46
UNPD101234	P35557	7.31
UNPD101250	P42345	7.47
UNPD101260	P13569	8.08
UNPD101260	P42345	7.61
UNPD101286	P37231	7.2
UNPD101291	P05121	7.03
UNPD101296	P37231	7.03
UNPD101313	P12821	7.19
UNPD101321	P42345	8.86
UNPD101321	P12821	8.21
UNPD101321	Q9BYF1	7.11
UNPD101329	Q9BYF1	9.96
UNPD101329	P12821	7.15
UNPD101347	P12821	7.8
UNPD101347	P42345	7.32
UNPD101347	P04746	7.3
UNPD101361	P42345	7.03
UNPD101366	P12821	7.54
UNPD101366	Q9BYF1	7.47
UNPD101366	P42336	7.19
UNPD101366	P35557	7.18
UNPD101367	P42345	7.17
UNPD101386	P42345	7.07
UNPD101399	Q9BYF1	9.42
UNPD101399	P35557	7.63
UNPD101399	P12821	7.39
UNPD101399	P27487	7.36
UNPD101399	P04746	7.11
UNPD101399	P42345	7.06
UNPD101413	O43451	7.45
UNPD101425	P01375	7.61
UNPD101425	P42345	7.2
UNPD101425	P12821	7.12
UNPD101435	P42336	8.16
UNPD101435	P04746	7.43
UNPD101435	Q9BYF1	7.19
UNPD101440	P42336	7.94
UNPD101445	P42345	7.86
UNPD101445	P13569	7.01
UNPD101451	P35557	7.42
UNPD101451	P45984	7.32
UNPD101456	P42336	7.1
UNPD101457	P42336	7.15
UNPD101463	Q9BYF1	7.34
UNPD101467	P42345	7
UNPD101483	P42345	7.62
UNPD101511	P13569	7
UNPD101514	P12821	7.25
UNPD101514	P04746	7.11
UNPD101514	P35557	7.06
UNPD101547	P42345	7.47
UNPD101547	P12821	7.4
UNPD101579	P42345	7.27
UNPD101580	P01375	7.22
UNPD101588	P45984	7
UNPD101595	P01375	7.17
UNPD10161	P01375	7.69
UNPD101625	P12821	7.53
UNPD101627	P42345	7.18
UNPD101627	P04746	7.01
UNPD101645	P04746	7.2
UNPD101645	P13569	7.06
UNPD101670	Q9BYF1	7.25
UNPD101679	P28482	7.09
UNPD101683	P37231	7.28
UNPD101689	P42345	7.24
UNPD101692	P01375	7.22
UNPD101692	Q9BYF1	7.17
UNPD101692	P27986	7.11
UNPD1017	P42345	7.79
UNPD1017	P13569	7
UNPD10170	P12821	7.58
UNPD101708	P42345	7.57
UNPD101710	P37231	7.88
UNPD101716	P13569	7.02
UNPD10172	P37231	7.64
UNPD10173	P42336	7.5
UNPD10173	P42345	7.5
UNPD101733	Q9BYF1	7.48
UNPD101733	P06213	7.29
UNPD101733	P35557	7.1
UNPD101740	P42345	7.47
UNPD101740	P12821	7.25
UNPD101740	P35557	7.09
UNPD101744	P28482	8.45
UNPD101744	P42345	7.59
UNPD101744	Q9BYF1	7.5
UNPD101744	P13569	7.29
UNPD101744	P12821	7.19
UNPD101750	P48736	7.24
UNPD101753	P13569	7.62
UNPD101753	P01375	7.22
UNPD101753	P42345	7.11
UNPD101757	P12821	7.53
UNPD101757	P42345	7.2
UNPD101768	Q9BYF1	7
UNPD101781	Q9BYF1	7.61
UNPD101789	P27986	7.28
UNPD10179	P42345	7.05
UNPD101824	P42345	7.57
UNPD101824	P42336	7.19
UNPD101833	P37231	7.53
UNPD101846	P13569	7.13
UNPD101864	P12821	8.05
UNPD101864	P37231	7.56
UNPD101865	P42345	7.69
UNPD101865	P14735	7.55
UNPD101865	P35557	7.04
UNPD101877	P45984	9.07
UNPD101877	P12821	8.35
UNPD101877	Q9BYF1	7.39
UNPD10188	Q9BYF1	7.53
UNPD10188	P13569	7.3
UNPD10190	P42345	7.13
UNPD101910	P05121	7.54
UNPD101913	Q9BYF1	7.79
UNPD101913	P04746	7.08
UNPD101918	P35557	7.35
UNPD101918	Q9BYF1	7.14
UNPD101924	P42345	7.2
UNPD101928	P01375	7.1
UNPD101941	Q9BYF1	7.13
UNPD101964	P04746	8.74
UNPD101964	P42345	7.97
UNPD101964	P01375	7.25
UNPD101964	P13569	7.07
UNPD101964	P14735	7.06
UNPD101978	P42345	8.38
UNPD101978	P42336	8.26
UNPD101978	P12821	7.28
UNPD101981	P19367	7.2
UNPD101981	P12821	7.11
UNPD101981	P45984	7.09
UNPD101984	P42345	7
UNPD102011	P01375	7.42
UNPD102012	P42345	7.72
UNPD102012	P13569	7.49
UNPD102012	Q9BYF1	7.11
UNPD102017	P37231	7.42
UNPD102017	P42336	7.06
UNPD102019	Q9BYF1	8.24
UNPD102019	P42345	7.5
UNPD102019	P42336	7.43
UNPD102020	P13569	7.17
UNPD102020	P42345	7.01
UNPD102041	P27986	7.29
UNPD102042	P27487	7.07
UNPD102049	P42345	7.08
UNPD102054	P12821	7.03
UNPD102056	P43220	7.08
UNPD102063	P37231	7.44
UNPD102063	P04746	7.43
UNPD102063	Q9BYF1	7.02
UNPD102063	P42345	7
UNPD102065	Q9BYF1	7.19
UNPD102067	Q9BYF1	7.33
UNPD102078	P13569	7.39
UNPD102085	P13569	7.88
UNPD102087	P27986	8.69
UNPD102087	P13569	7.78
UNPD102087	P27487	7.52
UNPD102107	Q9BYF1	8.89
UNPD102107	P37231	8.39
UNPD102107	P12821	7.58
UNPD102117	P42345	7.32
UNPD102122	P12821	7.25
UNPD102136	P13569	9.78
UNPD102136	P53779	7.91
UNPD102136	P28482	7.58
UNPD102136	P01375	7.53
UNPD102136	P14618	7.47
UNPD102136	P45983	7.39
UNPD102136	P48736	7.27
UNPD102151	P14410	8.43
UNPD102151	P42336	7.88
UNPD102151	P08069	7.44
UNPD102151	P04746	7.22
UNPD102151	P12821	7.07
UNPD102158	Q9BYF1	8
UNPD102158	P35557	7.12
UNPD102158	P42336	7.09
UNPD102168	P12821	7.29
UNPD102169	Q9BYF1	7.25
UNPD10217	P27986	7.31
UNPD10217	P04746	7.19
UNPD10217	P14735	7.05
UNPD102184	P42336	7.02
UNPD102197	P35557	7.01
UNPD102207	P12821	7
UNPD102213	P42345	7.02
UNPD102227	P37231	7.87
UNPD102249	P12821	7.75
UNPD102249	P13569	7.62
UNPD102250	Q9BYF1	7.61
UNPD102263	Q9BYF1	7.28
UNPD102281	P01375	7.64
UNPD102293	P01375	9.15
UNPD102293	P12821	9.06
UNPD102293	O43451	7.66
UNPD102293	P42345	7.55
UNPD102293	P27986	7.47
UNPD102293	P19367	7.18
UNPD102303	Q9BYF1	7.42
UNPD102305	P45984	7.1
UNPD102306	Q9BYF1	7.15
UNPD102308	P42345	7.55
UNPD102308	P45983	7.06
UNPD102309	P27487	7.66
UNPD102309	P12821	7.47
UNPD102313	P01375	7.98
UNPD102313	P42336	7.09
UNPD102334	P42345	7.87
UNPD102334	P01375	7.09
UNPD10234	P07339	7.03
UNPD102342	P13569	7.17
UNPD102342	Q9BYF1	7.16
UNPD10235	P12821	7.82
UNPD102379	P12821	7.05
UNPD102388	Q9BYF1	8.1
UNPD102388	P42336	7.4
UNPD102388	P42345	7.04
UNPD102394	P30613	7.19
UNPD102397	P37231	7.37
UNPD102414	P42345	7.77
UNPD102420	P12821	9.93
UNPD102420	P01375	9.29
UNPD102420	Q9BYF1	8.59
UNPD102420	P13569	7.77
UNPD102420	P53779	7.71
UNPD102420	P27487	7.15
UNPD102420	P48736	7.14
UNPD10244	P13569	7.09
UNPD10244	P42336	7.02
UNPD102442	P42336	7.31
UNPD102480	P42345	7.66
UNPD102480	P12821	7.41
UNPD102481	Q9BYF1	7.06
UNPD102502	P42336	7.66
UNPD102502	P01375	7.55
UNPD102514	P42345	7.6
UNPD102525	P37231	8.16
UNPD102526	P35557	7.46
UNPD102526	P27986	7.17
UNPD102535	P37231	7
UNPD102540	Q9BYF1	7
UNPD102543	P04746	7.29
UNPD102544	P53779	7.13
UNPD102546	P12821	7.08
UNPD10255	P37231	7.5
UNPD102559	Q9BYF1	7.52
UNPD102580	P42345	7.32
UNPD102580	P45984	7.07
UNPD102599	P01375	8.24
UNPD102599	P14735	7.57
UNPD102599	P27487	7.39
UNPD102599	P13569	7.22
UNPD102599	P42345	7.12
UNPD102599	Q9BYF1	7.05
UNPD102599	P04746	7
UNPD102627	P13569	7.1
UNPD10264	P43220	7.05
UNPD102645	P12821	7.11
UNPD102652	P01375	8.58
UNPD102652	P12821	8.13
UNPD102652	Q9BYF1	7.93
UNPD102652	P48736	7.68
UNPD102652	P27487	7.48
UNPD102676	P13569	8.01
UNPD102677	Q9BYF1	8.44
UNPD102677	P14410	7.83
UNPD102677	P04746	7.58
UNPD102705	P45983	7.11
UNPD102725	P42345	7.12
UNPD102725	P35568	7.11
UNPD102747	P37231	7.48
UNPD102747	P35557	7.46
UNPD102751	P42345	7.74
UNPD102758	P53779	7.56
UNPD102759	P42345	7.18
UNPD102764	P12821	7.12
UNPD102792	P42345	7.48
UNPD102792	Q9BYF1	7.03
UNPD102793	P53779	7.01
UNPD102797	Q9BYF1	7.14
UNPD1028	P42345	7.17
UNPD102819	P12821	7.72
UNPD102819	P01375	7.43
UNPD102848	P28482	7.03
UNPD102855	P01375	7.32
UNPD102855	P42345	7.32
UNPD102855	Q9BYF1	7.25
UNPD102855	P12821	7.06
UNPD102873	P42345	7.06
UNPD10288	P37231	7.43
UNPD102888	P12821	7.4
UNPD102888	P42345	7
UNPD1029	P37231	7.34
UNPD1029	P42345	7.33
UNPD102904	P12821	8.27
UNPD102904	P45984	8.03
UNPD102904	Q9BYF1	7.06
UNPD102931	Q9BYF1	7.5
UNPD102934	P42336	7.56
UNPD102936	P13569	7.11
UNPD102937	P42345	7.1
UNPD102948	P42345	7.26
UNPD102957	P14735	7.08
UNPD102966	P12821	7.57
UNPD102971	P12821	7.45
UNPD102979	P13569	9.17
UNPD102983	P12821	7.5
UNPD102993	P42345	7.88
UNPD102993	P45984	7.41
UNPD102993	Q9BYF1	7.16
UNPD103	Q9BYF1	7.38
UNPD103	P12821	7.3
UNPD103011	P12821	7.07
UNPD103013	P42336	7.13
UNPD103030	P42345	7.42
UNPD103032	P42345	7.06
UNPD103035	Q9BYF1	7.84
UNPD103052	P12821	7.08
UNPD103076	P12821	7.1
UNPD103077	P08069	9.11
UNPD103077	P42336	7.61
UNPD103077	P42345	7.45
UNPD103077	P27986	7.07
UNPD10309	P42345	9.06
UNPD10309	P13569	8.66
UNPD10309	P12821	8.63
UNPD10309	P42336	8.49
UNPD10309	P01375	8.06
UNPD10309	P04746	7.58
UNPD10309	P48736	7.39
UNPD10309	P19367	7.38
UNPD10309	P14735	7.37
UNPD10309	P45983	7.2
UNPD10309	P27986	7.19
UNPD10309	P14618	7.03
UNPD103102	Q9BYF1	7.12
UNPD10311	P12821	7.6
UNPD10311	P37231	7.44
UNPD10311	P04746	7.21
UNPD103112	Q9BYF1	7.62
UNPD103116	P42345	7.53
UNPD103117	P42345	8.33
UNPD103117	P01375	7.84
UNPD103117	P01308	7.82
UNPD103117	P42336	7.44
UNPD103117	P08069	7.42
UNPD103117	P13569	7.38
UNPD103117	P48736	7.25
UNPD103117	P27986	7.2
UNPD103117	Q9BYF1	7.16
UNPD103117	P04746	7.09
UNPD103118	P12821	8.27
UNPD103118	P42345	7.81
UNPD103118	P27487	7.39
UNPD103118	Q9BYF1	7.25
UNPD103118	P14410	7.11
UNPD103122	P12821	7
UNPD103130	P42336	7.01
UNPD103133	P42336	7.03
UNPD10314	P12821	9.21
UNPD10314	P13569	7.61
UNPD10314	P01375	7.31
UNPD10314	P42345	7.23
UNPD103149	P27487	7.53
UNPD103164	O43451	8.11
UNPD103167	Q9BYF1	7.98
UNPD103168	P42345	7.98
UNPD103168	Q9BYF1	7.39
UNPD103168	P12821	7.18
UNPD103168	P01375	7.13
UNPD103169	P42345	7.31
UNPD103169	P01375	7.07
UNPD103181	P53779	7.27
UNPD103181	P12821	7.2
UNPD103183	P42345	8
UNPD103201	P42336	7.86
UNPD103201	P13569	7.34
UNPD103201	P12821	7.11
UNPD103202	P42345	7.94
UNPD103202	P04746	7.06
UNPD103204	P42345	7.42
UNPD103205	Q9BYF1	7.17
UNPD10323	P13569	7.31
UNPD103230	P42345	7.3
UNPD103241	P12821	9.44
UNPD103253	P12821	7.14
UNPD10326	P42345	7.75
UNPD10326	Q9BYF1	7.56
UNPD10326	P35557	7.23
UNPD10326	P45984	7.12
UNPD103270	P12821	7.5
UNPD10328	Q9BYF1	7.31
UNPD103292	P12821	8.13
UNPD103295	Q9BYF1	7.08
UNPD103310	P06213	7.95
UNPD103310	P01375	7.51
UNPD103310	P04746	7.3
UNPD103310	P48736	7.27
UNPD103310	P42345	7.2
UNPD103312	Q9BYF1	7.11
UNPD103331	P42336	7.05
UNPD103332	P42345	7.3
UNPD103332	P12821	7.26
UNPD103341	P12821	7.05
UNPD103347	P42345	7.49
UNPD103347	P12821	7.2
UNPD103347	P01375	7.06
UNPD103353	P37231	7.88
UNPD103362	P08069	7.3
UNPD103369	P01375	7.53
UNPD103372	P05121	7.44
UNPD103372	P13569	7.25
UNPD103393	P42345	7.18
UNPD10341	P13569	8.4
UNPD10341	P12821	8.13
UNPD10341	P35557	7.14
UNPD103419	P42345	7.11
UNPD103429	P12821	7.69
UNPD103429	P13569	7.16
UNPD103435	P53779	7.33
UNPD103435	P45983	7.2
UNPD103435	P37231	7.14
UNPD103435	P13569	7.09
UNPD103435	P12821	7.09
UNPD103449	P42345	7.12
UNPD103450	P01375	7.45
UNPD103488	P35557	8.77
UNPD103488	P42345	7.54
UNPD10349	P37231	8
UNPD103509	P12821	8.16
UNPD103510	P28482	7.74
UNPD103510	P42345	7.22
UNPD103524	P12821	7.03
UNPD103531	P01375	8.9
UNPD103531	P12821	8.73
UNPD103531	Q9BYF1	8.42
UNPD103533	P37231	8.68
UNPD103533	P12821	8.1
UNPD103533	P42345	7.72
UNPD103533	P27487	7.12
UNPD103533	P62508	7.12
UNPD103534	P42345	7.2
UNPD103542	P12821	7.09
UNPD103568	P01375	7.4
UNPD10357	P37231	7.79
UNPD10357	P42345	7.2
UNPD10357	P05121	7.06
UNPD103601	P12821	7.09
UNPD103609	P42345	7.11
UNPD103634	P42345	7.59
UNPD103658	Q9BYF1	7
UNPD103672	P12821	7.09
UNPD103691	P12821	7.39
UNPD103699	P45984	7.84
UNPD103699	P12821	7.31
UNPD103711	P42345	7.14
UNPD103725	P37231	7.12
UNPD103731	P37231	7.47
UNPD103750	P42345	7.16
UNPD103767	P42345	7.84
UNPD103767	P37231	7.25
UNPD103772	P35557	7.66
UNPD103779	P12821	7.16
UNPD103790	P37231	7.18
UNPD103798	P12821	8.02
UNPD103798	Q9BYF1	7.22
UNPD103798	P13569	7.18
UNPD103805	P37231	7.5
UNPD103808	P01375	7
UNPD103812	P42345	7.83
UNPD103812	P01375	7
UNPD103819	P42345	7.17
UNPD103819	Q9BYF1	7.17
UNPD103825	P42345	7.16
UNPD103825	P53779	7.14
UNPD103833	P37231	8.02
UNPD103833	P42345	7.69
UNPD103833	P12821	7.37
UNPD103833	P42336	7.05
UNPD103833	Q9BYF1	7.01
UNPD103847	P12821	7.24
UNPD103847	P13569	7.17
UNPD103847	P45984	7.09
UNPD103847	Q9BYF1	7.03
UNPD103849	P37231	7.69
UNPD103852	P42345	7.26
UNPD103853	Q9BYF1	7
UNPD10386	Q9BYF1	7.86
UNPD10386	P42345	7.43
UNPD10386	P13569	7.25
UNPD10386	P12821	7.19
UNPD10386	P48736	7.11
UNPD103864	P12821	7.3
UNPD103872	P42336	7.37
UNPD103876	P42345	7.21
UNPD103876	P28482	7.12
UNPD103879	P08069	7.43
UNPD103906	Q9BYF1	9.35
UNPD103906	P04746	8.59
UNPD103906	P12821	8.29
UNPD103906	P27487	7.87
UNPD103906	P13569	7.79
UNPD103906	P07339	7.65
UNPD103906	P42345	7.64
UNPD103906	P35557	7.61
UNPD103906	P01375	7.49
UNPD103906	P06213	7.4
UNPD103906	O43451	7.33
UNPD103906	P42336	7.24
UNPD103906	P48736	7.16
UNPD103906	P14735	7.14
UNPD103906	P43220	7
UNPD103942	P45984	7.06
UNPD103945	P48736	7.43
UNPD103945	P01375	7.11
UNPD103960	P13569	7.8
UNPD103960	P08069	7.49
UNPD103960	P42345	7.49
UNPD103960	P35557	7.16
UNPD103965	P06213	7.13
UNPD103971	P12821	7.03
UNPD103985	P42345	7.78
UNPD10404	P04746	7.85
UNPD10404	P12821	7.09
UNPD104050	P01375	7.11
UNPD104050	P04746	7.06
UNPD104053	P12821	7.04
UNPD10406	P37231	7.38
UNPD10406	Q9BYF1	7.28
UNPD104061	P35557	7.09
UNPD104065	P53779	7.44
UNPD104089	P42345	7.72
UNPD104089	P42336	7.47
UNPD104089	P12821	7.22
UNPD104089	Q9BYF1	7.21
UNPD104094	P13569	7.17
UNPD104099	Q9BYF1	7.55
UNPD10410	P13569	7.24
UNPD104100	Q9BYF1	9.03
UNPD104100	O43451	8.02
UNPD104100	P14410	7.33
UNPD104134	P42345	7.5
UNPD104134	P08069	7.11
UNPD104141	Q9BYF1	7.84
UNPD104141	P28482	7.83
UNPD104141	P13569	7.03
UNPD104149	P42345	7.73
UNPD104153	P27487	7.06
UNPD104182	Q9BYF1	7.61
UNPD104182	P35557	7.27
UNPD104182	P45984	7.26
UNPD104182	P14410	7.06
UNPD104182	O43451	7
UNPD104184	P08069	7.2
UNPD104195	P42345	7.39
UNPD104206	P42345	8.66
UNPD104206	P30613	7.33
UNPD104206	P48736	7.09
UNPD104206	P19367	7.01
UNPD104207	P12821	7.5
UNPD104207	Q9BYF1	7.49
UNPD104211	P42345	7.26
UNPD104229	Q9BYF1	8.13
UNPD104229	P37231	7.73
UNPD104229	P07339	7.53
UNPD104229	P42345	7.17
UNPD104229	P04746	7.02
UNPD104239	P45984	7.64
UNPD104239	P48736	7.38
UNPD104239	P35557	7.31
UNPD104239	P13569	7.09
UNPD104239	Q9BYF1	7.03
UNPD104244	P12821	7.48
UNPD10425	P35557	7.65
UNPD104262	P42345	7.23
UNPD104266	Q9BYF1	7.12
UNPD104274	Q9BYF1	7.28
UNPD104281	P12821	7.11
UNPD104298	P42345	7
UNPD104319	P35557	7.68
UNPD104319	P12821	7.13
UNPD104328	P37231	7
UNPD10433	P42336	7.55
UNPD10433	P12821	7.5
UNPD10433	P01375	7.22
UNPD10433	P42345	7.03
UNPD104333	P42345	7.17
UNPD104333	P37231	7.03
UNPD104337	P42336	7.42
UNPD104349	P04746	7.33
UNPD104364	P04746	7.55
UNPD104382	P42345	7.75
UNPD104385	P12821	7.72
UNPD104385	P37231	7.05
UNPD104386	P42345	7.38
UNPD104390	P42336	7.32
UNPD104390	Q9BYF1	7.2
UNPD104390	P42345	7
UNPD104400	Q9BYF1	7.9
UNPD104400	P42336	7.09
UNPD104400	P42345	7.07
UNPD104419	P42345	7.06
UNPD104423	P05121	7.27
UNPD104438	P12821	7.76
UNPD104441	P42345	7.34
UNPD104457	P01375	8.49
UNPD104457	P48736	8.04
UNPD104457	P06213	7.68
UNPD104457	P30613	7.3
UNPD104457	P12821	7.28
UNPD104457	P04746	7.12
UNPD104457	P27361	7.05
UNPD104457	P14735	7.03
UNPD104462	P12821	8.05
UNPD104462	P13569	7.76
UNPD104462	Q9BYF1	7.43
UNPD104462	P35557	7.39
UNPD104462	P42345	7.2
UNPD104462	P01375	7.19
UNPD104462	P45984	7.14
UNPD104469	Q9BYF1	7.88
UNPD104474	P04746	7.24
UNPD104474	P27487	7.01
UNPD10451	Q9BYF1	7.06
UNPD10451	P48736	7.03
UNPD104519	P42345	7.68
UNPD104519	P35568	7.08
UNPD104525	P42345	7.03
UNPD104526	P42345	7.75
UNPD104526	P14735	7.31
UNPD104534	P42345	7.18
UNPD104556	Q9BYF1	7.06
UNPD104557	P12821	7.86
UNPD104557	P42345	7.04
UNPD104562	P37231	7.25
UNPD104569	P04746	7.04
UNPD104572	Q9BYF1	7.13
UNPD104577	P01375	7.16
UNPD104580	P04746	8.24
UNPD104580	Q9BYF1	7.75
UNPD104580	P08069	7.28
UNPD104580	P42345	7.14
UNPD104580	P35557	7.09
UNPD104580	P12821	7
UNPD104595	P12821	7.44
UNPD104616	Q9BYF1	7.69
UNPD104624	Q9BYF1	7.18
UNPD104628	P45983	7.89
UNPD104641	P04746	7.42
UNPD10465	P42345	7.78
UNPD104657	Q9BYF1	7.12
UNPD104684	P45984	7.58
UNPD104684	P13569	7.32
UNPD104703	P14735	7.5
UNPD104703	P12821	7.5
UNPD104703	P42345	7.35
UNPD104703	P42336	7.17
UNPD104703	P06213	7.17
UNPD104711	Q9BYF1	7.03
UNPD104713	P37231	7.36
UNPD104716	P12821	7.04
UNPD104718	P45984	7.01
UNPD104727	P12821	7.05
UNPD104729	P27986	7.05
UNPD10473	P42345	7.28
UNPD104730	P42336	7.42
UNPD104775	Q9BYF1	7.23
UNPD104779	Q9BYF1	9.04
UNPD104779	P42345	7.2
UNPD1048	P01375	7.51
UNPD1048	P12821	7.49
UNPD1048	Q9BYF1	7.45
UNPD10480	P01375	7.67
UNPD10480	P42345	7.58
UNPD10480	Q9BYF1	7.5
UNPD104800	P42336	7.44
UNPD104818	P12821	7.9
UNPD104821	P12821	7.83
UNPD104821	P04746	7.68
UNPD104821	Q9BYF1	7.39
UNPD104821	O43451	7.02
UNPD104822	P42345	8.42
UNPD104855	P42345	7.26
UNPD104887	P48736	7.74
UNPD104887	P42336	7.31
UNPD104887	P42345	7.1
UNPD104895	P12821	7.03
UNPD1049	P12821	7.91
UNPD1049	P45984	7.59
UNPD1049	Q9BYF1	7.34
UNPD1049	P35557	7
UNPD104916	Q9BYF1	7.31
UNPD104916	P42345	7.14
UNPD104943	P01375	7.18
UNPD10495	O43451	7.81
UNPD104951	Q9BYF1	7.39
UNPD104955	P42336	7.88
UNPD104968	P13569	7.04
UNPD104986	P13569	7.85
UNPD104986	P42345	7.19
UNPD105006	P42345	8.1
UNPD105006	Q9BYF1	7.99
UNPD105006	P01375	7.71
UNPD105006	P12821	7.52
UNPD105020	P42345	8.02
UNPD105020	P12821	7.06
UNPD105027	P35557	7.29
UNPD10504	P35557	7.28
UNPD105041	P01375	7.31
UNPD105043	P27487	7.33
UNPD105043	P42345	7.12
UNPD105060	P12821	7.07
UNPD105067	Q9BYF1	7.18
UNPD105070	Q9BYF1	7.14
UNPD105087	P13569	7.55
UNPD105095	Q9BYF1	7.12
UNPD105096	P42345	7.18
UNPD105109	P12821	7.01
UNPD105148	P12821	7.14
UNPD105156	P42345	7.54
UNPD105156	P13569	7.37
UNPD105156	P04746	7.25
UNPD10516	Q9BYF1	7.19
UNPD105163	P12821	8.35
UNPD105163	Q9BYF1	8.31
UNPD105168	P12821	8.04
UNPD105168	Q9BYF1	7.17
UNPD105172	P42345	7.48
UNPD1052	P42336	7.25
UNPD105210	P37231	7.32
UNPD105212	P42345	7.01
UNPD105220	P35557	7.69
UNPD105222	P42336	7.12
UNPD105234	P37231	7.63
UNPD105234	P01375	7.63
UNPD105234	P42336	7.44
UNPD105234	P42345	7.3
UNPD105234	P08069	7.22
UNPD105234	P28482	7
UNPD105234	P35557	7
UNPD105266	P27986	7.06
UNPD105268	P13569	7.35
UNPD105281	Q9BYF1	7.12
UNPD105285	Q9BYF1	7.23
UNPD105296	P42345	7.53
UNPD105296	P12821	7.09
UNPD105312	P35568	7
UNPD105326	P45984	8.03
UNPD105338	P42345	7.6
UNPD10534	P01375	7.06
UNPD105357	P42345	7.38
UNPD105358	P12821	8.09
UNPD105358	Q9BYF1	7.21
UNPD105359	Q9BYF1	7.53
UNPD105359	P42345	7.35
UNPD105364	Q9BYF1	7.17
UNPD105364	P42345	7.09
UNPD105397	P12821	7.46
UNPD105397	P01375	7.14
UNPD105414	P42345	9.24
UNPD105414	P48736	7.06
UNPD105427	Q9BYF1	7.11
UNPD105431	P12821	7.42
UNPD105431	P01375	7.39
UNPD105431	P27986	7.13
UNPD105431	Q9BYF1	7
UNPD105436	P42336	7.21
UNPD105440	O43451	9.31
UNPD105440	Q9BYF1	8.41
UNPD105440	P27487	7.16
UNPD105471	P12821	7.4
UNPD105471	P13569	7.39
UNPD105490	P12821	7.88
UNPD105519	P12821	8.13
UNPD105519	Q9BYF1	7.88
UNPD105521	P12821	7.02
UNPD105525	P12821	7.8
UNPD105531	P13569	7.28
UNPD105552	Q9BYF1	7.31
UNPD105561	P13569	8.21
UNPD105561	P06213	7.36
UNPD105565	P42345	7.08
UNPD10557	P37231	7.68
UNPD10557	P27361	7.64
UNPD10557	P42345	7.47
UNPD10557	P08069	7.25
UNPD10557	P42336	7.02
UNPD10558	P37231	7.5
UNPD10558	P42336	7.12
UNPD105582	P12821	7.31
UNPD105582	P13569	7.23
UNPD105595	P37231	7.12
UNPD105598	P42345	7.25
UNPD105631	P42345	7.44
UNPD105631	P35557	7.14
UNPD105650	P42336	7.16
UNPD105654	Q9BYF1	7.19
UNPD105654	P42345	7
UNPD105665	P42345	7.06
UNPD105677	P01375	7.05
UNPD105689	Q9BYF1	7.07
UNPD105692	P12821	7.42
UNPD105704	P01375	7.42
UNPD105711	P42345	7.46
UNPD105713	P42345	7.93
UNPD105713	P12821	7.25
UNPD105713	Q9BYF1	7.22
UNPD105719	Q9BYF1	7.23
UNPD105729	P05121	7.08
UNPD105730	Q9BYF1	7.73
UNPD105730	P12821	7.27
UNPD105740	P42345	7.09
UNPD105740	P08069	7.05
UNPD105748	P42345	7.52
UNPD105748	P42336	7.5
UNPD105748	P35557	7.22
UNPD105759	Q9BYF1	7.14
UNPD105762	P42345	7.28
UNPD105762	Q9BYF1	7.14
UNPD105765	P12821	7.58
UNPD105765	Q9BYF1	7.06
UNPD105765	P01375	7.04
UNPD105784	P42345	7.42
UNPD105786	P42345	8.44
UNPD105786	P28482	7.6
UNPD105786	P12821	7.58
UNPD105788	P13569	7.05
UNPD105793	P27487	7.59
UNPD105793	P42345	7.47
UNPD105793	P12821	7.37
UNPD105793	P37231	7.32
UNPD105809	P45984	7.2
UNPD105809	P37231	7.17
UNPD105809	Q9BYF1	7.06
UNPD105810	P12821	7.11
UNPD105822	Q9BYF1	7.9
UNPD105825	P12821	7.13
UNPD105828	P13569	8.34
UNPD105828	P35557	7.42
UNPD105828	P12821	7.11
UNPD105835	P12821	7.09
UNPD105839	P42345	7.38
UNPD10584	P07339	7.01
UNPD105843	P13569	7.03
UNPD105862	P42345	7.06
UNPD105863	P42336	7.64
UNPD105863	P27986	7.01
UNPD105879	P12821	7.66
UNPD105879	P42336	7.22
UNPD105887	P42345	7.21
UNPD105908	P13569	7.15
UNPD105908	P27487	7.06
UNPD105917	P12821	7.25
UNPD105919	P42336	7.64
UNPD105919	Q9BYF1	7.09
UNPD105919	P04746	7
UNPD105967	Q9BYF1	7.79
UNPD10602	P13569	7.17
UNPD106030	Q9BYF1	8.46
UNPD106030	P42336	8.13
UNPD106030	P42345	7.73
UNPD106058	P01375	7.32
UNPD106058	P35557	7.07
UNPD106060	P42345	7.23
UNPD106072	P42345	7.53
UNPD106072	Q9BYF1	7
UNPD106089	P04746	7.9
UNPD106089	Q9BYF1	7.46
UNPD106091	P45984	7.81
UNPD106091	P42345	7.17
UNPD10610	Q9BYF1	8.76
UNPD10610	P13569	8.32
UNPD10610	P45984	8.29
UNPD10610	P04746	7.55
UNPD10610	P53779	7.32
UNPD106109	P37231	7.31
UNPD106122	P35557	7.36
UNPD106131	P42345	7.06
UNPD106132	P12821	7.7
UNPD106132	P42345	7.25
UNPD106132	P13569	7.01
UNPD106135	P42345	8.21
UNPD106141	P48736	7.37
UNPD106157	P28482	7.32
UNPD10616	P42345	7.54
UNPD10616	P12821	7.23
UNPD106182	Q9BYF1	7.39
UNPD106182	P42336	7.22
UNPD106182	P53779	7.1
UNPD106182	P42345	7
UNPD106187	Q9BYF1	7
UNPD1062	P53779	7.06
UNPD106204	P42345	7.84
UNPD106204	P42336	7.14
UNPD106213	P42345	7.6
UNPD106220	P04746	7.28
UNPD106243	Q9BYF1	7.26
UNPD106243	P04746	7.12
UNPD106255	P13569	7.26
UNPD106255	P28482	7.1
UNPD106257	Q9BYF1	7.14
UNPD106259	P14735	7.83
UNPD106263	P37231	9.01
UNPD106263	P04746	7.14
UNPD106281	P53779	7.06
UNPD106283	Q9BYF1	7
UNPD106292	P13569	7.15
UNPD106292	P01375	7.07
UNPD10630	P28482	7.17
UNPD10630	P27986	7.14
UNPD10630	P05121	7.11
UNPD10630	P37231	7.07
UNPD10630	P42345	7
UNPD106315	P42345	7.78
UNPD106320	P42345	8.31
UNPD106320	Q9BYF1	7.47
UNPD106320	P27986	7.28
UNPD106320	P13569	7.12
UNPD106320	P12821	7.03
UNPD106320	P04746	7.02
UNPD106320	P01375	7
UNPD106321	P27986	7.58
UNPD106321	P42345	7.28
UNPD106321	P01375	7.25
UNPD106321	P04746	7.17
UNPD106331	P42336	7.24
UNPD106364	P12821	7.44
UNPD106364	Q9BYF1	7.44
UNPD106375	P01375	7.65
UNPD106403	P42345	8.06
UNPD106407	P42345	7.45
UNPD106436	Q9BYF1	7.69
UNPD106441	P42345	7.21
UNPD106443	P42345	7.98
UNPD106443	P05121	7.71
UNPD106443	P13569	7.22
UNPD106443	P12821	7.16
UNPD106450	P30613	7.72
UNPD106460	Q9BYF1	7
UNPD106460	P12821	7
UNPD106472	P42345	8.05
UNPD106473	P12821	7.17
UNPD106490	P42345	7.14
UNPD106503	P27487	7.68
UNPD106503	Q9BYF1	7.44
UNPD106517	P37231	7.74
UNPD106517	P27986	7.07
UNPD106524	P12821	7.87
UNPD106524	P13569	7.8
UNPD106524	P45984	7.54
UNPD106524	Q9BYF1	7.53
UNPD106524	P42336	7.23
UNPD106532	P01375	7.47
UNPD106552	P12821	7.42
UNPD106568	P35557	7.17
UNPD106569	P30613	7.58
UNPD106576	P12821	7.64
UNPD106595	P04746	7.15
UNPD1066	P13569	8.12
UNPD106612	P27986	7.7
UNPD106620	P27487	7.17
UNPD106633	Q9BYF1	8.68
UNPD106633	P12821	8.49
UNPD106633	P14410	7.64
UNPD106633	P13569	7.29
UNPD106633	P48736	7
UNPD106639	P12821	7.25
UNPD106647	P12821	8.52
UNPD106647	P42345	7.65
UNPD106647	P14735	7.5
UNPD106647	P14410	7.17
UNPD106649	P12821	7.75
UNPD106649	P01375	7.2
UNPD10667	P27487	7.48
UNPD10667	Q9BYF1	7.06
UNPD106671	P01375	7.11
UNPD10668	P12821	7.6
UNPD10669	Q9BYF1	7.22
UNPD106700	P42336	7
UNPD106707	P01375	7.11
UNPD106733	P42345	7.18
UNPD106734	P35557	7.24
UNPD106734	P01375	7.01
UNPD106753	P42345	7.83
UNPD106755	P12821	7.09
UNPD106759	P12821	8.16
UNPD106759	P42345	7.05
UNPD106783	P42345	7.6
UNPD106791	P12821	7.46
UNPD106791	Q9BYF1	7.32
UNPD106796	P12821	8.4
UNPD106796	P19367	7.11
UNPD106801	Q9BYF1	7.35
UNPD106801	P37231	7.13
UNPD106809	P12821	7.66
UNPD106813	P37231	7.4
UNPD106816	P07339	9.23
UNPD106816	P28482	7.83
UNPD106816	P04746	7.45
UNPD106816	P37231	7.4
UNPD106816	P42345	7.4
UNPD106816	P19367	7.16
UNPD106843	P42345	7.16
UNPD106852	P42345	7.44
UNPD106853	P37231	7.06
UNPD106861	P12821	7.06
UNPD10689	Q9BYF1	7.55
UNPD106896	P42345	7.24
UNPD106896	P12821	7
UNPD106897	P27487	7.25
UNPD106897	Q9BYF1	7.08
UNPD106897	P04746	7
UNPD106907	P04746	7.13
UNPD106918	P42345	7.74
UNPD106918	Q9BYF1	7.07
UNPD106919	P12821	7.37
UNPD106938	P14735	7.02
UNPD106938	P07339	7.01
UNPD106938	P35557	7
UNPD106945	P42345	7.16
UNPD106947	P12821	7.44
UNPD106954	P53779	7.19
UNPD106971	P42345	7.02
UNPD106971	P37231	7.01
UNPD106978	P42336	7.02
UNPD10699	P14735	7.09
UNPD106992	Q9BYF1	7.16
UNPD106999	P12821	7.96
UNPD10700	P37231	7.94
UNPD10700	P42345	7.13
UNPD107006	P28482	7.18
UNPD107014	P37231	7.07
UNPD107015	P12821	7.3
UNPD10702	P42345	8.38
UNPD10702	P01375	7.5
UNPD10702	P37231	7.23
UNPD107028	P27986	7.12
UNPD107031	P42345	8.13
UNPD107031	P12821	7.39
UNPD107031	P07339	7.22
UNPD107032	Q9BYF1	8.14
UNPD107032	P12821	7.52
UNPD107032	P42345	7.11
UNPD107036	P37231	7.41
UNPD10704	P27986	7.41
UNPD10707	Q9BYF1	7.32
UNPD10707	P42345	7.19
UNPD10707	P35568	7.1
UNPD107075	P04746	7.01
UNPD107122	P04746	8.21
UNPD107122	Q9BYF1	8.02
UNPD107122	P01375	7.89
UNPD107122	P13569	7.38
UNPD107122	P07339	7.29
UNPD10713	Q9BYF1	7.01
UNPD10714	P42336	7.66
UNPD107142	P13569	7.18
UNPD107146	P42336	7.12
UNPD107147	P48736	7.57
UNPD107177	P42336	7.5
UNPD107185	P13569	7.89
UNPD107185	P28482	7.58
UNPD107185	P27361	7.29
UNPD107185	P35568	7.23
UNPD107185	P42345	7.14
UNPD107185	P48736	7.11
UNPD107188	P12821	8.98
UNPD107188	P13569	7.86
UNPD107188	P01375	7.34
UNPD107188	P07339	7.06
UNPD107188	P04746	7.03
UNPD107198	P37231	7.59
UNPD107200	Q9BYF1	7.35
UNPD107204	P12821	7.73
UNPD107204	Q9BYF1	7.03
UNPD107211	Q9BYF1	7.08
UNPD107217	P01375	7.8
UNPD107217	P48736	7.09
UNPD107217	P42345	7.04
UNPD107217	P12821	7.01
UNPD107237	P42345	8.11
UNPD107253	P12821	7.03
UNPD107278	Q9BYF1	7.44
UNPD107278	P01375	7.03
UNPD107324	P12821	7.06
UNPD107326	P35557	7.2
UNPD107326	P13569	7.03
UNPD107328	P37231	7.16
UNPD10733	P01375	7.1
UNPD107353	Q9BYF1	7.42
UNPD107356	Q9BYF1	7.93
UNPD107356	P28482	7.54
UNPD107356	P42336	7.42
UNPD107369	P42345	7.52
UNPD107374	Q9BYF1	7.03
UNPD10738	P12821	7.22
UNPD107380	P42345	7.03
UNPD107385	P42336	7.25
UNPD107410	P42336	7.32
UNPD107410	P12821	7.08
UNPD107442	P37231	7.08
UNPD107447	P48736	7.12
UNPD107450	P42345	7.16
UNPD107452	P48736	7.28
UNPD107467	P12821	7.13
UNPD107467	P42336	7.12
UNPD107470	P01375	7.1
UNPD107478	P04746	7
UNPD107492	P45984	7.36
UNPD107492	P35557	7.3
UNPD107502	P37231	7.86
UNPD107503	P42345	7.78
UNPD107503	P42336	7.14
UNPD107508	P06213	7.18
UNPD107511	P45984	7.35
UNPD107521	Q9BYF1	7.2
UNPD107533	P37231	7.22
UNPD107533	P27986	7.11
UNPD107544	P42345	7.63
UNPD107544	P12821	7.24
UNPD107552	P12821	7.14
UNPD107557	P42336	7.77
UNPD107557	P37231	7.77
UNPD107557	P27487	7.26
UNPD107568	P42345	7.29
UNPD107572	P42345	7.15
UNPD107572	P01375	7.05
UNPD107577	P12821	8.57
UNPD107577	P42336	7.84
UNPD107577	P48736	7.42
UNPD107577	Q9BYF1	7.26
UNPD107577	P35557	7.23
UNPD107577	P42345	7.15
UNPD107601	P12821	8.65
UNPD107601	P27487	8.1
UNPD107601	P01375	7.59
UNPD107601	P48736	7.49
UNPD107601	P05121	7.01
UNPD107601	P27986	7
UNPD107604	P42336	7.17
UNPD107609	P12821	8.13
UNPD107609	P06213	7.03
UNPD107629	P27986	7.1
UNPD10764	P01375	7.09
UNPD107651	P42345	7.35
UNPD107657	P12821	7.43
UNPD107672	Q9BYF1	8.46
UNPD107672	P01375	7.45
UNPD107672	P42345	7.24
UNPD107682	O43451	12.12
UNPD107682	P35557	9.86
UNPD107682	P14410	9.59
UNPD107682	P27487	8.98
UNPD107682	P07339	8.74
UNPD107682	P13569	8.73
UNPD107682	P04746	8.42
UNPD107682	P35568	8.19
UNPD107682	P11474	8.15
UNPD107682	P43220	8.05
UNPD107682	P19367	8.03
UNPD107682	P01308	7.92
UNPD107682	P45984	7.8
UNPD107682	P37231	7.57
UNPD107690	P12821	7.25
UNPD107695	Q9BYF1	7.25
UNPD107697	P42345	7.1
UNPD107698	Q9BYF1	7.31
UNPD107699	P12821	7.86
UNPD107699	Q9BYF1	7.33
UNPD107706	P42345	7.09
UNPD107706	P12821	7.03
UNPD107715	P42345	8
UNPD107715	Q9BYF1	7.32
UNPD107719	P42345	7.05
UNPD107727	P42345	8.37
UNPD107727	P06213	7.79
UNPD107727	Q9BYF1	7.76
UNPD107727	P13569	7.58
UNPD107727	P12821	7.03
UNPD107727	P01375	7
UNPD107740	P05121	7
UNPD107743	P12821	7.71
UNPD107744	P27487	7.04
UNPD107757	P04746	7.65
UNPD107757	P42336	7.27
UNPD107757	P13569	7.19
UNPD107758	P42345	7.82
UNPD107758	P53779	7.19
UNPD107758	P35568	7.17
UNPD107758	P04746	7.17
UNPD107761	P42345	7.79
UNPD107770	P42336	7.22
UNPD107799	P42345	7.12
UNPD107805	P13569	7.19
UNPD107805	P28482	7.16
UNPD107809	P04746	7.29
UNPD107809	P12821	7.04
UNPD107810	P01375	7.08
UNPD107812	Q9BYF1	7.13
UNPD107817	P37231	7.09
UNPD107818	P42345	7.06
UNPD107841	P37231	7.74
UNPD107841	P12821	7.26
UNPD107850	P42345	7.06
UNPD107850	P12821	7.03
UNPD107858	P13569	7.37
UNPD107860	P12821	7.02
UNPD107863	P12821	7.78
UNPD107866	P42345	7.38
UNPD107866	P12821	7.33
UNPD107867	P01375	8.17
UNPD10787	P04746	7.76
UNPD10787	Q9BYF1	7.27
UNPD10787	P42345	7.23
UNPD107876	P27487	8.35
UNPD107876	P35568	7.98
UNPD107876	P13569	7.91
UNPD107876	P01375	7.66
UNPD107876	P19367	7.22
UNPD107878	P04746	7.8
UNPD107878	P37231	7.64
UNPD107878	P08069	7.15
UNPD107878	P13569	7.11
UNPD107878	P27986	7.1
UNPD107902	Q9BYF1	8.52
UNPD107902	P12821	7.92
UNPD10791	P12821	7.43
UNPD10791	P35568	7.03
UNPD107911	P48736	7.8
UNPD107911	P19367	7.58
UNPD107911	P01375	7.44
UNPD107911	P12821	7.18
UNPD107912	P42345	7.87
UNPD107912	P12821	7.28
UNPD107926	P12821	7.36
UNPD10793	Q9BYF1	7.2
UNPD10793	P12821	7.14
UNPD107935	P37231	7.21
UNPD10794	Q9BYF1	9.01
UNPD10794	P42345	7.15
UNPD10794	P27487	7.02
UNPD107953	P37231	7.22
UNPD107953	P13569	7.07
UNPD107965	P42345	7.71
UNPD107965	P04746	7.28
UNPD107965	P12821	7.06
UNPD107986	P42345	7.25
UNPD107986	P04746	7.03
UNPD107991	P12821	7.47
UNPD107993	P48736	7.02
UNPD107995	P01375	8.35
UNPD108003	P27487	7.69
UNPD108005	P35557	7.33
UNPD108015	P27986	7.38
UNPD108015	P45984	7.03
UNPD108059	P42336	7.17
UNPD108059	P42345	7.07
UNPD108084	P28482	8.01
UNPD108084	Q9BYF1	7.69
UNPD108084	P06213	7.54
UNPD108084	P35568	7.47
UNPD108084	P35557	7.31
UNPD108084	P12821	7.27
UNPD108084	P45983	7.11
UNPD108103	P27986	7.72
UNPD108112	P42345	7.44
UNPD108112	P48736	7.26
UNPD108112	P27361	7.17
UNPD108112	P01375	7.09
UNPD108118	P12821	7
UNPD108119	P28482	7.28
UNPD108121	Q9BYF1	7.28
UNPD10817	P35568	7.21
UNPD108175	Q9BYF1	7.75
UNPD108175	P12821	7.47
UNPD108175	P14735	7.14
UNPD108175	P42345	7.11
UNPD108182	P27986	7.22
UNPD108184	P42345	7.08
UNPD108199	P35557	7.46
UNPD108199	P07339	7.2
UNPD1082	P12821	7.71
UNPD10822	P37231	7.62
UNPD10822	Q9BYF1	7.22
UNPD10822	P04746	7.14
UNPD10822	P42336	7.07
UNPD10822	P42345	7.05
UNPD10823	P48736	7.73
UNPD10823	Q9BYF1	7.57
UNPD10823	P12821	7.04
UNPD10824	P13569	7.3
UNPD10824	P12821	7.05
UNPD108244	Q9BYF1	7.25
UNPD108254	P27487	7.72
UNPD108254	P12821	7.17
UNPD108254	P28482	7.16
UNPD108254	P13569	7.14
UNPD108268	Q9BYF1	8.4
UNPD108268	P42345	7.96
UNPD108268	P12821	7.71
UNPD108276	P13569	7
UNPD108278	P12821	7.72
UNPD1083	P45984	7.05
UNPD108302	P37231	7.13
UNPD108310	Q9BYF1	7.53
UNPD108310	P27487	7.31
UNPD108310	P12821	7.25
UNPD108310	P14410	7.21
UNPD108310	P42345	7.12
UNPD108310	P45984	7
UNPD108315	P12821	8.21
UNPD108315	P01375	7.13
UNPD108317	P42345	7
UNPD108390	P42345	7.56
UNPD108394	P12821	8.14
UNPD108394	P04746	7.78
UNPD10840	P12821	7.35
UNPD10840	P13569	7.33
UNPD108438	P42345	7.03
UNPD108444	P45983	7.75
UNPD108444	P42345	7.74
UNPD108444	Q9BYF1	7.52
UNPD108444	P06213	7.03
UNPD108444	P13569	7.01
UNPD108445	P42345	7.23
UNPD108468	P08069	7
UNPD108473	Q9BYF1	7.55
UNPD108475	P12821	7.32
UNPD108475	P42345	7.06
UNPD108484	P42336	7.31
UNPD108504	P42345	7.32
UNPD108533	Q9BYF1	7.28
UNPD108538	P53779	7.58
UNPD10855	P12821	7.35
UNPD108586	Q9BYF1	7.55
UNPD108589	Q9BYF1	7.53
UNPD108589	P45984	7.29
UNPD108589	P04746	7.1
UNPD10861	P13569	7.14
UNPD108611	P53779	7.03
UNPD108616	P42336	7.82
UNPD108621	Q9BYF1	7.17
UNPD108637	P12821	7.58
UNPD108648	P42345	7.36
UNPD10865	P05121	7.16
UNPD108660	P13569	7.46
UNPD108660	P27986	7.45
UNPD108660	P42345	7.06
UNPD108670	P42345	7.06
UNPD108677	P42345	7.5
UNPD108677	P12821	7.2
UNPD108683	P48736	7.22
UNPD108734	P04746	7.64
UNPD108739	P42336	7.11
UNPD10875	P01375	7.64
UNPD108758	P45984	7.09
UNPD108760	P42345	7.51
UNPD108764	P01375	7.2
UNPD108777	P42345	7.71
UNPD108797	P12821	7.57
UNPD108797	P13569	7.28
UNPD108805	P01375	7.82
UNPD108805	P27986	7.66
UNPD108805	P12821	7.63
UNPD108807	P42336	7.1
UNPD108825	P37231	7.54
UNPD108825	P48736	7.15
UNPD108874	P28482	8.35
UNPD108881	P42345	9.22
UNPD108881	P04746	8.58
UNPD108881	P13569	7.81
UNPD108881	P42336	7.67
UNPD108881	P12821	7.57
UNPD108881	P48736	7.28
UNPD108881	P01375	7.21
UNPD108881	P14735	7.14
UNPD108908	P27487	7.18
UNPD108909	P42345	7.2
UNPD108909	P05121	7
UNPD108914	P35557	7.76
UNPD108914	P42345	7.51
UNPD108914	P12821	7.32
UNPD108914	Q9BYF1	7.3
UNPD108914	P06213	7.21
UNPD108919	Q9BYF1	7.94
UNPD108927	P42345	7.35
UNPD108927	P53779	7.06
UNPD108936	P42345	8.77
UNPD108936	P12821	8.74
UNPD108936	P27487	8.37
UNPD108936	P19367	8.14
UNPD108936	Q9BYF1	7.84
UNPD108936	P48736	7.56
UNPD108936	P30613	7.47
UNPD108936	P01375	7.31
UNPD108956	P06213	7.11
UNPD108963	P04746	8.33
UNPD108963	P13569	8.05
UNPD108963	P48736	7.89
UNPD108963	P01375	7.72
UNPD108963	P42345	7.69
UNPD108963	P28482	7.58
UNPD108963	P42336	7.46
UNPD108963	P06213	7.35
UNPD108963	P14735	7.19
UNPD108972	Q9BYF1	8
UNPD108972	P13569	7.89
UNPD108972	P45984	7.82
UNPD108972	P12821	7.8
UNPD108972	P37231	7.76
UNPD108972	P42345	7.62
UNPD108972	P35557	7.5
UNPD108972	P27986	7.16
UNPD108972	P05121	7.03
UNPD108982	P42345	7.69
UNPD10901	P35557	7.03
UNPD109033	P37231	7.51
UNPD109034	P01375	7.71
UNPD109034	P45983	7.23
UNPD109040	P42345	7.39
UNPD109045	P35557	7.59
UNPD109045	P42345	7.2
UNPD109057	P12821	7.33
UNPD10907	P13569	7.06
UNPD109086	P12821	7.11
UNPD10909	P12821	7.36
UNPD10909	P42345	7.36
UNPD109123	P04746	8.96
UNPD109123	P42345	8.06
UNPD109123	P19367	8
UNPD109123	P13569	7.66
UNPD109123	P12821	7.64
UNPD109123	P01375	7.53
UNPD109123	P14735	7.47
UNPD109123	P53779	7.44
UNPD109123	P48736	7.32
UNPD109123	P06213	7.31
UNPD109123	P30613	7.29
UNPD109123	P42336	7.27
UNPD109123	P27487	7.25
UNPD109123	P35568	7.02
UNPD109128	P01375	7.09
UNPD109141	P01375	7.27
UNPD109141	P04746	7.26
UNPD10915	P37231	7.07
UNPD10915	P28482	7
UNPD109168	P04746	7.94
UNPD109187	P42345	7.31
UNPD109187	P12821	7.03
UNPD109195	P12821	7.97
UNPD109201	P12821	9.54
UNPD109201	P42345	8.02
UNPD109201	P01375	7.97
UNPD109201	P14735	7.96
UNPD109201	P04746	7.81
UNPD109201	P13569	7.73
UNPD109201	P42336	7.44
UNPD109201	P28482	7.36
UNPD109201	P07339	7.3
UNPD109201	P53779	7.25
UNPD109201	P27986	7.08
UNPD109225	P53779	7.12
UNPD109243	P42345	7.5
UNPD109243	P01375	7.35
UNPD109243	P27986	7.09
UNPD109247	P27986	7.01
UNPD109265	P12821	7.54
UNPD109265	P01375	7.01
UNPD109266	P13569	7.19
UNPD109268	P12821	7.61
UNPD109268	Q9BYF1	7.17
UNPD109270	P42345	7.31
UNPD109276	Q9BYF1	7.17
UNPD109293	P14618	7.15
UNPD1093	P04746	7.58
UNPD1093	Q9BYF1	7.09
UNPD109312	P12821	7.57
UNPD109312	P42345	7.25
UNPD109312	P35568	7.19
UNPD109315	P12821	7.15
UNPD109322	Q9BYF1	8.27
UNPD109322	P35557	7.13
UNPD109322	P04746	7.01
UNPD10934	P01375	7.69
UNPD109365	P14410	7.46
UNPD109365	P04746	7.27
UNPD10938	P42345	7.09
UNPD109403	Q9BYF1	7.56
UNPD109429	P42345	7.5
UNPD109429	Q9BYF1	7.37
UNPD109429	P13569	7.25
UNPD109429	P35557	7.08
UNPD109429	P06213	7.05
UNPD109438	P12821	7.09
UNPD109438	P35557	7.06
UNPD109446	Q9BYF1	7.04
UNPD109447	P42345	7.18
UNPD109450	P27986	7.39
UNPD109453	P12821	7.1
UNPD109457	P42345	7.17
UNPD109461	Q9BYF1	7.26
UNPD10947	Q9BYF1	9.33
UNPD10947	P42345	8.76
UNPD10947	P37231	8.03
UNPD10947	P48736	7.72
UNPD10947	P13569	7.44
UNPD10947	P01375	7.31
UNPD109474	P42336	7.03
UNPD109527	P42345	7.39
UNPD109530	P42345	7.14
UNPD109549	P37231	7.03
UNPD10957	P42345	7.22
UNPD109585	P42345	7.05
UNPD109586	P42345	7.66
UNPD109589	P42345	7.77
UNPD109589	P12821	7.22
UNPD109590	P12821	7.8
UNPD109609	P01375	7.42
UNPD109609	Q9BYF1	7.25
UNPD109628	P08069	7.16
UNPD109632	P06213	7.57
UNPD109632	P27986	7.12
UNPD109641	P42345	7.31
UNPD109645	P28482	7.06
UNPD109645	P04746	7.02
UNPD10966	Q9BYF1	7.14
UNPD109677	P12821	7.01
UNPD109681	P12821	7.66
UNPD109693	P13569	7.18
UNPD109696	P42345	7.2
UNPD109703	Q9BYF1	8.21
UNPD109703	P12821	7.47
UNPD109712	Q9BYF1	7.5
UNPD109738	P30613	7.53
UNPD109738	P14618	7.08
UNPD10974	Q9BYF1	9.03
UNPD10974	P12821	8.03
UNPD10974	P13569	7.03
UNPD109751	P04746	7.08
UNPD109752	P42345	8.04
UNPD109752	P42336	7.47
UNPD109752	P45983	7.06
UNPD109772	P42345	7.52
UNPD109772	P01375	7.15
UNPD109780	P27986	7.72
UNPD109780	P13569	7.33
UNPD109780	Q9BYF1	7.22
UNPD109780	P53779	7.09
UNPD109780	P45984	7.06
UNPD109802	P04746	7.94
UNPD109802	Q9BYF1	7.08
UNPD109816	P42336	7.03
UNPD109823	P35557	8.09
UNPD109823	P42345	7.6
UNPD109825	P35557	7.09
UNPD109834	P53779	7.59
UNPD109836	P42336	7.11
UNPD109846	P13569	7.25
UNPD10985	P42345	8.2
UNPD10985	P13569	7.62
UNPD10985	P27986	7.56
UNPD10985	P28482	7.53
UNPD10985	P19367	7.02
UNPD109857	P42345	7.09
UNPD109870	P42345	8.81
UNPD109870	P12821	7.41
UNPD109870	P42336	7.23
UNPD109870	P01375	7.22
UNPD109881	P12821	7.38
UNPD1099	P42345	7.21
UNPD1099	Q9BYF1	7.02
UNPD109927	P12821	8.26
UNPD109938	P42345	8.29
UNPD109938	P12821	7.13
UNPD109938	P48736	7.03
UNPD109942	Q9BYF1	7.55
UNPD10995	P12821	8.01
UNPD10995	P27487	7.44
UNPD10995	P45984	7.13
UNPD109963	P12821	7.85
UNPD109963	P45984	7.61
UNPD109963	Q9BYF1	7.61
UNPD109963	P42336	7.17
UNPD109981	P27986	7.74
UNPD110	P45984	7.6
UNPD110012	Q9BYF1	7.33
UNPD110016	P42345	7.24
UNPD110017	P37231	7.34
UNPD110020	P42345	7
UNPD110028	P42336	7.38
UNPD110028	P42345	7.17
UNPD110028	P37231	7
UNPD110053	P12821	8.21
UNPD110053	P01375	7.99
UNPD110053	P42345	7.5
UNPD110053	Q9BYF1	7.06
UNPD110063	P37231	7.26
UNPD110068	Q9BYF1	7.06
UNPD110095	P12821	7.72
UNPD110095	Q9BYF1	7.38
UNPD110099	P37231	7.5
UNPD1101	P37231	7.31
UNPD1101	Q9BYF1	7.14
UNPD110109	P12821	7.83
UNPD110109	P08069	7.54
UNPD110109	P01375	7.06
UNPD110134	P12821	7.7
UNPD110134	P42345	7
UNPD110146	P37231	7.8
UNPD110146	P05121	7.21
UNPD110159	P42345	7.24
UNPD110159	P13569	7.16
UNPD110165	Q9BYF1	7.77
UNPD11017	P12821	7.69
UNPD11017	Q9BYF1	7.35
UNPD11017	P45984	7.12
UNPD110189	P27986	7.01
UNPD110206	P48736	7.99
UNPD110206	P12821	7.47
UNPD110206	P13569	7.22
UNPD110206	P42345	7.06
UNPD110210	P13569	7.04
UNPD110215	P42345	7.39
UNPD110215	P45983	7.31
UNPD110216	P13569	8.16
UNPD110216	P35568	7.62
UNPD110216	P12821	7.61
UNPD110216	P42345	7.39
UNPD110216	P28482	7.35
UNPD110216	Q9BYF1	7.25
UNPD110216	P42336	7.18
UNPD110216	P45983	7.18
UNPD110216	P06213	7.08
UNPD110216	P35557	7.06
UNPD110233	P19367	7.14
UNPD110245	P42345	7.27
UNPD110252	P42336	7.36
UNPD110252	P01375	7.1
UNPD110254	P42336	7.19
UNPD110266	P42345	8.97
UNPD110266	Q9BYF1	7.56
UNPD110266	P04746	7.51
UNPD110266	P12821	7.51
UNPD110266	P13569	7.07
UNPD110268	P42345	7.35
UNPD110268	P13569	7.08
UNPD110275	P27986	7.13
UNPD11028	P12821	7.63
UNPD11028	P06213	7.34
UNPD11028	P37231	7.23
UNPD110282	P13569	7.07
UNPD110298	P12821	7.36
UNPD110300	P13569	7.09
UNPD110313	Q9BYF1	8.13
UNPD110324	Q9BYF1	7.82
UNPD110324	P12821	7.33
UNPD110327	P13569	8.07
UNPD110327	P42345	7.31
UNPD110332	P42345	7.27
UNPD110332	P12821	7.06
UNPD110367	Q9BYF1	7.6
UNPD110368	P13569	7.3
UNPD110384	Q9BYF1	7.77
UNPD110384	P05121	7.55
UNPD110384	P07339	7.25
UNPD110384	P42345	7.1
UNPD110384	P13569	7
UNPD110393	P01375	7.12
UNPD110399	P42336	7.09
UNPD1104	P37231	7.68
UNPD1104	P45984	7.01
UNPD110409	P42345	8.29
UNPD110409	P42336	7.1
UNPD110413	P37231	7.19
UNPD11042	P42345	7.03
UNPD110434	P37231	7.21
UNPD110456	P01375	8.1
UNPD110457	P12821	7.16
UNPD110475	P37231	7.28
UNPD110475	P42336	7.25
UNPD110477	P48736	7.38
UNPD110477	P42345	7.1
UNPD110477	Q9BYF1	7.06
UNPD110491	Q9BYF1	7.86
UNPD110491	P12821	7.22
UNPD110491	P13569	7.11
UNPD11050	P01375	7.33
UNPD11050	P42345	7.14
UNPD110503	P13569	7.28
UNPD110504	P12821	7.38
UNPD110506	Q9BYF1	7.25
UNPD110526	P06213	7.76
UNPD110526	P45983	7.22
UNPD110526	P01375	7.19
UNPD110532	P12821	8.1
UNPD110533	P37231	7.06
UNPD110571	P42345	7.33
UNPD110589	Q9BYF1	7.06
UNPD110603	P42345	7.39
UNPD110603	P13569	7.22
UNPD110635	P01375	7.09
UNPD110649	Q9BYF1	7.89
UNPD110649	P35557	7.39
UNPD110649	P12821	7.36
UNPD110649	O43451	7.11
UNPD110649	P04746	7.03
UNPD110668	P12821	7.83
UNPD110711	P12821	8.08
UNPD110711	Q9BYF1	7.93
UNPD110714	P42336	7.17
UNPD110767	P42345	7.65
UNPD110767	P37231	7.54
UNPD110767	Q9BYF1	7.12
UNPD110769	P04746	8.16
UNPD110769	Q9BYF1	7.72
UNPD110782	P37231	7.01
UNPD110802	Q9BYF1	8.24
UNPD110802	P01375	7.11
UNPD110802	P12821	7.04
UNPD110827	Q9BYF1	7.03
UNPD110829	P12821	7.94
UNPD110829	Q9BYF1	7.53
UNPD110829	P42345	7.39
UNPD110829	P04746	7.07
UNPD110861	P35557	7.47
UNPD110861	P37231	7.14
UNPD110864	P42345	7.31
UNPD110864	P27487	7.19
UNPD110870	Q9BYF1	7.47
UNPD110879	P37231	7.48
UNPD110879	Q9BYF1	7.27
UNPD110885	P42345	7.12
UNPD11089	Q9BYF1	8
UNPD110890	Q9BYF1	7.59
UNPD110896	P35557	7.02
UNPD110900	P27986	7.53
UNPD110908	P01375	7.55
UNPD110909	P37231	7.11
UNPD110912	P13569	7.47
UNPD110921	P35557	7.75
UNPD110921	P37231	7.42
UNPD110921	P42336	7.31
UNPD110921	P42345	7.2
UNPD110921	P01375	7.09
UNPD110929	P12821	7.47
UNPD110929	P35557	7.41
UNPD110929	P42345	7.3
UNPD110934	P37231	7.54
UNPD110943	P12821	7
UNPD110967	P13569	7.77
UNPD110967	P12821	7.08
UNPD11097	P45984	7.06
UNPD110970	P27986	7.14
UNPD110971	P27487	7.77
UNPD110971	P28482	7.2
UNPD110971	P04746	7.17
UNPD110971	P42345	7.11
[truncated: 32,898 more rows]
