# Supplementary material for: A Drug-Target Network-Based Approach to Evaluate the Efficacy of Medicinal Plants for Type II Diabetes Mellitus
Source: Evid Based Complement Alternat Med. 2013 Oct 10;2013:203614. doi: 10.1155/2013/203614 (PMC3810496; doi:10.1155/2013/203614)
Supplement: Supplementary file 1 — The supplementary materials comprise four tables of large datasets. Table S1 listed the identification information of 18999 natural products. Table S2 listed the natural products-target proteins interaction network (DTN). Table S3 and Table S4 listed the prediction efficacy of natural products and medicinal plants for T2DM, respectively. [file 203614.f1.zip › Table S3.xlsx]

## Sheet: Sheet1
Table S3: The prediction efficacy of natural products for T2DM
Rank	UNPD ID	PE
1	UNPD43323	246.35
2	UNPD194973	204.6
3	UNPD129237	188.28
4	UNPD206637	162.63
5	UNPD61603	160.89
6	UNPD62246	144.2
7	UNPD206639	144.14
8	UNPD2414	139.87
9	UNPD15007	136.45
10	UNPD80688	133.82
11	UNPD198511	131.02
12	UNPD141622	126.99
13	UNPD94175	126.63
14	UNPD183792	124.77
15	UNPD16172	124.48
16	UNPD93939	123.39
17	UNPD120094	123.27
18	UNPD107682	122.15
19	UNPD123650	122.05
20	UNPD45163	121.36
21	UNPD2209	120.87
22	UNPD255	119.07
23	UNPD47982	118.63
24	UNPD22763	118.05
25	UNPD96730	117.5
26	UNPD82790	117.32
27	UNPD103906	115.55
28	UNPD115956	114.99
29	UNPD116283	110.38
30	UNPD50882	110.31
31	UNPD93244	109.24
32	UNPD131058	107.34
33	UNPD162158	106.48
34	UNPD90755	106.35
35	UNPD44703	106.23
36	UNPD109123	106.22
37	UNPD155938	104.93
38	UNPD82393	104.37
39	UNPD151628	102.69
40	UNPD113593	102.57
41	UNPD190725	102.04
42	UNPD160653	101.67
43	UNPD189962	101.19
44	UNPD78038	100.2
45	UNPD113662	100.18
46	UNPD58034	98.88
47	UNPD42210	97.58
48	UNPD125796	95.3
49	UNPD94697	95.29
50	UNPD24674	94.75
51	UNPD5255	94.17
52	UNPD10309	94.04
53	UNPD185203	94.04
54	UNPD151331	93.92
55	UNPD156627	93.9
56	UNPD202122	93.88
57	UNPD56136	93.56
58	UNPD93771	93.2
59	UNPD95513	93.05
60	UNPD56957	92.74
61	UNPD72715	92.74
62	UNPD178221	92.24
63	UNPD21224	91.49
64	UNPD61707	90.6
65	UNPD123682	89.52
66	UNPD190027	88.66
67	UNPD13155	88.42
68	UNPD9923	87.69
69	UNPD162694	87.49
70	UNPD28103	87.44
71	UNPD381	87.19
72	UNPD126951	86.85
73	UNPD101152	86.57
74	UNPD93354	86.03
75	UNPD96130	86.03
76	UNPD72604	86.01
77	UNPD89351	85.92
78	UNPD76639	85.78
79	UNPD172656	85.69
80	UNPD109201	85.46
81	UNPD8519	84.87
82	UNPD157988	84.47
83	UNPD175839	84.27
84	UNPD154133	83.9
85	UNPD112143	83.78
86	UNPD43131	83.33
87	UNPD184447	83.17
88	UNPD138350	82.73
89	UNPD176033	82.47
90	UNPD68441	82.38
91	UNPD165615	82.36
92	UNPD4568	82.12
93	UNPD41999	81.31
94	UNPD123848	81.26
95	UNPD143958	80.69
96	UNPD69129	80.1
97	UNPD152402	79.81
98	UNPD97591	79.22
99	UNPD127711	79.14
100	UNPD180807	78.88
101	UNPD99377	78.33
102	UNPD90931	78.14
103	UNPD82038	77.82
104	UNPD65738	77.47
105	UNPD45188	76.84
106	UNPD2675	76.78
107	UNPD112218	76.59
108	UNPD79886	76.59
109	UNPD21257	76.37
110	UNPD117267	76.11
111	UNPD56005	75.84
112	UNPD137544	75.83
113	UNPD117071	75.72
114	UNPD154973	75.57
115	UNPD95242	75.34
116	UNPD179205	75.2
117	UNPD158103	75.17
118	UNPD103117	74.93
119	UNPD121875	74.66
120	UNPD92535	74.48
121	UNPD53879	74.29
122	UNPD128116	74.17
123	UNPD112809	74.02
124	UNPD114837	73.89
125	UNPD110216	73.88
126	UNPD195126	73.6
127	UNPD38223	73.48
128	UNPD14509	73.31
129	UNPD193035	73.3
130	UNPD167376	73.12
131	UNPD81732	72.63
132	UNPD50422	72.35
133	UNPD189655	72.3
134	UNPD192408	71.29
135	UNPD138857	71.07
136	UNPD82244	71.02
137	UNPD60092	71.01
138	UNPD178434	71
139	UNPD177487	70.64
140	UNPD65683	70.57
141	UNPD140312	70.47
142	UNPD86436	70.04
143	UNPD177302	70
144	UNPD187410	69.97
145	UNPD64774	69.94
146	UNPD73617	69.46
147	UNPD58507	69.34
148	UNPD108963	69.26
149	UNPD187777	69.23
150	UNPD20709	69.2
151	UNPD196213	69.03
152	UNPD121414	69.01
153	UNPD206624	68.85
154	UNPD30200	68.79
155	UNPD177746	68.77
156	UNPD162567	68.73
157	UNPD108972	68.58
158	UNPD208268	68.56
159	UNPD124766	68.3
160	UNPD179151	68.29
161	UNPD98347	68.28
162	UNPD114210	68.2
163	UNPD78786	68.07
164	UNPD149927	68.03
165	UNPD16951	67.95
166	UNPD20903	67.93
167	UNPD79581	67.83
168	UNPD21750	67.71
169	UNPD43614	67.69
170	UNPD206116	67.68
171	UNPD31230	67.66
172	UNPD143745	67.61
173	UNPD146495	67.19
174	UNPD142155	67.17
175	UNPD81829	67.13
176	UNPD147884	66.92
177	UNPD57028	66.88
178	UNPD49380	66.87
179	UNPD160977	66.84
180	UNPD32948	66.71
181	UNPD185223	66.69
182	UNPD54281	66.42
183	UNPD57238	65.85
184	UNPD45829	65.72
185	UNPD148162	64.83
186	UNPD161273	64.47
187	UNPD52627	64.3
188	UNPD26456	64.26
189	UNPD108936	64.2
190	UNPD26176	64.01
191	UNPD160297	63.91
192	UNPD99776	63.47
193	UNPD82528	63.46
194	UNPD16919	63.44
195	UNPD123655	63.4
196	UNPD209061	63.3
197	UNPD195179	63.2
198	UNPD188660	63.1
199	UNPD425	63.09
200	UNPD70888	63.02
201	UNPD137471	62.97
202	UNPD16182	62.54
203	UNPD184492	62.54
204	UNPD140442	62.51
205	UNPD108881	62.48
206	UNPD118179	62.42
207	UNPD113988	62.35
208	UNPD68694	62.14
209	UNPD129716	62.1
210	UNPD153711	62.07
211	UNPD95049	62.07
212	UNPD117855	62.06
213	UNPD164144	61.9
214	UNPD125631	61.89
215	UNPD174245	61.8
216	UNPD195644	61.75
217	UNPD67472	61.68
218	UNPD184259	61.61
219	UNPD36104	61.35
220	UNPD147835	61.33
221	UNPD138729	61.23
222	UNPD85025	61.2
223	UNPD190628	61.18
224	UNPD75939	61.16
225	UNPD181598	61.15
226	UNPD91009	61.1
227	UNPD39248	61.08
228	UNPD139646	61.02
229	UNPD42036	60.76
230	UNPD2958	60.73
231	UNPD167217	60.68
232	UNPD175153	60.63
233	UNPD28483	60.6
234	UNPD129351	60.55
235	UNPD200231	60.43
236	UNPD131405	60.35
237	UNPD38236	60.33
238	UNPD85033	60.12
239	UNPD21732	60.05
240	UNPD104457	59.99
241	UNPD16320	59.85
242	UNPD111737	59.76
243	UNPD123557	59.67
244	UNPD143741	59.59
245	UNPD84462	59.57
246	UNPD24513	59.25
247	UNPD81754	59.24
248	UNPD144865	59.21
249	UNPD56801	59.19
250	UNPD185450	59.16
251	UNPD35100	59.05
252	UNPD1187	59.03
253	UNPD29798	58.94
254	UNPD3243	58.69
255	UNPD68292	58.62
256	UNPD166776	58.56
257	UNPD32849	58.51
258	UNPD20699	58.15
259	UNPD68163	58.05
260	UNPD102420	57.58
261	UNPD69496	57.56
262	UNPD119313	57.43
263	UNPD56182	56.97
264	UNPD155349	56.83
265	UNPD156250	56.78
266	UNPD2546	56.3
267	UNPD140424	56.17
268	UNPD87588	56.03
269	UNPD646	55.95
270	UNPD190283	55.84
271	UNPD83339	55.63
272	UNPD141629	55.55
273	UNPD124027	55.53
274	UNPD67528	55.46
275	UNPD13401	55.42
276	UNPD154095	55.38
277	UNPD168011	55.34
278	UNPD91303	55.31
279	UNPD78957	55.29
280	UNPD93144	55.29
281	UNPD88476	55.26
282	UNPD31977	55.18
283	UNPD73176	55.17
284	UNPD96873	55.1
285	UNPD171179	55.04
286	UNPD102136	54.93
287	UNPD191783	54.83
288	UNPD152613	54.71
289	UNPD39632	54.67
290	UNPD59628	54.5
291	UNPD55384	54.47
292	UNPD201855	54.43
293	UNPD95259	54.41
294	UNPD117077	54.29
295	UNPD147272	54.25
296	UNPD11484	54.24
297	UNPD153750	54.21
298	UNPD29838	54.19
299	UNPD74499	54.19
300	UNPD127007	54.18
301	UNPD172386	54.16
302	UNPD135311	54.15
303	UNPD35397	54.15
304	UNPD184332	54.14
305	UNPD124521	54.09
306	UNPD143418	54.08
307	UNPD125579	54.04
308	UNPD93896	53.98
309	UNPD98608	53.97
310	UNPD199165	53.96
311	UNPD181331	53.88
312	UNPD309	53.79
313	UNPD182322	53.74
314	UNPD99720	53.74
315	UNPD19560	53.71
316	UNPD144999	53.68
317	UNPD18839	53.67
318	UNPD24372	53.67
319	UNPD100157	53.66
320	UNPD30191	53.59
321	UNPD63090	53.58
322	UNPD28713	53.54
324	UNPD37231	53.42
325	UNPD99522	53.36
326	UNPD53693	53.32
327	UNPD71654	53.3
328	UNPD164073	53.26
329	UNPD24539	53.16
330	UNPD142599	53.13
331	UNPD124697	53.12
332	UNPD14898	53.07
333	UNPD29481	53.07
334	UNPD188230	53.06
335	UNPD165142	53.05
336	UNPD53595	53.03
337	UNPD208664	52.95
338	UNPD43815	52.94
339	UNPD116884	52.91
340	UNPD151912	52.91
341	UNPD17657	52.86
342	UNPD95874	52.86
343	UNPD198670	52.84
344	UNPD131554	52.83
345	UNPD175429	52.79
346	UNPD90402	52.78
347	UNPD53227	52.72
348	UNPD169259	52.7
349	UNPD27864	52.66
350	UNPD41114	52.66
351	UNPD202916	52.62
352	UNPD146759	52.61
353	UNPD160839	52.59
354	UNPD73040	52.58
355	UNPD84677	52.58
356	UNPD80070	52.57
357	UNPD130939	52.55
358	UNPD170441	52.55
359	UNPD198661	52.54
360	UNPD57959	52.52
361	UNPD133023	52.5
362	UNPD53443	52.49
363	UNPD75905	52.49
364	UNPD108084	52.4
365	UNPD85533	52.39
366	UNPD33547	52.36
367	UNPD112417	52.32
368	UNPD207680	52.3
369	UNPD59416	52.2
370	UNPD104462	52.16
371	UNPD169315	52.16
372	UNPD171725	52.12
373	UNPD94416	52.1
374	UNPD153066	52.04
375	UNPD194547	52.01
376	UNPD114204	51.99
377	UNPD33451	51.97
378	UNPD207455	51.96
379	UNPD128595	51.9
380	UNPD184173	51.9
381	UNPD122275	51.84
382	UNPD160383	51.84
383	UNPD129204	51.83
384	UNPD90147	51.78
385	UNPD60269	51.75
386	UNPD143327	51.7
387	UNPD196653	51.61
388	UNPD102599	51.59
389	UNPD153256	51.48
390	UNPD154976	51.45
391	UNPD181849	51.43
392	UNPD167194	51.36
393	UNPD82896	51.32
394	UNPD94192	51.27
395	UNPD106320	51.23
396	UNPD105234	51.22
397	UNPD8336	51.22
398	UNPD159099	51.15
399	UNPD63693	51.01
400	UNPD149744	50.96
401	UNPD143851	50.89
402	UNPD111552	50.88
403	UNPD171137	50.83
404	UNPD128523	50.79
405	UNPD182246	50.7
406	UNPD200614	50.62
407	UNPD150636	50.59
408	UNPD117570	50.58
409	UNPD64917	50.58
410	UNPD712	50.57
411	UNPD58233	50.08
412	UNPD9240	49.92
413	UNPD57929	49.88
414	UNPD78875	49.07
415	UNPD179573	48.95
416	UNPD20521	48.84
417	UNPD41233	48.84
418	UNPD174494	48.72
419	UNPD131054	48.65
420	UNPD10947	48.59
421	UNPD187118	48.56
422	UNPD121366	48.54
423	UNPD18545	48.51
424	UNPD193321	48.49
425	UNPD78132	48.33
426	UNPD112708	48.32
427	UNPD102293	48.07
428	UNPD165713	48.06
429	UNPD156665	48.01
430	UNPD159046	48.01
431	UNPD138819	47.95
432	UNPD60019	47.85
433	UNPD38352	47.75
434	UNPD23785	47.58
435	UNPD124717	47.56
436	UNPD187277	47.52
437	UNPD182577	47.38
438	UNPD184856	47.36
439	UNPD172872	47.34
440	UNPD72240	47.29
441	UNPD58335	47.24
442	UNPD77753	47.23
443	UNPD44965	47.21
444	UNPD30313	47.2
445	UNPD121886	47.17
446	UNPD83757	47.1
447	UNPD5317	47.08
448	UNPD152615	47.06
449	UNPD81067	47.02
450	UNPD54975	47.01
451	UNPD138342	47
452	UNPD206239	46.98
453	UNPD32389	46.85
454	UNPD61302	46.81
455	UNPD193930	46.77
456	UNPD40394	46.74
457	UNPD175309	46.73
458	UNPD195420	46.7
459	UNPD190270	46.67
460	UNPD20972	46.64
461	UNPD88681	46.62
462	UNPD119008	46.61
463	UNPD52114	46.57
464	UNPD178251	46.56
465	UNPD179461	46.52
466	UNPD106816	46.47
467	UNPD201732	46.41
468	UNPD40695	46.4
469	UNPD140806	46.35
470	UNPD143200	46.32
471	UNPD53934	46.3
472	UNPD111222	46.29
473	UNPD39522	46.28
474	UNPD194823	46.26
475	UNPD72883	46.22
476	UNPD35103	46.15
477	UNPD26777	46.09
478	UNPD48260	46.09
479	UNPD77504	46.08
480	UNPD198442	46.07
481	UNPD154342	46.05
482	UNPD53872	46.04
483	UNPD128403	46.03
484	UNPD129050	46.03
485	UNPD32007	46.01
486	UNPD197543	46
487	UNPD37013	46
488	UNPD114320	45.98
489	UNPD101399	45.97
490	UNPD101120	45.96
491	UNPD7859	45.88
492	UNPD23226	45.86
493	UNPD52393	45.86
494	UNPD107601	45.84
495	UNPD174531	45.82
496	UNPD131964	45.81
497	UNPD43824	45.76
498	UNPD67520	45.73
499	UNPD163329	45.72
500	UNPD187838	45.72
501	UNPD147433	45.71
502	UNPD50153	45.7
503	UNPD203705	45.67
504	UNPD152652	45.66
505	UNPD83771	45.65
506	UNPD187398	45.62
507	UNPD94498	45.56
508	UNPD116190	45.54
509	UNPD19643	45.54
510	UNPD107727	45.53
511	UNPD118001	45.52
512	UNPD95798	45.52
513	UNPD12600	45.49
514	UNPD181705	45.48
515	UNPD107577	45.47
516	UNPD139479	45.45
517	UNPD61040	45.45
518	UNPD73868	45.45
519	UNPD83157	45.45
520	UNPD170141	45.43
521	UNPD56085	45.42
522	UNPD134855	45.33
523	UNPD37287	45.33
524	UNPD61455	45.3
525	UNPD142053	45.27
526	UNPD114988	45.25
527	UNPD32461	45.25
528	UNPD61047	45.25
529	UNPD51761	45.22
530	UNPD40515	45.2
531	UNPD165487	45.19
532	UNPD197248	45.19
533	UNPD24413	45.17
534	UNPD64696	45.14
535	UNPD137296	45.11
536	UNPD146635	45.06
537	UNPD95160	45.06
538	UNPD147684	45.05
539	UNPD31838	45.05
540	UNPD68795	45.03
541	UNPD187122	45.01
542	UNPD172343	44.96
543	UNPD42206	44.94
544	UNPD95606	44.92
545	UNPD50895	44.87
546	UNPD38487	44.86
547	UNPD85353	44.86
548	UNPD209393	44.82
549	UNPD35656	44.82
550	UNPD40683	44.8
551	UNPD150883	44.78
552	UNPD137106	44.75
553	UNPD158546	44.75
554	UNPD2558	44.73
555	UNPD20860	44.7
556	UNPD33958	44.68
557	UNPD116324	44.63
558	UNPD39818	44.62
559	UNPD12865	44.6
560	UNPD86188	44.59
561	UNPD19141	44.54
562	UNPD198109	44.53
563	UNPD154905	44.52
564	UNPD92567	44.52
565	UNPD160526	44.51
566	UNPD104580	44.5
567	UNPD182587	44.49
568	UNPD85410	44.49
569	UNPD200299	44.42
570	UNPD5439	44.42
571	UNPD96202	44.42
572	UNPD42830	44.37
573	UNPD56320	44.37
574	UNPD86194	44.35
575	UNPD56626	44.34
576	UNPD94460	44.34
577	UNPD156975	44.33
578	UNPD53499	44.32
579	UNPD65744	44.3
580	UNPD140322	44.28
581	UNPD81980	44.28
582	UNPD31814	44.26
583	UNPD18183	44.25
584	UNPD107185	44.24
585	UNPD136327	44.22
586	UNPD195831	44.17
587	UNPD154618	44.15
588	UNPD36921	44.13
589	UNPD51182	44.1
590	UNPD34308	44.09
591	UNPD71301	44.06
592	UNPD170663	44.05
593	UNPD33853	44.03
594	UNPD167942	44.01
595	UNPD22500	44
596	UNPD199034	43.99
597	UNPD63731	43.99
598	UNPD48801	43.97
599	UNPD37728	43.89
600	UNPD119648	43.88
601	UNPD69086	43.88
602	UNPD858	43.83
603	UNPD111935	43.82
604	UNPD30860	43.82
605	UNPD145485	43.8
606	UNPD188905	43.8
607	UNPD29089	43.8
608	UNPD179316	43.79
609	UNPD101041	43.76
610	UNPD145609	43.71
611	UNPD113436	43.69
612	UNPD168661	43.66
613	UNPD101170	43.64
614	UNPD88806	43.62
615	UNPD59499	43.59
616	UNPD165590	43.58
617	UNPD112883	43.57
618	UNPD93920	43.55
619	UNPD108310	43.42
620	UNPD45021	43.41
621	UNPD117259	43.38
622	UNPD127342	43.38
623	UNPD115699	43.35
624	UNPD110971	43.34
625	UNPD8202	43.32
626	UNPD208746	43.29
627	UNPD15001	43.2
628	UNPD45614	43.18
629	UNPD160089	43.05
630	UNPD51359	42.88
631	UNPD43067	42.84
632	UNPD17936	42.39
633	UNPD170548	42.12
634	UNPD203796	42.09
635	UNPD94174	41.95
636	UNPD121964	41.82
637	UNPD52311	41.66
638	UNPD145731	41.61
639	UNPD60181	41.45
640	UNPD130601	41.43
641	UNPD140021	41.26
642	UNPD145316	41.24
643	UNPD31468	41.18
644	UNPD122351	41.1
645	UNPD196972	41.08
646	UNPD45128	40.84
647	UNPD206843	40.8
648	UNPD125735	40.75
649	UNPD171385	40.75
650	UNPD160120	40.74
651	UNPD164476	40.63
652	UNPD91781	40.6
653	UNPD97922	40.58
654	UNPD176771	40.56
655	UNPD173827	40.5
656	UNPD123586	40.33
657	UNPD111662	40.27
658	UNPD92756	40.26
659	UNPD10610	40.24
660	UNPD182058	40.2
661	UNPD100732	40.18
662	UNPD25725	40.15
663	UNPD195284	40.14
664	UNPD166516	40.12
665	UNPD2927	39.99
666	UNPD134383	39.96
667	UNPD41602	39.96
668	UNPD100107	39.88
669	UNPD2858	39.86
670	UNPD175015	39.83
671	UNPD102652	39.8
672	UNPD155286	39.77
673	UNPD76656	39.75
674	UNPD25217	39.71
675	UNPD141934	39.67
676	UNPD135206	39.62
677	UNPD156044	39.61
678	UNPD141274	39.6
679	UNPD209249	39.6
680	UNPD87299	39.59
681	UNPD139528	39.55
682	UNPD132472	39.54
683	UNPD25089	39.49
684	UNPD27668	39.49
685	UNPD194022	39.44
686	UNPD53309	39.43
687	UNPD65790	39.43
688	UNPD139556	39.4
689	UNPD186013	39.38
690	UNPD141357	39.37
691	UNPD38886	39.36
692	UNPD68756	39.33
693	UNPD45956	39.29
694	UNPD46668	39.29
695	UNPD84471	39.29
696	UNPD180454	39.27
697	UNPD100068	39.22
698	UNPD71337	39.22
699	UNPD99351	39.21
700	UNPD111088	39.14
701	UNPD107876	39.12
702	UNPD119461	39.11
703	UNPD106633	39.1
704	UNPD111805	39.1
705	UNPD183041	39.07
706	UNPD5448	39.07
707	UNPD161827	39.04
708	UNPD2753	38.97
709	UNPD112257	38.94
710	UNPD8725	38.9
711	UNPD99589	38.9
712	UNPD175456	38.89
713	UNPD209015	38.89
714	UNPD95744	38.89
715	UNPD152545	38.86
716	UNPD177518	38.85
717	UNPD63216	38.82
718	UNPD151400	38.81
719	UNPD107122	38.79
720	UNPD132635	38.79
721	UNPD64665	38.79
722	UNPD189019	38.78
723	UNPD140987	38.77
724	UNPD57033	38.75
725	UNPD103533	38.74
726	UNPD35261	38.74
727	UNPD169865	38.73
728	UNPD61155	38.72
729	UNPD34975	38.69
730	UNPD143900	38.67
731	UNPD77452	38.65
732	UNPD35594	38.63
733	UNPD110266	38.62
734	UNPD171414	38.58
735	UNPD72170	38.57
736	UNPD51460	38.56
737	UNPD143622	38.54
738	UNPD78075	38.54
739	UNPD94169	38.54
740	UNPD13219	38.53
742	UNPD208711	38.5
743	UNPD58053	38.5
744	UNPD68105	38.5
745	UNPD99565	38.46
746	UNPD164629	38.45
747	UNPD177624	38.44
748	UNPD66050	38.44
749	UNPD30787	38.43
750	UNPD198659	38.41
751	UNPD158974	38.38
752	UNPD147316	38.34
753	UNPD129972	38.33
754	UNPD152077	38.33
755	UNPD176779	38.33
756	UNPD68372	38.32
757	UNPD155560	38.31
758	UNPD95019	38.31
759	UNPD12368	38.3
760	UNPD116175	38.29
761	UNPD107188	38.27
762	UNPD196976	38.27
763	UNPD67685	38.27
764	UNPD198371	38.25
765	UNPD92067	38.24
766	UNPD143248	38.23
767	UNPD4205	38.23
768	UNPD14913	38.22
769	UNPD80278	38.21
770	UNPD5765	38.18
771	UNPD75306	38.18
772	UNPD113483	38.17
773	UNPD150427	38.17
774	UNPD198372	38.12
775	UNPD173495	38.11
776	UNPD3262	38.11
777	UNPD98389	38.11
778	UNPD198439	38.1
779	UNPD54812	38.1
780	UNPD101964	38.09
781	UNPD121076	38.09
782	UNPD205512	38.09
783	UNPD114849	38.08
784	UNPD152961	38.06
785	UNPD64416	38.06
786	UNPD102151	38.04
787	UNPD101744	38.02
788	UNPD17100	38
789	UNPD192245	38
790	UNPD55960	38
791	UNPD24985	37.99
792	UNPD66551	37.98
793	UNPD106524	37.97
794	UNPD76040	37.96
795	UNPD142759	37.95
796	UNPD156984	37.95
797	UNPD10985	37.93
798	UNPD167783	37.93
799	UNPD52402	37.93
800	UNPD5746	37.93
801	UNPD139966	37.91
802	UNPD61212	37.91
803	UNPD181854	37.9
804	UNPD193938	37.9
805	UNPD173934	37.88
806	UNPD178129	37.88
807	UNPD127568	37.87
808	UNPD194283	37.87
809	UNPD166041	37.86
810	UNPD20006	37.84
811	UNPD25310	37.84
812	UNPD97829	37.84
813	UNPD103118	37.83
814	UNPD127172	37.83
815	UNPD53806	37.83
816	UNPD69765	37.81
817	UNPD196527	37.8
818	UNPD12450	37.79
819	UNPD194693	37.79
820	UNPD184155	37.77
821	UNPD200300	37.76
822	UNPD86731	37.76
823	UNPD130616	37.75
824	UNPD176821	37.75
825	UNPD158022	37.74
826	UNPD94748	37.74
827	UNPD78577	37.72
828	UNPD132408	37.71
829	UNPD176455	37.7
830	UNPD127157	37.68
831	UNPD148455	37.68
832	UNPD189127	37.66
833	UNPD55589	37.66
834	UNPD13327	37.65
835	UNPD9349	37.64
836	UNPD155866	37.63
837	UNPD78970	37.61
838	UNPD149631	37.59
839	UNPD104229	37.58
840	UNPD27993	37.58
841	UNPD5745	37.58
842	UNPD161242	37.57
843	UNPD26994	37.57
844	UNPD52421	37.57
845	UNPD117976	37.56
846	UNPD156376	37.55
847	UNPD70022	37.55
848	UNPD127934	37.54
849	UNPD15556	37.52
850	UNPD141225	37.51
851	UNPD32656	37.5
852	UNPD38026	37.47
853	UNPD95599	37.47
854	UNPD206313	37.46
855	UNPD39323	37.46
856	UNPD43003	37.46
857	UNPD96937	37.45
858	UNPD11549	37.42
859	UNPD154031	37.42
860	UNPD185908	37.41
861	UNPD160549	37.39
862	UNPD128239	37.38
863	UNPD206314	37.38
864	UNPD32456	37.38
865	UNPD150789	37.37
866	UNPD112160	37.36
867	UNPD172043	37.36
868	UNPD9222	37.35
869	UNPD188754	37.34
870	UNPD197727	37.32
871	UNPD129360	37.3
872	UNPD43841	37.29
873	UNPD71188	37.28
874	UNPD183275	37.27
875	UNPD72211	37.27
876	UNPD73557	37.27
877	UNPD77798	37.26
878	UNPD113166	37.25
879	UNPD152390	37.25
880	UNPD16493	37.25
881	UNPD34178	37.25
882	UNPD176277	37.24
883	UNPD103310	37.23
884	UNPD64136	37.22
885	UNPD86899	37.21
886	UNPD123590	37.2
887	UNPD135390	37.2
888	UNPD176407	37.2
889	UNPD19457	37.2
890	UNPD29955	37.19
891	UNPD81561	37.19
892	UNPD161836	37.17
893	UNPD193785	37.15
894	UNPD67803	37.15
895	UNPD103833	37.14
896	UNPD37010	37.14
897	UNPD55609	37.14
898	UNPD166981	37.13
899	UNPD177766	37.13
900	UNPD38363	37.13
901	UNPD143604	37.12
902	UNPD123310	37.11
903	UNPD108914	37.1
904	UNPD139537	37.1
905	UNPD158090	37.1
906	UNPD159209	37.1
907	UNPD176245	37.1
908	UNPD116389	37.09
909	UNPD157080	37.09
910	UNPD152166	37.08
911	UNPD21038	37.08
912	UNPD63922	37.08
913	UNPD27667	37.07
914	UNPD34041	37.07
915	UNPD10557	37.06
916	UNPD108444	37.05
917	UNPD12656	37.05
918	UNPD141891	37.05
919	UNPD177531	37.04
920	UNPD46366	37.04
921	UNPD56355	37.04
922	UNPD122089	37.02
923	UNPD5920	37.02
924	UNPD111384	37.01
925	UNPD15563	37
926	UNPD169724	37
927	UNPD189745	36.99
928	UNPD181982	36.97
929	UNPD73758	36.97
930	UNPD28918	36.96
931	UNPD14526	36.95
932	UNPD21760	36.94
933	UNPD168572	36.91
934	UNPD175662	36.91
935	UNPD65750	36.91
936	UNPD48670	36.89
937	UNPD7063	36.89
938	UNPD118897	36.88
939	UNPD164318	36.87
940	UNPD29415	36.87
941	UNPD140562	36.86
942	UNPD177596	36.85
943	UNPD10386	36.84
944	UNPD137601	36.84
945	UNPD8889	36.84
946	UNPD145047	36.83
947	UNPD192049	36.82
948	UNPD6745	36.82
949	UNPD208837	36.81
950	UNPD96183	36.81
951	UNPD107878	36.8
952	UNPD110649	36.78
953	UNPD110921	36.77
954	UNPD174473	36.77
955	UNPD844	36.77
956	UNPD98237	36.76
957	UNPD87057	36.75
958	UNPD16427	36.74
959	UNPD173955	36.72
960	UNPD192158	36.72
961	UNPD202925	36.72
962	UNPD67057	36.72
963	UNPD61780	36.71
964	UNPD124174	36.7
965	UNPD24648	36.7
966	UNPD104703	36.69
967	UNPD124509	36.69
968	UNPD147779	36.69
969	UNPD56442	36.69
970	UNPD125562	36.68
971	UNPD110384	36.67
972	UNPD206795	36.67
973	UNPD84419	36.67
974	UNPD13086	36.66
975	UNPD40855	36.66
976	UNPD73974	36.66
977	UNPD92147	36.66
978	UNPD150206	36.65
979	UNPD173355	36.64
980	UNPD188980	36.64
981	UNPD28382	36.64
982	UNPD70772	36.64
983	UNPD13777	36.6
984	UNPD73256	36.6
985	UNPD91939	36.58
986	UNPD9824	36.58
987	UNPD6591	36.57
988	UNPD68658	36.56
989	UNPD50364	36.54
990	UNPD200975	36.52
991	UNPD119011	36.51
992	UNPD154809	36.49
993	UNPD141780	36.48
994	UNPD97236	36.48
995	UNPD59083	36.47
996	UNPD66727	36.47
997	UNPD155453	36.46
998	UNPD104239	36.45
999	UNPD201131	36.45
1000	UNPD41084	36.43
1001	UNPD109780	36.42
1002	UNPD93976	36.4
1003	UNPD6084	36.39
1004	UNPD9156	36.39
1005	UNPD95141	36.39
1006	UNPD119471	36.38
1007	UNPD41020	36.38
1008	UNPD18732	36.37
1009	UNPD138925	36.36
1010	UNPD27588	36.36
1011	UNPD43605	36.36
1012	UNPD100162	36.35
1013	UNPD170834	36.35
1014	UNPD126442	36.33
1015	UNPD38476	36.33
1016	UNPD24647	36.31
1017	UNPD116786	36.29
1018	UNPD171547	36.29
1019	UNPD203907	36.28
1020	UNPD109429	36.25
1021	UNPD179130	36.24
1022	UNPD39795	36.24
1023	UNPD68370	36.24
1024	UNPD59237	36.22
1025	UNPD89892	36.22
1026	UNPD94960	36.22
1027	UNPD191463	36.21
1028	UNPD104182	36.2
1029	UNPD122341	36.2
1030	UNPD201412	36.16
1031	UNPD98068	36.16
1032	UNPD183526	36.14
1033	UNPD70326	36.14
1034	UNPD10822	36.1
1035	UNPD28235	36.1
1036	UNPD201556	36.09
1037	UNPD2253	36.09
1038	UNPD9072	36.09
1039	UNPD141698	36.08
1040	UNPD192811	36.07
1041	UNPD207928	36.07
1042	UNPD118365	36.04
1043	UNPD130709	36.03
1044	UNPD2498	36.03
1045	UNPD204569	36.02
1046	UNPD207998	36.02
1047	UNPD74671	36.01
1048	UNPD123126	36
1049	UNPD50527	35.99
1050	UNPD113532	35.98
1051	UNPD120248	35.97
1052	UNPD23815	35.97
1053	UNPD331	35.96
1054	UNPD48535	35.91
1055	UNPD128060	35.89
1056	UNPD188687	35.88
1057	UNPD69612	35.88
1058	UNPD76264	35.87
1059	UNPD174051	35.86
1060	UNPD103435	35.85
1061	UNPD111406	35.85
1062	UNPD119235	35.85
1063	UNPD53642	35.85
1064	UNPD113940	35.83
1065	UNPD100345	35.81
1066	UNPD174286	35.78
1067	UNPD185296	35.76
1068	UNPD71450	35.75
1069	UNPD175245	35.73
1070	UNPD166680	35.66
1071	UNPD1379	35.61
1072	UNPD10630	35.49
1073	UNPD77565	35.29
1074	UNPD137604	34.44
1075	UNPD209006	34.19
1076	UNPD250	34.06
1077	UNPD53084	34.02
1078	UNPD177142	33.79
1079	UNPD135313	33.51
1080	UNPD169210	33.42
1081	UNPD114819	33.31
1082	UNPD176734	33.28
1083	UNPD209060	33.28
1084	UNPD21587	33.27
1085	UNPD123829	33.24
1086	UNPD87626	33.08
1087	UNPD209094	33.07
1088	UNPD48318	33.05
1089	UNPD79298	32.98
1090	UNPD184749	32.83
1091	UNPD79394	32.71
1092	UNPD1412	32.7
1093	UNPD58080	32.57
1094	UNPD16251	32.5
1095	UNPD193599	32.46
1096	UNPD55905	32.42
1097	UNPD82290	32.32
1098	UNPD66135	32.2
1099	UNPD171797	32.17
1100	UNPD160796	32.11
1101	UNPD57578	32.06
1102	UNPD23623	32.05
1103	UNPD173322	31.99
1104	UNPD187591	31.93
1105	UNPD160500	31.91
1106	UNPD202812	31.91
1107	UNPD157592	31.9
1108	UNPD72118	31.9
1109	UNPD72862	31.9
1110	UNPD91277	31.89
1111	UNPD124654	31.88
1112	UNPD20212	31.87
1113	UNPD63408	31.87
1114	UNPD37066	31.86
1115	UNPD42400	31.85
1116	UNPD122818	31.83
1117	UNPD184933	31.83
1118	UNPD93571	31.82
1119	UNPD135516	31.79
1120	UNPD112863	31.77
1121	UNPD151402	31.77
1122	UNPD68780	31.77
1123	UNPD194559	31.74
1124	UNPD43088	31.74
1125	UNPD36670	31.71
1126	UNPD151722	31.7
1127	UNPD33189	31.67
1128	UNPD78290	31.67
1129	UNPD207626	31.64
1130	UNPD187845	31.6
1131	UNPD191985	31.59
1132	UNPD160191	31.58
1133	UNPD18534	31.49
1134	UNPD120870	31.46
1135	UNPD63561	31.45
1136	UNPD73580	31.44
1137	UNPD25491	31.42
1138	UNPD162601	31.4
1139	UNPD80020	31.4
1140	UNPD150823	31.39
1141	UNPD76053	31.37
1142	UNPD10314	31.36
1143	UNPD15269	31.36
1144	UNPD116118	31.35
1145	UNPD128484	31.34
1146	UNPD153058	31.33
1147	UNPD105006	31.32
1148	UNPD72605	31.32
1149	UNPD208735	31.27
1150	UNPD59129	31.27
1151	UNPD137501	31.26
1152	UNPD169304	31.26
1153	UNPD194584	31.26
1154	UNPD52869	31.25
1155	UNPD77505	31.25
1156	UNPD103077	31.24
1157	UNPD201458	31.24
1158	UNPD34235	31.24
1159	UNPD208800	31.22
1160	UNPD2006	31.21
1161	UNPD85088	31.21
1162	UNPD167791	31.2
1163	UNPD197704	31.2
1164	UNPD199898	31.2
1165	UNPD82042	31.2
1166	UNPD186932	31.19
1167	UNPD206316	31.19
1168	UNPD68451	31.18
1169	UNPD155146	31.16
1170	UNPD73501	31.15
1171	UNPD161496	31.12
1172	UNPD194161	31.12
1173	UNPD140565	31.11
1174	UNPD30751	31.1
1175	UNPD136128	31.09
1176	UNPD115290	31.08
1177	UNPD130639	31.08
1178	UNPD90751	31.08
1179	UNPD130682	31.06
1180	UNPD33774	31.06
1181	UNPD63228	31.05
1182	UNPD71498	31.04
1183	UNPD119492	31.03
1184	UNPD113946	31.02
1185	UNPD124377	31.02
1186	UNPD53434	31.02
1187	UNPD61348	31.01
1188	UNPD188902	31
1189	UNPD93024	30.99
1190	UNPD203706	30.97
1191	UNPD74152	30.97
1192	UNPD202816	30.96
1193	UNPD59761	30.96
1194	UNPD80126	30.96
1195	UNPD46636	30.95
1196	UNPD61095	30.95
1197	UNPD8437	30.95
1198	UNPD194264	30.94
1199	UNPD54004	30.93
1200	UNPD204215	30.91
1201	UNPD129155	30.9
1202	UNPD141041	30.89
1203	UNPD150851	30.89
1204	UNPD44485	30.89
1205	UNPD93174	30.89
1206	UNPD169272	30.88
1207	UNPD195213	30.86
1208	UNPD56848	30.86
1209	UNPD146328	30.85
1210	UNPD26356	30.85
1211	UNPD106647	30.84
1212	UNPD12935	30.83
1213	UNPD45508	30.83
1215	UNPD114396	30.82
1216	UNPD138428	30.82
1217	UNPD158741	30.82
1218	UNPD127945	30.81
1219	UNPD187357	30.8
1220	UNPD19156	30.8
1221	UNPD12490	30.79
1222	UNPD149433	30.78
1223	UNPD203188	30.78
1224	UNPD120072	30.77
1225	UNPD18883	30.77
1226	UNPD110053	30.76
1227	UNPD124351	30.76
1228	UNPD131981	30.75
1229	UNPD22589	30.75
1230	UNPD193387	30.72
1231	UNPD31043	30.71
1232	UNPD61621	30.7
1233	UNPD207972	30.69
1234	UNPD26880	30.68
1235	UNPD40079	30.68
1236	UNPD96528	30.68
1237	UNPD109870	30.67
1238	UNPD197614	30.67
1239	UNPD73708	30.67
1240	UNPD85864	30.67
1242	UNPD203029	30.66
1243	UNPD55966	30.66
1244	UNPD91828	30.65
1245	UNPD165517	30.64
1246	UNPD166018	30.64
1247	UNPD137632	30.63
1248	UNPD72478	30.62
1249	UNPD15941	30.61
1250	UNPD38502	30.61
1251	UNPD140018	30.6
1252	UNPD145417	30.59
1253	UNPD47949	30.59
1254	UNPD163339	30.57
1255	UNPD194199	30.57
1256	UNPD206872	30.57
1257	UNPD3068	30.57
1258	UNPD128144	30.56
1259	UNPD175225	30.56
1261	UNPD95987	30.56
1262	UNPD83155	30.55
1263	UNPD169624	30.53
1264	UNPD1380	30.52
1265	UNPD139306	30.52
1266	UNPD133229	30.51
1267	UNPD15258	30.51
1268	UNPD190889	30.51
1270	UNPD71549	30.51
1271	UNPD54931	30.5
1272	UNPD57058	30.5
1273	UNPD36802	30.49
1274	UNPD37921	30.49
1275	UNPD115289	30.48
1276	UNPD12107	30.48
1277	UNPD54385	30.48
1278	UNPD68382	30.47
1279	UNPD95637	30.46
1280	UNPD66410	30.45
1281	UNPD156675	30.44
1282	UNPD24824	30.44
1283	UNPD6997	30.44
1284	UNPD163842	30.43
1285	UNPD43580	30.43
1286	UNPD52408	30.43
1287	UNPD59227	30.43
1288	UNPD98398	30.43
1289	UNPD176955	30.42
1290	UNPD27301	30.42
1291	UNPD131832	30.41
1292	UNPD150446	30.41
1293	UNPD135904	30.4
1294	UNPD147586	30.39
1295	UNPD201459	30.39
1296	UNPD131352	30.38
1297	UNPD165177	30.38
1298	UNPD87271	30.37
1299	UNPD120574	30.35
1300	UNPD138692	30.34
1301	UNPD39625	30.34
1302	UNPD58728	30.34
1303	UNPD84697	30.34
1304	UNPD207791	30.33
1305	UNPD66386	30.33
1306	UNPD125525	30.32
1307	UNPD206064	30.32
1308	UNPD41030	30.32
1309	UNPD201957	30.31
1310	UNPD4797	30.31
1311	UNPD100596	30.3
1312	UNPD63160	30.3
1313	UNPD164332	30.29
1314	UNPD164660	30.29
1315	UNPD40690	30.29
1316	UNPD157792	30.27
1317	UNPD154389	30.26
1318	UNPD30517	30.26
1319	UNPD66009	30.26
1320	UNPD174683	30.25
1321	UNPD109963	30.24
1322	UNPD73237	30.24
1323	UNPD164985	30.23
1324	UNPD197890	30.23
1325	UNPD2104	30.23
1326	UNPD24903	30.23
1327	UNPD68492	30.23
1328	UNPD81209	30.23
1329	UNPD146095	30.22
1330	UNPD125565	30.21
1331	UNPD5321	30.21
1332	UNPD62146	30.21
1333	UNPD52433	30.2
1334	UNPD155942	30.19
1335	UNPD143727	30.18
1336	UNPD55347	30.18
1337	UNPD62958	30.18
1338	UNPD100373	30.17
1339	UNPD178730	30.17
1340	UNPD97442	30.17
1341	UNPD88001	30.16
1342	UNPD133267	30.15
1343	UNPD161953	30.15
1344	UNPD184073	30.15
1345	UNPD69637	30.15
1346	UNPD46018	30.13
1347	UNPD8100	30.13
1348	UNPD133392	30.12
1349	UNPD59542	30.12
1350	UNPD78450	30.12
1351	UNPD16226	30.11
1352	UNPD166222	30.11
1353	UNPD168392	30.11
1354	UNPD173218	30.11
1355	UNPD57107	30.11
1356	UNPD146339	30.1
1357	UNPD48620	30.1
1358	UNPD104206	30.09
1359	UNPD112834	30.09
1360	UNPD78079	30.09
1361	UNPD86533	30.09
1362	UNPD92003	30.09
1363	UNPD106443	30.07
1364	UNPD111523	30.07
1365	UNPD59983	30.07
1366	UNPD85434	30.07
1367	UNPD33237	30.06
1368	UNPD98076	30.06
1369	UNPD11512	30.05
1370	UNPD138626	30.05
1371	UNPD201198	30.05
1372	UNPD207929	30.05
1373	UNPD61845	30.05
1374	UNPD81284	30.04
1375	UNPD11347	30.03
1376	UNPD120090	30.03
1377	UNPD135316	30.03
1378	UNPD190081	30.03
1379	UNPD42436	30.03
1380	UNPD77328	30.03
1381	UNPD135413	30.02
1382	UNPD39032	30.02
1383	UNPD81279	30.02
1384	UNPD183490	30.01
1385	UNPD107911	30
1386	UNPD194821	30
1387	UNPD46493	30
1388	UNPD33190	29.99
1389	UNPD45085	29.99
1390	UNPD80470	29.99
1391	UNPD11312	29.98
1392	UNPD178650	29.97
1393	UNPD119703	29.96
1394	UNPD183749	29.96
1395	UNPD183575	29.95
1396	UNPD191538	29.95
1397	UNPD71177	29.95
1398	UNPD103960	29.94
1399	UNPD153146	29.94
1400	UNPD87406	29.94
1401	UNPD110829	29.93
1402	UNPD71680	29.93
1403	UNPD104821	29.92
1404	UNPD170448	29.92
1405	UNPD136542	29.91
1406	UNPD203371	29.91
1407	UNPD209007	29.91
1408	UNPD41262	29.91
1409	UNPD119989	29.9
1410	UNPD142985	29.9
1411	UNPD26855	29.9
1412	UNPD151788	29.89
1413	UNPD180289	29.89
1414	UNPD40354	29.88
1415	UNPD55769	29.88
1416	UNPD80581	29.88
1417	UNPD19795	29.87
1418	UNPD204947	29.87
1419	UNPD3964	29.87
1420	UNPD4994	29.87
1421	UNPD65377	29.87
1422	UNPD198115	29.86
1423	UNPD2083	29.86
1424	UNPD7461	29.86
1425	UNPD82777	29.85
1426	UNPD90742	29.85
1427	UNPD1049	29.84
1428	UNPD175545	29.84
1429	UNPD202407	29.84
1430	UNPD83973	29.84
1431	UNPD162632	29.83
1432	UNPD39186	29.83
1433	UNPD73044	29.83
1434	UNPD79451	29.83
1435	UNPD69063	29.82
1436	UNPD80064	29.82
1437	UNPD197729	29.81
1438	UNPD37153	29.81
1439	UNPD51789	29.81
1440	UNPD183925	29.8
1441	UNPD66246	29.8
1442	UNPD83420	29.8
1443	UNPD142971	29.79
1444	UNPD156209	29.78
1445	UNPD26816	29.78
1446	UNPD94104	29.78
1447	UNPD99716	29.78
1448	UNPD205513	29.77
1449	UNPD53169	29.77
1450	UNPD140190	29.76
1451	UNPD166460	29.76
1452	UNPD204946	29.76
1453	UNPD40951	29.76
1454	UNPD41812	29.76
1455	UNPD54274	29.76
1456	UNPD105793	29.75
1457	UNPD113186	29.75
1458	UNPD127029	29.75
1459	UNPD137431	29.75
1460	UNPD158134	29.75
1461	UNPD191095	29.75
1462	UNPD207446	29.75
1463	UNPD33916	29.75
1465	UNPD110206	29.74
1466	UNPD170278	29.74
1467	UNPD173323	29.74
1468	UNPD71202	29.74
1469	UNPD72929	29.74
1470	UNPD159786	29.73
1471	UNPD36391	29.73
1472	UNPD143510	29.72
1473	UNPD197912	29.72
1474	UNPD19794	29.72
1475	UNPD202860	29.72
1476	UNPD206044	29.72
1477	UNPD50180	29.72
1478	UNPD33697	29.71
1479	UNPD73776	29.71
1480	UNPD114463	29.7
1481	UNPD1525	29.7
1482	UNPD61214	29.7
1483	UNPD204156	29.69
1484	UNPD99387	29.69
1485	UNPD103168	29.68
1486	UNPD162790	29.68
1487	UNPD173575	29.68
1488	UNPD3512	29.68
1489	UNPD87021	29.68
1490	UNPD95351	29.68
1491	UNPD117952	29.67
1492	UNPD58534	29.67
1493	UNPD74031	29.67
1494	UNPD8825	29.67
1495	UNPD97298	29.67
1496	UNPD10326	29.66
1497	UNPD136217	29.66
1498	UNPD142591	29.66
1499	UNPD176950	29.66
1500	UNPD30405	29.66
1501	UNPD51542	29.66
1502	UNPD59266	29.66
1503	UNPD63984	29.66
1504	UNPD86805	29.66
1505	UNPD146928	29.65
1506	UNPD30044	29.65
1507	UNPD36742	29.64
1508	UNPD69171	29.64
1509	UNPD73849	29.64
1510	UNPD74565	29.64
1511	UNPD98350	29.64
1512	UNPD173771	29.63
1513	UNPD42782	29.63
1514	UNPD51422	29.63
1515	UNPD104089	29.62
1516	UNPD2975	29.62
1517	UNPD77596	29.62
1518	UNPD111107	29.61
1519	UNPD155888	29.61
1520	UNPD127098	29.6
1521	UNPD128285	29.6
1522	UNPD19721	29.6
1523	UNPD65572	29.6
1524	UNPD86817	29.59
1525	UNPD123227	29.58
1526	UNPD187001	29.58
1527	UNPD124780	29.57
1528	UNPD184810	29.57
1529	UNPD186506	29.57
1530	UNPD18923	29.57
1531	UNPD30673	29.57
1532	UNPD34661	29.57
1533	UNPD78260	29.57
1534	UNPD120481	29.56
1535	UNPD154292	29.56
1536	UNPD164082	29.55
1537	UNPD44242	29.55
1538	UNPD116548	29.54
1539	UNPD183197	29.54
1540	UNPD183685	29.54
1541	UNPD186024	29.54
1542	UNPD39489	29.54
1543	UNPD145554	29.53
1544	UNPD146320	29.53
1545	UNPD21582	29.53
1546	UNPD45707	29.53
1547	UNPD116189	29.52
1548	UNPD193154	29.52
1549	UNPD201476	29.52
1550	UNPD204703	29.52
1551	UNPD56468	29.52
1552	UNPD84700	29.52
1553	UNPD159128	29.51
1554	UNPD162052	29.51
1555	UNPD183298	29.51
1556	UNPD188108	29.51
1557	UNPD189068	29.51
1558	UNPD189981	29.51
1559	UNPD57052	29.51
1560	UNPD83607	29.51
1561	UNPD124585	29.5
1562	UNPD200839	29.5
1563	UNPD121374	29.49
1564	UNPD142660	29.49
1565	UNPD2810	29.49
1566	UNPD117305	29.48
1567	UNPD137142	29.48
1568	UNPD141857	29.48
1569	UNPD189345	29.48
1570	UNPD63458	29.48
1571	UNPD90878	29.48
1572	UNPD108175	29.47
1573	UNPD194516	29.47
1574	UNPD99348	29.47
1575	UNPD116113	29.46
1576	UNPD126608	29.46
1577	UNPD13937	29.46
1578	UNPD166049	29.46
1579	UNPD196076	29.46
1580	UNPD75898	29.46
1581	UNPD115599	29.45
1582	UNPD169457	29.45
1583	UNPD169772	29.45
1584	UNPD17195	29.45
1585	UNPD26725	29.45
1586	UNPD125980	29.44
1587	UNPD29514	29.43
1588	UNPD65685	29.43
1589	UNPD154753	29.42
1590	UNPD180246	29.42
1591	UNPD182447	29.42
1592	UNPD189702	29.42
1593	UNPD25527	29.41
1594	UNPD36657	29.41
1595	UNPD9113	29.41
1596	UNPD130001	29.4
1597	UNPD65896	29.39
1598	UNPD101366	29.38
1599	UNPD58404	29.38
1600	UNPD68724	29.38
1601	UNPD65659	29.37
1602	UNPD98487	29.37
1603	UNPD154242	29.36
1604	UNPD37765	29.36
1605	UNPD77950	29.36
1606	UNPD107758	29.35
1607	UNPD55797	29.35
1608	UNPD65942	29.35
1609	UNPD124173	29.34
1610	UNPD137105	29.34
1611	UNPD24951	29.34
1612	UNPD55614	29.34
1613	UNPD72386	29.34
1614	UNPD83259	29.34
1615	UNPD131566	29.33
1616	UNPD132463	29.33
1617	UNPD30818	29.33
1618	UNPD98468	29.33
1619	UNPD161141	29.32
1620	UNPD165411	29.32
1621	UNPD174507	29.32
1622	UNPD175100	29.32
1623	UNPD23075	29.32
1624	UNPD51574	29.32
1625	UNPD140503	29.31
1626	UNPD59409	29.31
1627	UNPD59571	29.31
1628	UNPD10433	29.3
1629	UNPD139454	29.3
1630	UNPD172566	29.3
1631	UNPD204727	29.3
1632	UNPD208113	29.3
1633	UNPD26773	29.3
1634	UNPD36060	29.3
1635	UNPD152714	29.29
1636	UNPD173918	29.29
1637	UNPD90597	29.29
1638	UNPD106321	29.28
1639	UNPD129823	29.28
1640	UNPD193491	29.28
1641	UNPD35977	29.28
1642	UNPD77458	29.28
1643	UNPD132853	29.27
1644	UNPD16204	29.27
1645	UNPD61415	29.26
1646	UNPD94273	29.26
1647	UNPD135965	29.25
1648	UNPD174612	29.25
1649	UNPD46818	29.25
1650	UNPD121893	29.23
1651	UNPD146589	29.23
1652	UNPD20517	29.23
1653	UNPD28482	29.23
1654	UNPD40665	29.23
1655	UNPD92722	29.23
1656	UNPD115529	29.22
1657	UNPD122481	29.22
1658	UNPD147880	29.22
1659	UNPD166901	29.22
1660	UNPD17399	29.22
1661	UNPD114183	29.21
1662	UNPD116683	29.21
1663	UNPD124159	29.21
1664	UNPD49814	29.21
1665	UNPD56137	29.21
1666	UNPD56781	29.21
1667	UNPD3578	29.2
1668	UNPD36066	29.2
1669	UNPD108254	29.19
1670	UNPD113387	29.19
1671	UNPD179166	29.19
1672	UNPD188071	29.18
1673	UNPD122959	29.17
1674	UNPD141229	29.17
1675	UNPD205915	29.17
1676	UNPD135345	29.16
1677	UNPD37849	29.16
1678	UNPD46993	29.16
1679	UNPD92414	29.16
1680	UNPD4004	29.15
1681	UNPD46722	29.15
1682	UNPD92959	29.15
1683	UNPD185109	29.14
1684	UNPD19671	29.14
1685	UNPD31317	29.14
1686	UNPD5109	29.14
1687	UNPD6098	29.14
1689	UNPD123156	29.13
1690	UNPD157942	29.13
1691	UNPD88693	29.13
1692	UNPD153655	29.12
1693	UNPD164311	29.12
1694	UNPD29542	29.12
1695	UNPD40336	29.12
1696	UNPD43031	29.12
1697	UNPD44860	29.12
1698	UNPD126892	29.11
1699	UNPD30683	29.11
1700	UNPD68278	29.11
1701	UNPD80121	29.11
1702	UNPD135024	29.1
1703	UNPD160276	29.1
1704	UNPD192110	29.1
1705	UNPD199369	29.1
1706	UNPD57020	29.1
1707	UNPD89453	29.1
1708	UNPD30784	29.09
1709	UNPD80759	29.09
1710	UNPD199450	29.08
1711	UNPD165304	29.06
1712	UNPD151158	29.05
1713	UNPD28065	29.05
1714	UNPD59944	29.05
1715	UNPD60250	29.05
1716	UNPD60992	29.05
1717	UNPD7977	29.05
1718	UNPD145233	29.04
1719	UNPD148083	29.04
1720	UNPD190391	29.04
1721	UNPD69185	29.04
1722	UNPD143803	29.03
1723	UNPD144700	29.03
1724	UNPD33980	29.03
1725	UNPD45186	29.03
1726	UNPD70471	29.03
1727	UNPD142839	29.02
1728	UNPD54675	29.02
1729	UNPD155524	29.01
1730	UNPD158316	29.01
1731	UNPD76768	29.01
1732	UNPD148976	29
1734	UNPD160669	29
1735	UNPD147680	28.99
1736	UNPD186870	28.98
1737	UNPD193595	28.98
1738	UNPD28256	28.98
1739	UNPD33282	28.97
1740	UNPD108112	28.96
1741	UNPD166249	28.96
1742	UNPD172546	28.96
1743	UNPD205099	28.96
1744	UNPD23508	28.96
1745	UNPD59860	28.96
1746	UNPD66374	28.96
1747	UNPD102855	28.95
1748	UNPD32959	28.95
1749	UNPD105431	28.94
1750	UNPD107217	28.94
1751	UNPD129736	28.94
1752	UNPD187785	28.93
1753	UNPD60330	28.93
1754	UNPD112853	28.92
1755	UNPD12944	28.92
1756	UNPD148179	28.92
1757	UNPD153268	28.92
1758	UNPD162444	28.92
1759	UNPD180414	28.92
1760	UNPD21564	28.92
1761	UNPD129421	28.91
1762	UNPD179765	28.91
1763	UNPD30367	28.91
1764	UNPD49604	28.91
1765	UNPD7817	28.91
1766	UNPD90173	28.91
1767	UNPD156310	28.9
1768	UNPD195969	28.9
1769	UNPD49973	28.9
1770	UNPD51473	28.9
1771	UNPD88907	28.9
1772	UNPD97747	28.9
1773	UNPD102063	28.89
1774	UNPD147911	28.89
1775	UNPD163287	28.89
1776	UNPD123162	28.88
1777	UNPD25061	28.88
1778	UNPD741	28.87
1779	UNPD138218	28.86
1780	UNPD53495	28.85
1781	UNPD7562	28.85
1782	UNPD120454	28.84
1783	UNPD175038	28.84
1784	UNPD8189	28.84
1785	UNPD140576	28.83
1786	UNPD141330	28.83
1787	UNPD23058	28.82
1788	UNPD69291	28.82
1789	UNPD92852	28.82
1790	UNPD79411	28.81
1791	UNPD181339	28.79
1792	UNPD49800	28.79
1793	UNPD54284	28.79
1794	UNPD148019	28.78
1795	UNPD5475	28.78
1796	UNPD154776	28.77
1797	UNPD166585	28.77
1798	UNPD83405	28.77
1799	UNPD170611	28.76
1800	UNPD198524	28.76
1801	UNPD128205	28.75
1802	UNPD52426	28.75
1803	UNPD200347	28.73
1804	UNPD61998	28.73
1805	UNPD6680	28.73
1806	UNPD158484	28.72
1807	UNPD203369	28.72
1808	UNPD106182	28.71
1809	UNPD116613	28.71
1810	UNPD179678	28.71
1811	UNPD187616	28.7
1812	UNPD207202	28.7
1813	UNPD55651	28.7
1814	UNPD77142	28.7
1815	UNPD127280	28.69
1816	UNPD56877	28.69
1817	UNPD153360	28.68
1818	UNPD83755	28.68
1819	UNPD191716	28.67
1820	UNPD57421	28.67
1821	UNPD63717	28.67
1822	UNPD94014	28.67
1823	UNPD15449	28.66
1824	UNPD122600	28.65
1825	UNPD100254	28.64
1826	UNPD143827	28.64
1827	UNPD77229	28.64
1828	UNPD64474	28.63
1829	UNPD9638	28.63
1830	UNPD96749	28.61
1831	UNPD67732	28.6
1832	UNPD128274	28.59
1833	UNPD217	28.59
1834	UNPD28665	28.59
1835	UNPD123143	28.58
1836	UNPD68302	28.58
1837	UNPD527	28.57
1838	UNPD28203	28.56
1839	UNPD51128	28.56
1840	UNPD43076	28.55
1841	UNPD60309	28.55
1842	UNPD15315	28.54
1843	UNPD205709	28.54
1844	UNPD103847	28.53
1845	UNPD156219	28.53
1846	UNPD174360	28.53
1847	UNPD188291	28.53
1848	UNPD126854	28.52
1849	UNPD186775	28.52
1850	UNPD164280	28.51
1851	UNPD118146	28.5
1852	UNPD168334	28.49
1853	UNPD70354	28.49
1854	UNPD194926	28.47
1855	UNPD140526	28.44
1856	UNPD23157	28.44
1857	UNPD166608	28.43
1858	UNPD80664	28.43
1859	UNPD25926	28.38
1860	UNPD112419	28.35
1861	UNPD206434	28.35
1862	UNPD160094	28.28
1863	UNPD63645	28.25
1864	UNPD13380	28.2
1865	UNPD150388	28.2
1866	UNPD84921	28.16
1867	UNPD129290	28.14
1868	UNPD78692	28.13
1869	UNPD154170	26.71
1870	UNPD184134	26.3
1871	UNPD55127	26.22
1872	UNPD103531	26.05
1873	UNPD206315	26.05
1874	UNPD209059	25.74
1875	UNPD26325	25.72
1876	UNPD59875	25.68
1877	UNPD136311	25.66
1878	UNPD95996	25.66
1879	UNPD59781	25.64
1880	UNPD199451	25.59
1881	UNPD12206	25.47
1882	UNPD140833	25.47
1883	UNPD150213	25.37
1884	UNPD14627	25.3
1885	UNPD90325	25.23
1886	UNPD120434	25
1887	UNPD75291	24.98
1888	UNPD113181	24.97
1889	UNPD152603	24.97
1890	UNPD18924	24.95
1891	UNPD20173	24.94
1892	UNPD199128	24.93
1893	UNPD19608	24.92
1894	UNPD156182	24.91
1895	UNPD163061	24.89
1896	UNPD105440	24.88
1897	UNPD102107	24.86
1898	UNPD181328	24.83
1899	UNPD159969	24.82
1900	UNPD101877	24.81
1901	UNPD208082	24.8
1902	UNPD140610	24.77
1903	UNPD173532	24.75
1904	UNPD73483	24.74
1905	UNPD166682	24.68
1906	UNPD33621	24.66
1907	UNPD175734	24.65
1908	UNPD157187	24.64
1909	UNPD186118	24.64
1910	UNPD53358	24.61
1911	UNPD175251	24.56
1912	UNPD145889	24.52
1913	UNPD152937	24.51
1914	UNPD88134	24.48
1915	UNPD12641	24.44
1916	UNPD4062	24.44
1917	UNPD5342	24.43
1918	UNPD149449	24.42
1919	UNPD26268	24.42
1920	UNPD104100	24.38
1921	UNPD84219	24.36
1922	UNPD42809	24.34
1923	UNPD3975	24.33
1924	UNPD106030	24.32
1925	UNPD164771	24.3
1926	UNPD94132	24.23
1927	UNPD18111	24.22
1928	UNPD162072	24.2
1929	UNPD101321	24.18
1930	UNPD28738	24.18
1931	UNPD38284	24.18
1932	UNPD123747	24.17
1933	UNPD86621	24.13
1934	UNPD99240	24.12
1935	UNPD193672	24.1
1936	UNPD8540	24.1
1937	UNPD10974	24.09
1938	UNPD108268	24.07
1939	UNPD165397	24.07
1940	UNPD128039	24.05
1941	UNPD16446	24.04
1942	UNPD63873	24.04
1943	UNPD134859	24.01
1944	UNPD27358	24.01
1945	UNPD90517	24.01
1946	UNPD102087	23.99
1947	UNPD57978	23.99
1948	UNPD173352	23.97
1949	UNPD9083	23.97
1950	UNPD117705	23.96
1951	UNPD177050	23.96
1952	UNPD31490	23.94
1953	UNPD45928	23.93
1954	UNPD97796	23.93
1955	UNPD101978	23.92
1956	UNPD162049	23.92
1957	UNPD189171	23.92
1958	UNPD15594	23.9
1959	UNPD31434	23.9
1960	UNPD81560	23.9
1961	UNPD8508	23.9
1962	UNPD172455	23.89
1963	UNPD27844	23.89
1964	UNPD55016	23.88
1965	UNPD114090	23.86
1966	UNPD56323	23.86
1967	UNPD102677	23.85
1968	UNPD17528	23.84
1969	UNPD121458	23.81
1970	UNPD192402	23.81
1971	UNPD124593	23.79
1972	UNPD129519	23.79
1973	UNPD21391	23.79
1974	UNPD92658	23.79
1975	UNPD5351	23.78
1976	UNPD187876	23.76
1977	UNPD82201	23.76
1978	UNPD157026	23.75
1979	UNPD138514	23.74
1980	UNPD172333	23.74
1981	UNPD36170	23.74
1982	UNPD179149	23.73
1983	UNPD41547	23.73
1984	UNPD132607	23.71
1985	UNPD142833	23.7
1986	UNPD170266	23.7
1987	UNPD174107	23.7
1988	UNPD10341	23.67
1989	UNPD158659	23.67
1990	UNPD135963	23.66
1991	UNPD148715	23.66
1992	UNPD200856	23.66
1993	UNPD37945	23.65
1994	UNPD115608	23.63
1995	UNPD133358	23.63
1996	UNPD14894	23.63
1997	UNPD25320	23.63
1998	UNPD105786	23.62
1999	UNPD42771	23.62
2000	UNPD184520	23.61
2001	UNPD150295	23.6
2002	UNPD58675	23.6
2003	UNPD91336	23.59
2004	UNPD115771	23.58
2005	UNPD155715	23.58
2006	UNPD4093	23.58
2007	UNPD209050	23.56
[truncated: 17,000 more rows]
