# Supplementary material for: A Drug-Target Network-Based Approach to Evaluate the Efficacy of Medicinal Plants for Type II Diabetes Mellitus
Source: Evid Based Complement Alternat Med. 2013 Oct 10;2013:203614. doi: 10.1155/2013/203614 (PMC3810496; doi:10.1155/2013/203614)
Supplement: Supplementary file 1 — The supplementary materials comprise four tables of large datasets. Table S1 listed the identification information of 18999 natural products. Table S2 listed the natural products-target proteins interaction network (DTN). Table S3 and Table S4 listed the prediction efficacy of natural products and medicinal plants for T2DM, respectively. [file 203614.f1.zip › Table S4.xlsx]

## Sheet: Sheet1
Abacopteris penangiana	7.06
Abies chensiensis	116.93
Abies holophylla	59.61
Abrus cantoniensis	42.99
Abrus fruticulosus	14.42
Abrus precatorius	142.08
Abrus pulchellus	7.31
Acacia catechu	14.72
Acacia confusa	43.65
Acacia farnesiana	7.39
Acacia pennata	7.13
Acanthopanax senticosus	51.33
Acanthopanax sessiliflorus	35.71
Acanthopanax trifoliatus	21.34
Acanthus ilicifolius	29.24
Acer truncatum	22.33
Achillea millefolium	58.74
Achillea wilsoniana	7.21
Achyranthes aspera	21.62
Achyranthes bidentata	36.61
Aconitum barbatum var. puberulum	7.01
Aconitum coreanum	170.36
Aconitum episcopale	7.52
Aconitum hemsleyanum	14.98
Aconitum kongboense	7.06
Aconitum naviculare	7.03
Aconitum sungpanense	14.91
Aconitum tanguticum	14.21
Acorus calamus	14.68
Acorus tatarinowii	14.26
Acronychia pedunculata	7.2
Actaea asiatica	29.13
Actinidia chinensis	72.84
Actinidia polygama	87.04
Actinostemma lobatum	7.69
Adenanthera pavonina	14.62
Adenostemma lavenia	7.09
Adhatoda vasica	14.68
Adiantum capillus-veneris	219.55
Adiantum caudatum	391
Adiantum edgeworthii	50.97
Adiantum lunulatum	14.12
Adiantum monochlamys	203.03
Adiantum pedatum	300.31
Adiantum philippense	15.28
Adina racemosa	7.62
Adina rubella	14.84
Adonis amurensis	43.62
Aegle marmelos	43
Agaricus campestris	74.8
Agave americana	528.88
Agave americana var. marginata	102.66
Agave americana var. variegata	81.03
Agave sisalana	257.16
Ageratum conyzoides	14.79
Aglaia odorata	190.44
Ailanthus altissima	102.02
Akebia quinata	74.17
Akebia trifoliata	61.03
Akebia trifoliata var. australis	7.36
Albizia julibrissin	22.13
Albizia mollis	29.36
Alisma orientale	160.56
Alisma plantago-aquatica var. orientale	7.09
Allium ascalonicum	7.59
Allium cepa	15.22
Allium chinense	104.25
Allium macrostemon	22.34
Allium sativum	7.5
Allium tuberosum	22.09
Allium victorialis	7.26
Alnus hirsuta	7.58
Alnus japonica	44.58
Alnus mandshurica	7.58
Alnus nepalensis	49.84
Aloe vera	139.78
Alpinia katsumadai	115.78
Alpinia officinarum	15.95
Alsophila spinulosa	14.59
Alstonia scholaris	191.99
Alternanthera philoxeroides	21.28
Amalocalyx yunnanensis	14.42
Amaranthus caudatus	23.2
Amaranthus cruentus	14.36
Ammannia baccifera	7.13
Ammopiptanthus mongolicus	22.36
Amorpha fruticosa	146.76
Ampelopsis brevipedunculata	266.64
Ampelopsis brevipedunculata var. hancei	51.17
Ampelopsis grossedentata	15.82
Ampelopsis japonica	7.03
Anacardium occidentale	14.58
Ananas comosus	14.86
Anaphalis lactea	7.06
Anaphalis margaritacea	14.13
Anaphalis sinica	7.04
Andrographis paniculata	21.97
Androsace septentrionalis	7.05
Androsace umbellata	7.21
Anemarrhena asphodeloides	168.89
Anemone flaccida	7.3
Anemone hupehensis	14.17
Anemone hupehensis var. japonica	14.17
Anemone tomentosa	15.29
Anethum graveolens	7.45
Angelica acutiloba	14.17
Angelica dahurica	90.24
Angelica decursiva	28.89
Angelica glauca	7.06
Angelica porphyrocaulis	30.08
Angelica sinensis	21.97
Anisomeles indica	7.21
Annona reticulata	7.09
Annona squamosa	151.27
Anoectochilus roxburghii	14.1
Anredera cordifolia	7.09
Anthocephalus chinensis	28.94
Anthriscus sylvestris	21.51
Antiaris toxicaria	14.14
Antidesma bunius	7.4
Aphanamixis grandifolia	189.79
Apium graveolens	58.86
Apocynum venetum	7.14
Aquilaria agallocha	64.49
Aquilaria sinensis	21.48
Arachis hypogaea	43.08
Arachniodes exilis	8.02
Aralia armata	43.98
Aralia chinensis	29.73
Aralia cordata	7.15
Aralia decaisneana	7.25
Aralia elata	73.17
Aralia japonica	7.06
Arctium lappa	86.81
Ardisia arborescens	7.19
Ardisia brevicaulis	14.36
Ardisia mamillata	7.68
Arenaria kansuensis	89.03
Argemone mexicana	21.05
Argyreia mollis	7.75
Arisaema decipiens	7.02
Aristolochia contorta	28.73
Aristolochia heterophylla	44.22
Aristolochia kaempferi	7.33
Aristolochia manshuriensis	7.11
Aristolochia mollis	14.44
Aristolochia mollissima	14.44
Aristolochia tuberosa	7.04
Armillaria matsutake	14.41
Armillaria mellea	123.21
Armillariella mellea	52.74
Armoracia rusticana	14.88
Arnebia euchroma	29.41
Artabotrys hexapetalus	7.02
Artemisia annua	298.18
Artemisia anomala	36.66
Artemisia argyi	154.06
Artemisia capillaris	14.15
Artemisia eriopoda	7.19
Artemisia hedinii	7.06
Artemisia myriantha	73.17
Artemisia sieversiana	14.32
Artemisia subdigitata	14.37
Artemisia vestita	14.32
Artocarpus heterophyllus	317.62
Artocarpus hypargyreus	7.11
Artocarpus styracifolius	73.28
Arundo donax	37.26
Asclepias curassavica	131.81
Asclepias fruticosa	132.91
Asparagus cochinchinensis	21.44
Asparagus filicinus	46.56
Asparagus gobicus	46.12
Asparagus lucidus	7.03
Asparagus officinalis	146.78
Asparagus plumosus	22.6
Asparagus setaceus	7.5
Aspidistra elatior	21.52
Aster ageratoides	93.86
Aster alpinus	7.25
Aster auriculatus	29.38
Aster indicus	7.21
Aster scaber	21.42
Aster tataricus	303.82
Astilbe chinensis	14.9
Astilbe rivularis	7.36
Astraeus hygrometricus	86.88
Astragalus membranaceus	15.12
Atalantia buxifolia	7.35
Atractylodes macrocephala	21.74
Atropa belladonna	21.88
Aucklandia lappa	66.05
Auricularia auricula	14.1
Avena fatua	21.99
Averrhoa carambola	87.81
Bacopa monnieri	75.3
Baeckea frutescens	107.26
Barringtonia racemosa	116.8
Basella rubra	53.23
Bauhinia purpurea	100.2
Bauhinia variegata	7.11
Beaumontia grandiflora	29.49
Beesia calthaefolia	29.81
Beesia calthifolia	7.99
Belamcanda chinensis	7.39
Benincasa cerifera	103.42
Benincasa hispida	15.82
Berberis heteropoda	29.53
Berberis julianae	67.33
Berberis thunbergii	59.92
Berchemia floribunda	83.57
Beta vulgaris	52.52
Betula alnoides	57.62
Betula ermanii	205.29
Betula platyphylla	484.17
Bidens pilosa	58.68
Bignonia venusta	36.11
Biophytum sensitivum	22.13
Biota orientalis	74.2
Bischofia javanica	66.59
Bixa orellana	7.47
Bladhia japonica	7.2
Blainvillea acmella	28.96
Blainvillea latifolia	22.19
Bletilla striata	29.02
Blumea balsamifera	15.19
Blumea lacera	14.79
Boehmeria platyphylla	14.19
Boerhavia diffusa	7.48
Bolbostemma paniculatum	7.4
Boletus fomentarius	14.86
Bombax ceiba	7.13
Bombax malabaricum	79.06
Boschniakia rossica	14.44
Boswellia carterii	316.18
Brachystemma calycinum	30.71
Brassica juncea	28.65
Brassica rapa	22.38
Breynia fruticosa	75.07
Bridelia stipularis	14.32
Broussonetia kazinoki	28.81
Broussonetia papyrifera	50.51
Brucea javanica	81.4
Bruguiera cylindrica	389.04
Bruguiera gymnorrhiza	115.4
Bruguiera sexangula	14.88
Bryophyllum pinnatum	36.46
Buddleja asiatica	64.56
Buddleja officinalis	29.01
Bulbophyllum odoratissimum	7.07
Bupleurum chinense	36.06
Bupleurum scorzonerifolium	15.04
Buxus bodinieri	14.89
Buxus microphylla var. sinica	51.71
Cacalia hastata	7.06
Caesalpinia crista	176.19
Caesalpinia decapetala	21.39
Caesalpinia minax	14.34
Caesalpinia sappan	14.88
Cajanus cajan	124.63
Calendula arvensis	7.76
Calendula officinalis	729.77
Callicarpa arborea	14.46
Callicarpa macrophylla	51.29
Calophyllum inophyllum	615.13
Calotropis gigantea	520.56
Caltha palustris	218.16
Calycanthus chinensis	30.12
Calystegia sepium	21.64
Calystegia soldanella	8.19
Camellia japonica	254.74
Camellia oleifera	7.06
Camellia sinensis	161.12
Camellia sinensis var. assamica	22.83
Campylandra wattii	14
Canarium album	29.85
Canarium bengalense	7.58
Canavalia ensiformis	7.06
Canavalia gladiata	55.28
Cannabis sativa	111.4
Capsicum annuum	532.98
Capsicum anomalum	144.12
Caragana chamlagu	145.78
Caragana microphylla	7.13
Caragana rosea	7.14
Caragana sinica	149.27
Carex kobomugi	45.87
Carica papaya	334.94
Carissa spinarum	7.04
Carthamus tinctorius	115.39
Cassia acutifolia	14.44
Cassia angustifolia	29.84
Cassia fistula	43.44
Cassia floribunda	46.07
Cassia nomame	7.15
Cassia obtusifolia	51.14
Cassia occidentalis	128.22
Cassia tora	22.52
Castanea mollissima	29.99
Castanopsis hystrix	8.04
Castanopsis sclerophylla	8.04
Casuarina equisetifolia	291.46
Catalpa ovata	14.11
Catharanthus roseus	218.84
Caulophyllum robustum	7.14
Cayratia japonica	7.09
Cedrela sinensis	117.22
Cedrus deodara	14.74
Celastrus articulatus	134.63
Celastrus flagellaris	7.42
Celastrus gemmatus	21
Celastrus hindsii	35.67
Celastrus hypoleucus	191.23
Celastrus kusanoi	30.05
Celastrus orbiculatus	1089.44
Celastrus paniculatus	65.51
Celastrus rosthornianus	38.27
Celosia argentea	28.35
Celosia cristata	43.86
Centella asiatica	126.17
Centipeda minima	87.04
Cephalanoplos segetum	14.74
Cephalanthus occidentalis	21.73
Cephalotaxus drupacea	67.9
Cephalotaxus fortunei	15.26
Cephalotaxus oliveri	46.4
Cerastium arvense	7.14
Cercidiphyllum japonicum	14.5
Ceriops tagal	623.13
Cerratula setosa	14.74
Chaenomeles japonica	14.45
Chaenomeles sinensis	67.12
Chaenomeles speciosa	44.11
Chalcas paniculata	21.34
Chamaenerion angustifolium	193.88
Cheiranthus cheiri	7.15
Chelidonium majus	37
Chimonanthus praecox	7.32
Chloranthus fortunei	66.32
Chloranthus henryi	44.58
Chloranthus holostegius	30.15
Chloranthus japonicus	197.15
Chloranthus multistachys	65.68
Chloranthus serratus	14.25
Chloranthus spicatus	123.13
Chlorella pyrenoidosa	7.28
Chlorella vulgaris	66.3
Chondria armata	59.79
Chrysanthemum cinerariifolium	7.15
Chrysanthemum coronarium	46.92
Chrysanthemum indicum	35.67
Chrysanthemum morifolium	337.24
Chukrasia tabularis	14.72
Cibotium barometz	14.3
Cicer arietinum	109.56
Cichorium intybus	109.51
Cicuta virosa	47.89
Cimicifuga acerina	161.73
Cimicifuga dahurica	75.14
Cimicifuga foetida	201.49
Cimicifuga heracleifolia	44.3
Cimicifuga simplex	191.03
Cinchona ledgeriana	289.05
Cinnamomum subavenium	14.26
Cipadessa baccifera	37.5
Cipadessa fruticosa	14.25
Cirsium japonicum	21.92
Cirsium segetum	14.74
Cirsium setosum	51.43
Citrullus lanatus	73.72
Citrullus vulgaris	28.85
Citrus aurantium	191.8
Citrus aurantium var. amara	7
Citrus grandis	14.58
Citrus limon	28.34
Citrus limonia	7.08
Citrus medica	100.44
Citrus medica var. sarcodactylis	14.04
Citrus reticulata	281.11
Citrus sinensis	199.26
Citrus wilsonii	31.37
Cladonia gracilis	7.17
Cladosiphon decipiens	14.87
Claoxylon polot	43.99
Clausena dunniana	52.81
Clausena excavata	7.24
Clausena lansium	7.43
Clausena lenis	7.23
Claviceps purpurea	208.02
Cleistocalyx operculatus	7.04
Clematis chinensis	50.5
Clematis montana	7.11
Cleome gynandra	29.96
Cleome viscosa	7.38
Clerodendrum cyrtophyllum	7.67
Clerodendrum fragrans	262.94
Clerodendrum indicum	7.06
Clerodendrum inerme	57.74
Clerodendrum mandarinorum	14.34
Clerodendrum trichotomum	14.27
Clethra barbinervis	43.8
Clinopodium chinense	28.64
Clintonia udensis	21.81
Clitoria ternatea	21.51
Cocculus laurifolius	246.83
Cocculus orbiculatus	141.38
Cocculus sarmentosus	307.21
Cocculus trilobus	426.4
Cocos nucifera	21.39
Codium fragile	7.49
Codonopsis pilosula	21.14
Codonopsis tangshen	7.21
Coffea arabica	28.86
Colocasia esculenta	7.12
Colysis pothifolia	7.69
Combretum yunnanensis	7.03
Conocephalum conicum	29.63
Conocephalum supradecompositum	7.13
Convallaria keiskei	14.24
Convallaria majalis	21.53
Convolvulus arvensis	7.19
Conyza blinii	21.29
Conyza canadensis	72.51
Coprinus comatus	15.81
Corallina officinalis	52.52
Corchorus acutangulus	36.92
Corchorus capsularis	14.96
Corchorus olitorius	36.36
Cordyceps ophioglossoides	14.14
Cordyceps sinensis	192.77
Cordyline stricta	102.57
Coriandrum sativum	14.51
Coriaria nepalensis	7.06
Coriolus versicolor	7.33
Cornus capitata	37.73
Cornus kousa	35.82
Cornus walteri	72.73
Corydalis saxicola	7.02
Costus speciosus	92.93
Costus tonkinensis	7.5
Craibiodendron yunnanense	28.23
Crataegus cuneata	7.3
Crataegus pinnatifida	49.89
Crataegus pinnatifida var. major	7.09
Cratoxylum cochinchinense	37.95
Cratoxylum formosum subsp. pruniflorum	22.54
Cremastra appendiculata	15.69
Crepis napifera	22.49
Crocus sativus	15.05
Crossostephium chinense	58.29
Crotalaria juncea	7.02
Crotalaria pallida	7.13
Crotalaria sessiliflora	7.09
Croton oblongifolius	21.48
Croton tiglium	29.01
Cryptomeria fortunei	50.87
Cucumis melo	265.64
Cucumis sativus	295.97
Cucurbita moschata	120.64
Cudrania cochinchinensis	21.12
Cudrania tricuspidata	110.54
Cunninghamia lanceolata	143.09
Curculigo orchioides	7.15
Curcuma aeruginosa	7.17
Curcuma longa	7.15
Cuscuta australis	24.81
Cyathea spinulosa	87.65
Cyathus striatus	21.75
Cycas revoluta	237.88
Cyclea barbata	37.39
Cyclea hainanensis	7.63
Cyclea racemosa	73.46
Cyclea sutchuenensis	14.93
Cyclocarya paliurus	28.75
Cydonia oblonga	21.53
Cydonia vulgaris	51.01
Cynanchum amplexicaule	14.53
Cynanchum atratum	43.72
Cynanchum bungei	7.15
Cynanchum chinense	14.13
Cynanchum glaucescens	29.48
Cynanchum hancockianum	22.18
Cynanchum paniculatum	7.17
Cynanchum stauntonii	28.55
Cynanchum versicolor	29.32
Cynodon dactylon	50.22
Cynomorium songaricum	7.04
Cyperus rotundus	29.15
Daemonorops draco	481.47
Dahlia variabilis	7.15
Dalbergia odorifera	29.28
Damnacanthus indicus	7.21
Daphne acutiloba	112.41
Daphne feddei	44.48
Daphne genkwa	186.32
Daphne odora	217.73
Daphne tangutica	37.12
Daphniphyllum calycinum	50.44
Daphniphyllum glaucescens	14.64
Daphniphyllum macropodum	36.46
Daphniphyllum oldhami	57.92
Datura innoxia	176.36
Datura metel	894.36
Daucus carota	88.89
Daucus carota var. sativa	30.17
Davallia divaricata	95.44
Davallia formosana	51.49
Davallia mariesii	149.09
Davallia orientalis	51.49
Delonix regia	82.07
Delphinium anthriscifolium	7.39
Delphinium yunnanense	7.03
Dendrobium fimbriatum	7.11
Dendrobium loddigesii	7.13
Derris trifoliata	52.54
Desmodium pulchellum	14.44
Desmodium styracifolium	21.34
Desmos chinensis	7.76
Desmos cochinchinensis	7.19
Desmotrichum fimbriatum	7.02
Dianthus superbus	21.44
Dichrostachys cinerea	80.41
Dicranopteris linearis	7.11
Dicranostigma leptopodum	29.52
Dictamnus angustifolius	7.1
Dictamnus dasycarpus	21.52
Didymocarpus hedyotideus	7.29
Digitalis lanata	203.31
Digitalis purpurea	210.47
Dillenia indica	52.35
Dioscorea alata	7.69
Dioscorea althaeoides	15.07
Dioscorea batatas	131.65
Dioscorea bulbifera	72.37
Dioscorea collettii	143.26
Dioscorea collettii var. hypoglauca	76.15
Dioscorea deltoidea	14.41
Dioscorea futschauensis	43.77
Dioscorea hispida	7.86
Dioscorea nipponica	87.49
Dioscorea opposita	29.23
Dioscorea panthaica	72.88
Dioscorea spongiosa	23.22
Dioscorea tenuipes	109.65
Dioscorea zingiberensis	51.51
Diospyros kaki	387.41
Diospyros lotus	185.67
Diospyros morrisiana	42.97
Diploclisia glaucescens	7.18
Dipsacus asper	44.05
Dipsacus asperoides	15.34
Dischidia esquirolii	7.13
Dodonaea viscosa	21.82
Dolichos lablab	43.97
Dracocephalum tanguticum	15.53
Dregea sinensis	7.38
Dregea sinensis var. corrugata	7.38
Dregea volubilis	14.38
Drymaria cordata	7
Drymaria diandra	36.21
Drynaria fortunei	15.54
Drynaria quercifolia	14.43
Dryobalanops aromatica	226.13
Dryopteris crassirhizoma	189.24
Dumortiera hirsuta	44.17
Duranta repens	73.3
Ecdysanthera rosea	58.27
Ecdysanthera utilis	14.41
Echinochloa crusgalli	7.24
Eclipta alba	89.83
Edgeworthia chrysantha	134.1
Eichhornia crassipes	60.17
Elaeagnus angustifolia	21.66
Elaeis guineensis	14.79
Elephantopus scaber	50.1
Eleutherococcus senticosus	7.28
Elsholtzia bodinieri	22.34
Embelia ribes	7.54
Emilia sonchifolia	7.91
Endarachne binghamiae	7.38
Epilobium angustifolium	31.46
Epilobium hirsutum	21.47
Epimedium brevicornu	14.22
Epimedium koreanum	132.78
Epimedium sagittatum	21.82
Equisetum arvense	39.38
Erigeron annuus	7.16
Erigeron canadensis	29.34
Eriobotrya japonica	285.7
Eriosema chinense	57.56
Eriosema tuberosum	30.36
Ervatamia divaricata	29.86
Ervatamia hainanensis	30.51
Ervatamia officinalis	44.53
Erythrina arborescens	7.28
Erythrina indica	35.82
Erythrina variegata	114.11
Eucalyptus camaldulensis	234.35
Eucalyptus citriodora	22.15
Eucalyptus exserta	29.29
Eucalyptus globulus	152.89
Eucalyptus robusta	58.55
Eucalyptus tereticornis	119.96
Euchresta japonica	109.92
Euchresta strigillosa	7.03
Euchresta tubulosa	124.74
Eucommia ulmoides	8.04
Eugenia jambolana	28.55
Euonymus alatus	73.45
Euonymus fortunei	14.63
Euonymus hamiltonianus	14.79
Euonymus japonicus	21.29
Euonymus laxiflorus	50.43
Euonymus phellomana	14.68
Eupatorium cannabinum	109.12
Eupatorium fortunei	36.18
Eupatorium japonicum	7.18
Eupatorium odoratum	21.36
Euphorbia antiquorum	319.39
Euphorbia esula	124.85
Euphorbia fischeriana	104.72
Euphorbia helioscopia	111.07
Euphorbia hirta	35.93
Euphorbia humifusa	65.9
Euphorbia indica	14.55
Euphorbia kansui	326.69
Euphorbia lathyris	66.36
Euphorbia maculata	28.84
Euphorbia milii	81.94
Euphorbia nematocypha	36.4
Euphorbia pulcherrima	80.73
Euphorbia royleana	179.24
Euphorbia splendens	51.62
Euphorbia thymifolia	7.1
Euphorbia tirucalli	146.45
Euphoria longan	28.79
Euphrasia officinalis	14.36
Euscaphis japonica	29.31
Evodia meliaefolia	14.97
Evodia rutaecarpa	51.42
Evolvulus alsinoides	14.67
Excoecaria agallocha	198.28
Fagopyrum dibotrys	14.2
Fagopyrum esculentum	239.43
Farfugium japonicum	90.8
Fatsia japonica	78.66
Ferula assa-foetida	50.98
Ferula assafoetida	21.63
Ferula ferulaeoides	7.32
Ferula feruloides	7.42
Ferula fukanensis	7
Ferula sinkiangensis	7.38
Ficus beecheyana	15.13
Ficus carica	21.43
Ficus fistulosa	82.7
Ficus microcarpa	837.65
Ficus pandurata	65.26
Ficus pumila	51.21
Ficus religiosa	87.95
Firmiana platanifolia	14.86
Fissistigma bracteolatum	7.2
Flammulina velutipes	86.95
Flemingia macrophylla	35.59
Flemingia philippinensis	29.16
Flemingia strobilifera	15.16
Flemingia wallichii	29.71
Flueggea virosa	44.47
Fluggea virosa	72.18
Foeniculum vulgare	88.34
Fokienia hodginsii	103.93
Fomes fomentarius	120.26
Fomes officinalis	234.09
Fomes pinicola	51.52
Fomitopsis pinicola	109.7
Forsythia suspensa	91.94
Forsythia viridissima	14.08
Fortunella margarita	7.07
Fragaria ananassa	50.58
Fragaria indica	14.34
Frangula alnus	22.93
Fritillaria cirrhosa	37.81
Fritillaria delavayi	410.87
Fritillaria hupehensis	173.49
Fritillaria pallidiflora	96.98
Fritillaria przewalskii	59.47
Fritillaria thunbergii	548.07
Fritillaria unibracteata	151.98
Fritillaria ussuriensis	360.75
Fritillaria verticillata var. thunbergii	257.38
Ganoderma applanatum	307.22
Ganoderma lucidum	1560.05
Ganoderma sinense	22.06
Garcinia cowa	14.24
Garcinia hanburyi	641.41
Garcinia multiflora	94.55
Garcinia oblongifolia	22.06
Garcinia oligantha	7.1
Garcinia paucinervis	29.59
Garuga pinnata	51.06
Gaultheria yunnanensis	22.07
Gelsemium elegans	58.23
Gentiana barbata	7.06
Gentiana dahurica	7.68
Gentiana macrophylla	28.42
Gentiana scabra	138.54
Gerbera piloselloides	80.66
Ginkgo biloba	582.12
Gladiolus gandavensis	15.1
Glechoma hederacea	21.55
Gleditsia horrida	7.4
Gleditsia sinensis	21.75
Glehnia littoralis	28.75
Glinus lotoides	29.6
Glochidion eriocarpum	143.92
Glochidion hongkongense	22.02
Glochidion macrophyllum	29.2
Glochidion puberum	52.12
Glochidion sphaerogynum	7.17
Glossogyne tenuifolia	7.06
Glycine max	118.03
Glycosmis citrifolia	219.16
Glycyrrhiza glabra	355.25
Glycyrrhiza inflata	118.04
Glycyrrhiza pallidiflora	22.23
Glycyrrhiza uralensis	170.93
Glyptostrobus pensilis	176.6
Gnaphalium uliginosum	36.88
Gnetum montanum	74.21
Gnetum parvifolium	36.1
Goldfussia psilostachys	36.22
Gomphocarpus fruticosus	7.11
Gomphrena globosa	7.2
Gossypium hirsutum	58.67
Gracilaria verrucosa	7.07
Gueldenstaedtia multiflora	14.72
Gymnadenia conopsea	44.08
Gymnema sylvestre	46.92
Gymnema yunnanense	7.17
Gynocardia odorata	56.94
Gynostemma pentaphyllum	175.73
Gynura japonica	206.08
Gynura segetum	14.65
Gypsophila oldhamiana	8.38
Gypsophila pacifica	21.54
Harrisonia perforata	21.55
Hedychium coronarium	80.78
Hedyotis acutangula	35.39
Hedyotis auricularia	59.36
Hedyotis capitellata	14.44
Hedyotis diffusa	7.04
Helianthus annuus	490.08
Helianthus tuberosus	81.21
Helicteres angustifolia	60.23
Helicteres isora	7.77
Helleborus thibetanus	7.51
Helminthostachys zeylanica	116.2
Hemerocallis minor	7.31
Hemionitis pothifolia	7.69
Hemistepta carthamoides	37
Hemistepta lyrata	37
Hemsleya chinensis	28.28
Heracleum candicans	51.18
Hericium erinaceus	7.1
Hernandia ovigera	14.02
Herpetospermum caudigerum	7.13
Heterostemma alatum	22.38
Hibiscus sabdariffa	29.62
Hibiscus schizopetalus	37.6
Hibiscus syriacus	22.61
Hibiscus taiwanensis	29.61
Hibiscus tiliaceus	43.18
Hippophae rhamnoides	175.23
Holarrhena antidysenterica	1147.22
Hordeum vulgare	8.05
Hovenia dulcis	60.98
Hunteria zeylanica	222.92
Huperzia serrata	528.55
Hydnocarpus hainanensis	28.94
Hydnum erinaceus	7.1
Hydrangea chinensis	14.43
Hydrocotyle sibthorpioides	8.27
Hyoscyamus niger	36.87
Hypecoum leptocarpum	7.02
Hypericum ascyron	21.93
Hypericum beanii	30.65
Hypericum erectum	110.38
Hypericum japonicum	58.88
Hypericum patulum	7.06
Hypericum perforatum	1777.81
Hypericum sampsonii	73.77
Hypoestes purpurea	7.13
Hyptis suaveolens	14.23
Ichnocarpus frutescens	14.59
Ilex asprella	23.15
Ilex chinensis	7.19
Ilex cornuta	37.36
Ilex hainanensis	7.42
Ilex kudingcha	31.25
Ilex latifolia	59.38
Ilex pedunculosa	7.14
Ilex pubescens	22.41
Ilex rotunda	42.35
Illicium difengpi	14.72
Illicium dunnianum	7.53
Impatiens balsamina	28.75
Impatiens siculifer	15.14
Imperata cylindrica var. major	66.61
Incarvillea arguta	51.52
Incarvillea delavayi	28.69
Incarvillea mairei	7.16
Incarvillea sinensis	251.67
Indigofera suffruticosa	7.11
Indigofera tinctoria	7.03
Inula britannica	130.42
Inula cappa	87.1
Inula helenium	80.7
Inula japonica	88.73
Inula salsoloides	65.26
Ipomoea alba	7.42
Ipomoea batatas	209.68
Ipomoea cairica	7.33
Ipomoea digitata	7.48
Ipomoea palmata	7.33
Ipomoea pes-caprae	45.55
Iris tenuifolia	22.03
Isatis indigotica	30.02
Ishige okamurae	7.48
Isodon adenanthus	14.41
Isodon angustifolius	14.32
Isodon eriocalyx	14.1
Isodon japonicus	115.76
Isodon pharicus	29
Isodon rubescens	158.27
Isodon sculponeatus	21.36
Itoa orientalis	30.64
Ixeridium gracile	87.42
Ixeris chinensis	512.75
Ixeris sonchifolia	14.69
Jasminum grandiflorum	14.1
Jasminum lanceolarium	7
Jatropha curcas	234.38
Juglans mandshurica	7.04
Juglans regia	322.23
Juglans sinensis	43.27
Juncus bufonius	7.1
Juncus effusus	73.9
Juniperus chinensis	24.42
Juniperus formosana	22.22
Juniperus indica	29.46
Juniperus rigida	36.99
Kadsura coccinea	353.19
Kadsura hainanensis	58.39
Kadsura heteroclita	233.43
Kadsura interior	14.89
Kadsura longipedunculata	399.78
Kadsura peltigera	154.32
Kaempferia rotunda	14.88
Kalanchoe pinnata	7.19
Kalanchoe spathulata	7.65
Kalopanax septemlobus	7.11
Kleinhovia hospita	30.03
Knoxia corymbosa	7.11
Kochia scoparia	23.69
Koelreuteria paniculata	7.11
Kopsia officinalis	29.33
Korthalsella japonica	7.06
Lactarius piperatus	29.03
Lactuca denticulata	74.02
Lactuca indica	346.14
Lactuca sativa	21.92
Lactuca tatarica	7.19
Laetiporus sulphureus	61.08
Lagenaria siceraria	95.27
Lagerstroemia flos-reginae	14.57
Lagerstroemia indica	49.72
Lagerstroemia speciosa	44.81
Laggera alata	50.59
Laggera pterodonta	14.34
Lagochilus leiacanthus	7.04
Lamium amplexicaule	7.13
Lantana camara	625.64
Larix amabilis	196.9
Lasia spinosa	14.82
Laurus nobilis	7.13
Lawsonia inermis	50.53
Ledum palustre	36.37
Lemmaphyllum microphyllum	436.36
Lemmaphyllum microphyllum var. obovatum	133.42
Lentinus edodes	94.36
Lentinus lepideus	7.09
Leontice robustum	7.11
Lepista nuda	72.5
Lespedeza bicolor	21.84
Lespedeza davidii	14.78
Lespedeza floribunda	72.93
Lespedeza virgata	14.62
Lethariella cladonioides	7.78
Leucaena leucocephala	14.91
Leucas aspera	7.1
Leucopaxillus giganteus	42.78
Leucosceptrum canum	21.84
Levisticum officinale	21.18
Leycesteria formosa	37.57
Ligularia fischeri	158.15
Ligularia nelumbifolia	7.13
Ligularia stenocephala	43.77
Ligusticum chuanxiong	14.77
Ligusticum wallichii	14.77
Ligustrum japonicum	14.49
Ligustrum lucidum	21.14
Lilium brownii var. colchesteri	22.51
Lilium brownii var. viridulum	7.73
Lilium pumilum	7.42
Lilium tigrinum	21.33
Limnophila rugosa	7.04
Limonium sinense	7
Linaria vulgaris	14.55
Lindera aggregata	7.07
Lindera chunii	44.88
Lindera megaphylla	7.41
Lindera obtusiloba	7.58
Lindera oldhami	7.41
Lindera strychnifolia	7.22
Lindera umbellata	74.41
Linum usitatissimum	49.86
Lippia nodiflora	44.83
Liquidambar formosana	87.22
Liquidambar orientalis	14.76
Liriodendron tulipifera	7.13
Liriope muscari	22.19
Liriope platyphylla	29.92
Liriope spicata	37.83
Litchi chinensis	7.21
Lithocarpus polystachyus	14.74
Lithospermum arvense	7.58
Litsea glutinosa	7.13
Litsea rubescens	7.43
Litsea sericea	161.42
Lobaria isidiosa	7.21
Lobaria kurokawae	7.21
Lobaria pulmonaria	36.26
Lobelia chinensis	7.61
Lobelia radicans	7.61
Lonicera japonica	179.94
Lophatherum gracile	22.05
Lophura armata	7.28
Lotus corniculatus	7.38
Ludwigia octovalvis	29.39
Luffa cylindrica	71.77
Lumnitzera racemosa	28.46
Lycianthes biflora	74.34
Lycium barbarum	7.18
Lycium chinense	131.12
Lycium halimifolium	7.63
Lycopersicon esculentum	472.21
Lycopodium annotinum	14.19
Lycopodium cernuum	108.72
Lycopodium chinense	254.96
Lycopodium clavatum	241.41
Lycopodium complanatum	562.65
Lycopodium japonicum	93.54
Lycopodium obscurum	15.19
Lycopodium phlegmaria	235.5
Lycopodium serratum	507.01
Lycopus lucidus	14.1
Lygodium flexuosum	29.52
Lygodium pinnatifidum	7.64
Lyonia ovalifolia	202.54
Lysimachia clethroides	7.25
Lysimachia davurica	7.21
Lysimachia heterogenea	7.13
Lysimachia patungensis	7.13
Lythrum salicaria	65.19
Maackia amurensis	147.77
Maackia chinensis	7.55
Macaranga denticulata	51.55
Macrocystis pyrifera	7.32
Maesa indica	7.58
Magnolia denudata	7.32
Magnolia grandiflora	14.04
Magnolia officinalis	49.93
Mahonia fortunei	22.51
Mahonia japonica	31.52
Mallotus japonicus	28.67
Mallotus philippinensis	30.34
Malus doumeri	14.1
Malus pumila	124.12
Mangifera indica	677.08
Manihot esculenta	138.68
Mappianthus iodoides	7.1
Marchantia polymorpha	102.6
Marsdenia formosana	275.06
Marsdenia tenacissima	21.45
Marsdenia tomentosa	30.27
Marsilea quadrifolia	7.49
Matteuccia struthiopteris	14.88
Maytenus hookeri	21.72
Medicago falcata	31.37
Medicago polymorpha	21.38
Medicago sativa	15.46
Melaleuca leucadendron	137.61
Melandrium firmum	15.07
Melastoma candidum	7.14
Melastoma malabathricum	30.14
Melia azedarach	980.47
Melia toosendan	711.49
Melilotus officinalis	7.53
Melodinus hemsleyanus	21.73
Melodinus henryi	21.89
Mentha spicata	7.13
Mesogloea decipiens	14.87
Mesua ferrea	93.65
Metaplexis japonica	29.14
Michelia alba	29.87
Michelia champaca	7.02
Microcos paniculata	7.05
Micromelum falcatum	14.34
Microsorium punctatum	28.81
Millettia pachycarpa	28.46
Mimosa pudica	7.13
Mirabilis himalaica	14.1
Mirabilis jalapa	29.91
Miscanthus floridulus	23.3
Miscanthus sacchariflorus	42.87
Miscanthus sinensis	44.51
Mnium cuspidatum	14.76
Moghania philippinensis	93.16
Mollugo hirta	50.5
Mollugo pentaphylla	22.02
Momordica charantia	632.37
Momordica cochinchinensis	59.35
Momordica grosvenorii	21.7
Monascus purpureus	58.82
Monochoria vaginalis	43.13
Monostroma nitidum	21.89
Morchella esculenta	43.7
Morina kokonorica	23.41
Morinda citrifolia	87.95
Morus alba	536.56
Morus australis	42.94
Mosla chinensis	7.06
Mosla scabra	21.33
Munronia delavayi	8.27
Murraya euchrestifolia	1066.97
Murraya exotica	88.22
Murraya kwangsiensis	30.8
Murraya paniculata	42.95
Musa sapientum	154.08
Mussaenda pubescens	7.22
Myrica esculenta	37.64
Myrica nana	49.63
Myrica rubra	238.22
Myrtus tomentosa	224.85
Nardostachys chinensis	7.04
Nauclea officinalis	7.05
Nauclea rhynchophylla	30.22
Nelumbo nucifera	69.74
Nemacystus decipiens	14.87
Neoalsomitra integrifoliola	44.15
Nerium indicum	116.15
Nerium oleander	603.07
Nicandra physaloides	297.58
Nicotiana tabacum	210.51
Nitraria sibirica	21.55
Notholirion bulbuliferum	36.97
Ocimum basilicum	192.86
Ocimum sanctum	21.23
Oenanthe javanica	7.13
Oenothera biennis	42.58
Oldenlandia diffusa	7.58
Olea europaea	79.38
Operculina turpethum	15.36
Ophioglossum flexuosum	7.64
Ophiopogon japonicus	182.93
Ophiorrhiza japonica	14.32
Ophiorrhiza pumila	29.92
Oplopanax elatus	7.93
Opuntia dillenii	28.46
Opuntia ficus-indica	7.36
Opuntia vulgaris	43.1
Oreocnide frutescens	43.57
Origanum vulgare	21.14
Orixa japonica	14.42
Ormosia henryi	22.04
Orontium japonicum	29.25
Oryza sativa	196.75
Osmanthus fragrans	14.34
Oxytropis falcata	22.02
Oxytropis glabra	14.37
Oxytropis myriophylla	7.12
Pachysandra axillaris	240.47
Pachysandra terminalis	740.38
Paeonia albiflora	7.07
Paeonia lactiflora	115.16
Paeonia suffruticosa	74.48
Paeonia veitchii	72.91
Palhinhaea cernua	29.16
Paliurus hemsleyanus	64.62
Paliurus ramosissimus	15.25
Panax ginseng	354.1
Panax japonicus	175.89
Panax notoginseng	83.26
Panax pseudo-ginseng var. japonicus	15.17
Panax pseudo-ginseng var. notoginseng	15.18
Panax quinquefolium	59.49
Panax quinquefolius	7.2
Panax stipuleanatus	22.39
Panicum miliaceum	50.83
Panzerina lanata	46.03
Papaver rhoeas	7.11
Papaver somniferum	177.16
Parabarium huaitingii	7.15
Parameria laevigata	30.42
Paris polyphylla	109.61
Paris polyphylla var. chinensis	7.2
Paris verticillata	7.15
Parthenocissus laetevirens	125.74
Parthenocissus tricuspidata	109.35
Patrinia rupestris	79.95
Patrinia scabiosaefolia	36.04
Paullinia japonica	7.03
Paulownia tomentosa	14.44
Paxillus involutus	21.64
Pedilanthus tithymaloides	72.9
Peganum nigellastrum	14.96
Pelargonium hortorum	14.69
Peperomia dindygulensis	7.72
Perilla frutescens	102.19
Perilla frutescens var. acuta	7.62
Periploca calophylla	14.28
Periploca forrestii	7.04
Periploca sepium	85.94
Petasites japonicus	14.4
Petasites tricholobus	101.59
Peucedanum decursivum	14.27
Phalaris arundinacea	43.83
Phallus impudicus	14.22
Phaseolus	337.88
Phaseolus angularis	7.17
Phaseolus lunatus	7.47
Phaseolus radiatus	14.8
Phaseolus vulgaris	286.93
Phellinus igniarius	94.7
Phellinus torulosus	7.21
Phellodendron amurense	160.19
Philonotis fontana	14.14
Phlegmariurus fordii	7.06
Phlegmariurus phlegmaria	94.94
Phlogacanthus curviflorus	35.88
Phlomis umbrosa	116.5
Phoenix dactylifera	22.26
Pholidota chinensis	57.85
Pholidota yunnanensis	37.03
Photinia serrulata	58.54
Phyllanthus emblica	36.9
Phyllanthus flexuosus	139.29
Phyllanthus reticulatus	128.61
Phyllanthus urinaria	21.59
Phyllostachys edulis	21.58
Physalis alkekengi	561.55
Physalis alkekengi var. francheti	342.6
Physalis angulata	507.52
Physalis francheti	43.16
Physalis minima	227.13
Physalis peruviana	36.3
Phytolacca acinosa	43.23
Phytolacca americana	51.04
Phytolacca esculenta	7.17
Picrasma ailanthoides	44.39
Picrasma quassioides	122.65
Picris hieracioides	492.41
Picrorhiza kurroa	7.04
Pieris japonica	204.26
Pinellia ternata	14.8
Pinus armandii	72.73
Pinus massoniana	272.34
Pinus pumila	14.12
Pinus taiwanensis	7.11
Piper cubeba	14.02
Piper kadsura	7.13
Piper longum	7.11
Piper nigrum	667.41
Piper sarmentosum	74.49
Piptanthus mongolicus	22.36
Piptanthus nanus	100.56
Pisolithus tinctorius	233.02
Pistacia vera	28.9
Pistia stratiotes	36.73
Pisum sativum	138.4
Pithecellobium clypearia	7.13
Pittosporum illicioides	7.13
Pittosporum tobira	183.43
Plantago major	21.14
Platycarya strobilacea	14.55
Platycladus orientalis	36.37
Pleurospermum rivulorum	22.91
Pleurotus citrinopileatus	21.64
Pleurotus ostreatus	50.25
Pluchea indica	14.84
Plumbago rosea	15.12
Plumbago zeylanica	36.82
Plumeria rubra	21.92
Poa sphondylodes	52.68
Podocarpus macrophyllus	118.09
Podocarpus nagi	14.5
Podophyllum emodi	7.96
Polemonium caeruleum	14.29
Polemonium coeruleum	7.03
Polyalthia nemoralis	14.31
Polygala caudata	7.13
Polygala japonica	28.43
Polygonatum kingianum	29.88
Polygonatum sibiricum	7.56
Polygonum aviculare	7
Polygonum bistorta	124.45
Polygonum ciliinerve	21.62
Polygonum flaccidum	7.13
Polygonum nodosum	14.12
Polygonum orientale	15.46
Polypodiodes niponica	14.28
Polypodium niponicum	570.75
Polypodium virginianum	156.94
Polypodium vulgare	452.56
Polyporus fomentarius	29.72
Polyporus pinicola	37.3
Polyporus umbellatus	191.67
Polytrichum commune	21.64
Poncirus trifoliata	196.04
Pongamia glabra	109.78
Pongamia pinnata	87.92
Poria cocos	182.8
Portulaca grandiflora	14.64
Potamogeton natans	39.38
Potentilla fruticosa	22.51
Premna microphylla	14.27
Prunella vulgaris	182.53
Prunus amygdalus	14.15
Prunus armeniaca	29.35
Prunus mume	7.06
Prunus persica	93.04
Prunus serrula	38.81
Prunus serrulata	38.81
Prunus zippeliana	44.26
Psammosilene tunicoides	75.06
Pseudodrynaria coronans	7.48
Pseudolarix amabilis	98.45
Pseudolarix kaempferi	305.37
Pseudostellaria heterophylla	7.37
Psidium guajava	179.81
Psilandra thibetica	30.25
Psilotum nudum	7.59
Psoralea corylifolia	14.23
Pteris ensiformis	14.44
Pteris wallichiana	15.12
Pterospermum acerifolium	29.24
Pteroxygonum giraldii	7.03
Pueraria lobata	77.84
Pueraria thomsonii	21.66
Pueraria thunbergiana	28.38
Pulsatilla cernua	21.47
Pulsatilla chinensis	80.02
Pulsatilla dahurica	7.08
Punica granatum	155.13
Pyrethrum tatsienense	102.93
Pyropolyporus fomentarius	14.86
Pyrostegia venusta	43.24
Pyrrosia lingua	95
Pyrrosia sheareri	7
Pyrus bretschneideri	14.1
Pyrus pashia	21.26
Quercus glauca	109.85
Quercus mongolica	15.88
Quercus myrsinaefolia	100.61
Rabdosia adenantha	7.09
Rabdosia japonica	21.17
Rabdosia longituba	7.21
Rabdosia lophanthoides	7.13
Rabdosia rubescens	7.09
Ranunculus sceleratus	7.13
Raphanus sativus	46.4
Rauvolfia serpentina	21.82
Rauvolfia verticillata	106.02
Reboulia hemisphaerica	64.65
Rehmannia glutinosa	14.64
Rehmannia glutinosa f. huechingensis	7.32
Reineckea carnea	100.53
Reineckia carnea	51.22
Rhaponticum uniflorum	14.24
Rheum officinale	29.08
Rheum palmatum	51.25
Rheum tanguticum	21.75
Rhinacanthus nasutus	59.21
Rhizophora mucronata	351.01
Rhododendron molle	7.28
Rhodomyrtus tomentosa	224.85
Rhus chinensis	36.63
Rhus javanica	248.24
Rhus semialata	22.13
Rhus sylvestris	14.93
Rhus verniciflua	7.31
Rhynchospermum verticillatum	16.2
Ricinus communis	43.66
Robinia pseudoacacia	30.96
Rodgersia sambucifolia	43.88
Rohdea japonica	29.25
Rosa davurica	21.78
Rosa laevigata	88.19
Rosa rugosa	21.59
Rosmarinus officinalis	130.15
Rostellularia procumbens	21.97
Rubia akane	7.39
Rubia cordifolia	440.85
Rubia yunnanensis	194.6
Rubus alceaefolius	7.68
Rubus coreanus	7.02
Rubus ellipticus	82.13
Rubus ellipticus var. obcordatus	82.13
Rubus niveus	7.06
Rubus parkeri	7.4
Rubus parvifolius	7.25
Rubus pinfaensis	7.37
Rubus rosaefolius	29.35
Rubus xanthocarpus	22.4
Rudbeckia laciniata	64.67
Rumex acetosa	14.09
Rumex dentatus	7.11
Rumex hastatus	7.18
Rumex japonicus	7.25
Russelia equisetiformis	36.02
Ruta graveolens	14.25
Sabia schumanniana	50.7
Sabina vulgaris	44.9
Saccharum spontaneum	23.13
Sagina japonica	16.23
Salacia prinoides	261.38
Salix alba	22.13
Salsola collina	51.04
Salvia coccinea	7.28
Salvia glutinosa	138.68
Salvia miltiorrhiza	50.31
Salvia plebeia	7.25
Salvia prionitis	21.59
Salvia roborowskii	125.42
Salvia trijuga	58.12
Sambucus adnata	28.89
Sambucus chinensis	43.53
Sambucus nigra	160.7
Sanguisorba officinalis	138.88
Sansevieria trifasciata	88.44
Santalum album	64.66
Sapindus mukorossi	7.11
Sapium sebiferum	124.31
Sarcandra glabra	50.35
Sarcandra hainanensis	28.61
Sarcococca coriacea	88.4
Sarcococca pruniformis	59.36
Sarcococca ruscifolia	59.98
Sarcococca wallichii	36.84
Sarcopyramis bodinieri	7.03
Sargentodoxa cuneata	7.02
Saururus chinensis	14.36
Saussurea carthamoides	37
Saussurea cordifolia	7.04
Saussurea deltoidea	95.63
Saussurea involucrata	7.1
Saussurea lappa	131.01
Saussurea medusa	52.01
Saussurea ussuriensis	50.63
Scabiosa comosa	14.3
Schefflera arboricola	44.59
Schefflera bodinieri	21.84
Schefflera octophylla	7.26
Schefflera venulosa	14.08
Schisandra bicolor	29.73
Schisandra chinensis	383.37
Schisandra glaucescens	36.5
Schisandra henryi	80.07
Schisandra henryi var. yunnanensis	80.07
Schisandra lancifolia	318.36
Schisandra micrantha	57.91
Schisandra propinqua	248.48
Schisandra propinqua var. intermedia	7
Schisandra rubriflora	140.5
Schisandra sphenanthera	137.65
Schizocapsa plantaginea	15.77
Scilla scilloides	83.29
Scleroderma polyrhizum	42.99
Scoparia dulcis	146.34
Scrophularia kakudensis	8.46
Scrophularia ningpoensis	7.68
Scutellaria barbata	64.78
Scutellaria discolor	7.83
Scutellaria rivularis	72.8
Securidaca inappendiculata	21.31
Sedum aizoon	7.11
Sedum bulbiferum	21.48
Sedum lineare	7.25
Sedum obtuso-lineare	7.25
Sedum sarmentosum	15.21
Selaginella delicatula	180.85
Selaginella doederleinii	129.22
Selaginella labordei	58.78
Selaginella moellendorffii	233.29
Selaginella pulvinata	58.9
Selaginella sanguinolenta	22.13
Selaginella sinensis	73.73
Selaginella tamariscina	327.42
Selaginella uncinata	176.93
Senecio argunensis	7.72
Senecio dianthus	7.17
Senecio flammeus	7
Senecio nemorensis	7.17
Senecio scandens	7.04
Sesamum indicum	14.26
Sesbania grandiflora	38.9
Setaria italica	14.18
Shiraia bambusicola	14.02
Sida acuta	14.41
Siegesbeckia orientalis	14.39
Silybum marianum	14.47
Sinacalia tangutica	7.78
Sinapis alba	36.3
Sinocalycanthus chinensis	30.12
Sinomenium acutum	22.24
Sinopodophyllum emodi	7.96
Siraitia grosvenorii	29.48
Sisymbrium sophia	7.14
Smilax china	66.4
Smilax glauco-china	7.14
Smilax riparia	14.11
Smilax sieboldii	37.44
Solanum aculeatissimum	29.8
Solanum americanum	7.14
Solanum capsicastrum	162.47
Solanum diflorum	22.76
Solanum dulcamara	667.12
Solanum hainanense	59.6
Solanum indicum	7.14
Solanum khasianum	90.89
Solanum lycopersicum	43.57
Solanum lyratum	159.4
Solanum mammosum	119.94
Solanum melongena	59.59
Solanum nigrum	206.38
Solanum pseudo-capsicum	61.61
Solanum spirale	7.06
Solanum surattense	37.51
Solanum torvum	223.15
Solanum tuberosum	595.03
Solanum verbascifolium	97.83
Solanum xanthocarpum	105.06
Solidago virgaurea	7.06
Sonchus asper	58.57
Sonchus oleraceus	14.74
Sonchus oleraceus var. asper	14.74
Sonneratia alba	7.11
Sonneratia caseolaris	14.88
Sophora alopecuroides	260.54
Sophora davidii	140.91
Sophora flavescens	7.07
Sophora japonica	14.58
Sophora moorcroftiana	14.4
Sophora subprostrata	124.11
Sophora tonkinensis	229.62
Sophora viciifolia	95.91
Sorbus tianschanica	7.21
Sorghum vulgare	29.54
Souliea vaginata	59.02
Sparganium stoloniferum	7.05
Sphaerophysa salsula	7.58
Sphagnum palustre	7.75
Spilanthes acmella	140.98
Spilanthes paniculata	7.13
Spinacia oleracea	107.01
Spiraea japonica	28.95
Spiranthes sinensis	44.5
Spirulina platensis	7.06
Stachys chinensis	7.04
Stachyurus himalaicus	8.52
Stauntonia chinensis	15.2
Stauntonia hexaphylla	43.9
Stellaria dichotoma	22.71
Stellaria dichotoma var. lanceolata	22.71
Stellaria yunnanensis	7.03
Stellera chamaejasme	60.75
Stelmatocrypton khasianum	14.81
Stemona japonica	87.53
Stemona sessilifolia	129.53
Stemona tuberosa	304.75
Stephania delavayi	29.66
Stephania epigaea	14.83
Stephania hernandifolia	102.59
Stephania japonica	304.93
Stephania sasakii	103.64
Stephania sinica	14.83
Stephania tetrandra	131.21
Sterculia foetida	94.7
Strobilanthes cusia	7.13
Strophanthus divaricatus	28.61
Strychnos nux-vomica	63.79
Strychnos wallichiana	36.22
Styrax obassia	7.13
Styrax tonkinensis	50.24
Swertia mileensis	22.05
Swertia punicea	69.21
Symplocos lancifolia	21.78
Symplocos paniculata	14.72
Symplocos setchuensis	21.32
Syzygium aromaticum	14.41
Syzygium samarangense	21.04
Tabernaemontana bovina	69.8
Tabernaemontana corymbosa	52.46
Tabernaemontana divaricata	194.64
Tacca chantrieri	29.45
Tacca esquirolii	7.83
Tacca minor	7.83
Tacca plantaginea	51.57
Tadehagi triquetrum	21.29
Tagetes erecta	127.61
Tagetes patula	7.13
Tamarix chinensis	43.33
Taraxacum mongolicum	36.69
Taxus cuspidata	111.75
Tectona grandis	181.67
Tephrosia purpurea	72.37
Terminalia arjuna	116.92
Terminalia catappa	43.28
Terminalia chebula	81.26
Ternstroemia gymnanthera	87.47
Tetradium glabrifolium	57.35
Tetrapanax papyriferus	88.11
Thalictrum alpinum	7.83
Thalictrum cultratum	15.95
Thalictrum delavayi	7.02
Thalictrum faberi	35.71
Thalictrum flavum	37.52
Thalictrum foetidum	22.18
Thalictrum foliolosum	14.94
Thalictrum fortunei	28.94
Thalictrum simplex	28.12
Thalictrum simplex var. brevipes	7.03
Thalictrum squarrosum	14.25
Thalictrum thunbergii	142.53
Thelephora vialis	14.26
Thermopsis lanceolata	44.39
Thevetia peruviana	110.52
Thuja orientalis	29.3
Thysanospermum diffusum	35.62
Tithonia diversifolia	7.2
Toddalia asiatica	58.26
Toona ciliata	203.13
Toona sinensis	7.13
Torreya grandis	7.13
Torreya yunnanensis	60.27
Trachomitum venetum	28.98
Tragopogon porrifolius	14.79
Trametes orientalis	65.46
Trapa bispinosa	14.71
Trema orientalis	22.67
Tribulus terrestris	258.45
Tricalysia dubia	7.56
Trichilia connaroides	22.34
Tricholoma matsutake	79.88
Trichosanthes cucumeroides	103.73
Trichosanthes kirilowii	493.04
Trichosanthes rosthornii	14.09
Trifolium repens	74.74
Trigonella foenum-graecum	163.69
Trillium kamtschaticum	59.2
Trillium tschonoskii	21.5
Tripterygium hypoglaucum	198.87
Tripterygium regelii	176.4
Tripterygium wilfordii	785.3
Triticum aestivum	177.97
Triumfetta bartramia	28.5
Tubocapsicum anomalum	144.12
Tupidanthus calyptratus	7.38
Tupistra chinensis	57.45
Tupistra wattii	14
Turraea pubescens	58.09
Tussilago farfara	93.87
Tylophora atrofolliculata	7.01
Tylophora kerri	72.79
Tylophora kerrii	72.79
Typha latifolia	59.25
Ulmus davidiana var. japonica	75.7
Ulmus parvifolia	7.58
Ulmus pumila	66.54
Ulva fasciata	14.27
Ulva lactuca	14.1
Ulva pertusa	140.88
Umbilicaria hypococcinea	36.99
Uncaria rhynchophylla	88.56
Uncaria sinensis	7.04
Undaria pinnatifida	43.36
Uraria picta	7
Usnea longissima	21.21
Ustilaginoidea virens	31.08
Ustilago maydis	14.73
Ustilago nuda	7.3
Uvaria heteroclita	67.67
Vaccaria segetalis	28.99
Vaccinium bracteatum	14.24
Vaccinium vitis-idaea	7.04
Valeriana officinalis	22.68
Valeriana officinalis var. latifolia	15.1
Ventilago leiocarpa	49.95
Veratrum dahuricum	220.3
Veratrum grandiflorum	306.63
Veratrum japonicum	14.22
Veratrum lobelianum	403.01
Veratrum maackii	29.86
Veratrum nigrum	256.64
Veratrum stenophyllum	14.8
Veratrum taliense	133.19
Verbascum thapsus	109.24
Verbena officinalis	79.89
Vernonia anthelmintica	147.31
Vernonia cinerea	86.75
Vernonia cumingiana	7.06
Veronica anagallis-aquatica	29.38
Viburnum betulifolium	7.17
Viburnum cylindricum	138.35
Viburnum dilatatum	65.17
Viburnum odoratissimum	14.18
Viburnum opulus	107.47
Vicia faba	22.51
Vicia sativa	121.2
Vigna angularis	14.17
Vigna unguiculata	7.55
Vinca rosea	28.6
Viola formosana	14.37
Viola odorata	14.32
Viola tricolor	214.3
Viola yedoensis	7.04
Viscum album	21.15
Viscum articulatum	28.55
Viscum coloratum	43.87
Vitex cannabifolia	7.1
Vitex negundo	14.37
Vitis amurensis	308.78
Vitis betulifolia	68.77
Vitis labrusca	7.06
Vitis vinifera	719.77
Volvariella volvacea	14.77
Waltheria americana	15.66
Wattakaka volubilis	7.47
Wikstroemia indica	30.71
Wisteria sinensis	21.17
Woodfordia fruticosa	35.88
Woodwardia orientalis	14.72
Wrightia tomentosa	22.32
Xanthium sibiricum	7.78
Xanthium strumarium	58
Xanthoceras sorbifolia	14.32
Xanthopappus subacaulis	7.91
Youngia japonica	7.25
Yucca gloriosa	377.81
Zanthoxylum ailanthoides	138.89
Zanthoxylum armatum	14.32
Zanthoxylum nitidum	61.32
Zanthoxylum ovalifolium	7.58
Zanthoxylum schinifolium	29.25
Zanthoxylum simulans	22.56
Zea mays	485.16
Zizania latifolia	7.66
Ziziphora clinopodioides	14.1
Ziziphus jujuba	65.58
Ziziphus jujuba var. spinosa	36.62

## Sheet: Sheet2
Hypericum perforatum	1777.81	Hypericum perforatum	贯叶连翘	1	TCMS01944		TCMS00528	披针新月蕨	Abacopteris penangiana	Abacopteris penangiana	披针新月蕨	TCMS00528
Ganoderma lucidum	1560.05	Ganoderma lucidum	灵芝	1	TCMS00143		TCMS00712	秦岭冷杉	Abies chensiensis	Abies chensiensis	秦岭冷杉	TCMS00712
Holarrhena antidysenterica	1147.22	Holarrhena antidysenterica	止泻木	1	TCMS04472		TCMS00715	杉松	Abies holophylla	Abies holophylla	杉松	TCMS00715
Celastrus orbiculatus	1089.44	Celastrus orbiculatus	南蛇藤	1	TCMS03278		TCMS02466	广东相思子	Abrus cantoniensis	Abrus cantoniensis	广东相思子	TCMS02466
Murraya euchrestifolia	1066.97	Murraya euchrestifolia	豆叶九里香	1	TCMS03080		TCMS02466	广东相思子	Abrus fruticulosus	Abrus fruticulosus	广东相思子	TCMS02466
Melia azedarach	980.47	Melia azedarach	楝	1	TCMS03134		TCMS02468	相思子	Abrus precatorius	Abrus precatorius	相思子	TCMS02468
Datura metel	894.36	Datura metel	白曼陀罗	1	TCMS05067		TCMS02469	美丽相思子	Abrus pulchellus	Abrus pulchellus	美丽相思子	TCMS02469
Ficus microcarpa	837.65	Ficus microcarpa	榕树	1	TCMS00891		TCMS02470	儿茶	Acacia catechu	Acacia catechu	儿茶	TCMS02470
Tripterygium wilfordii	785.3	Tripterygium wilfordii	雷公藤	1	TCMS03332		TCMS02471	台湾相思	Acacia confusa	Acacia confusa	台湾相思	TCMS02471
Pachysandra terminalis	740.38	Pachysandra terminalis	顶花板凳果	1	TCMS03341		TCMS02473	金合欢	Acacia farnesiana	Acacia farnesiana	金合欢	TCMS02473
Calendula officinalis	729.77	Calendula officinalis	金盏菊	1	TCMS05565		TCMS02474	羽叶金合欢	Acacia pennata	Acacia pennata	羽叶金合欢	TCMS02474
Vitis vinifera	719.77	Vitis vinifera	葡萄	1	TCMS03448		TCMS03906	刺五加	Acanthopanax senticosus	Acanthopanax senticosus	刺五加	TCMS03906
Melia toosendan	711.49	Melia toosendan	川楝	1	TCMS03133		TCMS03900	无梗五加	Acanthopanax sessiliflorus	Acanthopanax sessiliflorus	无梗五加	TCMS03900
Mangifera indica	677.08	Mangifera indica	杧果	1	TCMS03179		TCMS03909	白簕	Acanthopanax trifoliatus	Acanthopanax trifoliatus	白簕	TCMS03909
Piper nigrum	667.41	Piper nigrum	胡椒	1	TCMS01785		TCMS05237	老鼠簕	Acanthus ilicifolius	Acanthus ilicifolius	老鼠簕	TCMS05237
Solanum dulcamara	667.12	Solanum dulcamara	欧白英	1	TCMS05091		TCMS03211	元宝槭	Acer truncatum	Acer truncatum	元宝槭	TCMS03211
Garcinia hanburyi	641.41	Garcinia hanburyi	藤黄	1	TCMS01927		TCMS05460	蓍	Achillea millefolium	Achillea millefolium	蓍	TCMS05460
Momordica charantia	632.37	Momordica charantia	苦瓜	1	TCMS03681		TCMS05461	云南蓍	Achillea wilsoniana	Achillea wilsoniana	云南蓍	TCMS05461
Lantana camara	625.64	Lantana camara	马缨丹	1	TCMS04804		TCMS01257	粗毛牛膝	Achyranthes aspera	Achyranthes aspera	粗毛牛膝	TCMS01257
Ceriops tagal	623.13	Ceriops tagal	角果木	1	TCMS03820		TCMS01259	牛膝	Achyranthes bidentata	Achyranthes bidentata	牛膝	TCMS01259
Calophyllum inophyllum	615.13	Calophyllum inophyllum	红厚壳	1	TCMS01922		TCMS01432	牛扁	Aconitum barbatum var. puberulum	Aconitum barbatum var. puberulum	牛扁	TCMS01432
Nerium oleander	603.07	Nerium oleander	夹竹桃	1	TCMS04480		TCMS01445	黄花乌头	Aconitum coreanum	Aconitum coreanum	黄花乌头	TCMS01445
Solanum tuberosum	595.03	Solanum tuberosum	马铃薯	1	TCMS05108		TCMS01448	紫乌头	Aconitum episcopale	Aconitum episcopale	紫乌头	TCMS01448
Ginkgo biloba	582.12	Ginkgo biloba	银杏	1	TCMS00711		TCMS01453	瓜叶乌头	Aconitum hemsleyanum	Aconitum hemsleyanum	瓜叶乌头	TCMS01453
Polypodium niponicum	570.75	Polypodium niponicum	水龙骨	1	TCMS00682		TCMS01456	工布乌头	Aconitum kongboense	Aconitum kongboense	工布乌头	TCMS01456
Lycopodium complanatum	562.65	Lycopodium complanatum	扁枝石松	1	TCMS00329		TCMS01460	船盔乌头	Aconitum naviculare	Aconitum naviculare	船盔乌头	TCMS01460
Physalis alkekengi	561.55	Physalis alkekengi	酸浆	1	TCMS05081		TCMS01473	松潘乌头	Aconitum sungpanense	Aconitum sungpanense	松潘乌头	TCMS01473
Fritillaria thunbergii	548.07	Fritillaria thunbergii	浙贝母	1	TCMS05926		TCMS01461	甘青乌头	Aconitum tanguticum	Aconitum tanguticum	甘青乌头	TCMS01461
Morus alba	536.56	Morus alba	桑	1	TCMS00912		TCMS06270	菖蒲	Acorus calamus	Acorus calamus	菖蒲	TCMS06270
Capsicum annuum	532.98	Capsicum annuum	辣椒	1	TCMS05065		TCMS06271	石菖蒲	Acorus tatarinowii	Acorus tatarinowii	石菖蒲	TCMS06271
Agave americana	528.88	Agave americana	龙舌兰	1	TCMS06019		TCMS03038	山油柑	Acronychia pedunculata	Acronychia pedunculata	山油柑	TCMS03038
Huperzia serrata	528.55	Huperzia serrata	蛇足石杉	1	TCMS00320		TCMS01481	类叶升麻	Actaea asiatica	Actaea asiatica	类叶升麻	TCMS01481
Calotropis gigantea	520.56	Calotropis gigantea	牛角瓜	1	TCMS04503		TCMS01873	猕猴桃	Actinidia chinensis	Actinidia chinensis	猕猴桃	TCMS01873
Ixeris chinensis	512.75	Ixeris chinensis	山苦荬	1	TCMS05682		TCMS01877	木天蓼	Actinidia polygama	Actinidia polygama	木天蓼	TCMS01877
Physalis angulata	507.52	Physalis angulata	苦蘵	1	TCMS05083		TCMS03658	盒子草	Actinostemma lobatum	Actinostemma lobatum	盒子草	TCMS03658
Lycopodium serratum	507.01	Lycopodium serratum	蛇足石杉	1	TCMS00320		TCMS02477	海红豆	Adenanthera pavonina	Adenanthera pavonina	海红豆	TCMS02477
Trichosanthes kirilowii	493.04	Trichosanthes kirilowii	栝楼	1	TCMS03693		TCMS05465	下田菊	Adenostemma lavenia	Adenostemma lavenia	下田菊	TCMS05465
Picris hieracioides	492.41	Picris hieracioides	毛连菜	1	TCMS05731		TCMS05238	鸭嘴花	Adhatoda vasica	Adhatoda vasica	鸭嘴花	TCMS05238
Helianthus annuus	490.08	Helianthus annuus	向日葵	1	TCMS05663		TCMS00470	铁线蕨	Adiantum capillus-veneris	Adiantum capillus-veneris	铁线蕨	TCMS00470
Zea mays	485.16	Zea mays	玉蜀黍	1	TCMS06251		TCMS00479	假鞭叶铁线蕨	Adiantum caudatum	Adiantum caudatum	假鞭叶铁线蕨	TCMS00479
Betula platyphylla	484.17	Betula platyphylla	白桦	1	TCMS00821		TCMS00474	普通铁线蕨	Adiantum edgeworthii	Adiantum edgeworthii	普通铁线蕨	TCMS00474
Daemonorops draco	481.47	Daemonorops draco	麒麟竭	1	TCMS06261		TCMS00483	半月形铁线蕨	Adiantum lunulatum	Adiantum lunulatum	半月形铁线蕨	TCMS00483
Lycopersicon esculentum	472.21	Lycopersicon esculentum	番茄	1	TCMS05076		TCMS00480	单盖铁线蕨	Adiantum monochlamys	Adiantum monochlamys	单盖铁线蕨	TCMS00480
Polypodium vulgare	452.56	Polypodium vulgare	多足蕨	1	TCMS00684		TCMS00482	掌叶铁线蕨	Adiantum pedatum	Adiantum pedatum	掌叶铁线蕨	TCMS00482
Rubia cordifolia	440.85	Rubia cordifolia	茜草	1	TCMS04684		TCMS00483	半月形铁线蕨	Adiantum philippense	Adiantum philippense	半月形铁线蕨	TCMS00483
Lemmaphyllum microphyllum	436.36	Lemmaphyllum microphyllum	伏石蕨	1	TCMS00641		TCMS04599	鸡仔木	Adina racemosa	Adina racemosa	鸡仔木	TCMS04599
Cocculus trilobus	426.4	Cocculus trilobus	木防己	1	TCMS01703		TCMS04600	细叶水团花	Adina rubella	Adina rubella	细叶水团花	TCMS04600
Fritillaria delavayi	410.87	Fritillaria delavayi	棱砂贝母	1	TCMS05929		TCMS01482	冰凉花	Adonis amurensis	Adonis amurensis	冰凉花	TCMS01482
Veratrum lobelianum	403.01	Veratrum lobelianum	阿尔泰藜芦	1	TCMS06006		TCMS03039	木橘	Aegle marmelos	Aegle marmelos	木橘	TCMS03039
Kadsura longipedunculata	399.78	Kadsura longipedunculata	长梗南五味子	1	TCMS01316		TCMS00196	四孢蘑菇	Agaricus campestris	Agaricus campestris	四孢蘑菇	TCMS00196
Adiantum caudatum	391	Adiantum caudatum	假鞭叶铁线蕨	1	TCMS00479		TCMS06019	龙舌兰	Agave americana	Agave americana	龙舌兰	TCMS06019
Bruguiera cylindrica	389.04	Bruguiera cylindrica	柱果木榄	1	TCMS03815		TCMS06020	金边龙舌兰	Agave americana var. marginata	Agave americana var. marginata	金边龙舌兰	TCMS06020
Diospyros kaki	387.41	Diospyros kaki	柿	1	TCMS04304		TCMS06020	金边龙舌兰	Agave americana var. variegata	Agave americana var. variegata	金边龙舌兰	TCMS06020
Schisandra chinensis	383.37	Schisandra chinensis	五味子	1	TCMS01319		TCMS06021	剑麻	Agave sisalana	Agave sisalana	剑麻	TCMS06021
Yucca gloriosa	377.81	Yucca gloriosa	凤尾兰丝	1	TCMS06028		TCMS05466	藿香蓟	Ageratum conyzoides	Ageratum conyzoides	藿香蓟	TCMS05466
Fritillaria ussuriensis	360.75	Fritillaria ussuriensis	平贝母	1	TCMS05932		TCMS03128	米仔兰	Aglaia odorata	Aglaia odorata	米仔兰	TCMS03128
Glycyrrhiza glabra	355.25	Glycyrrhiza glabra	光果甘草	1	TCMS02669		TCMS03116	臭椿	Ailanthus altissima	Ailanthus altissima	臭椿	TCMS03116
Panax ginseng	354.1	Panax ginseng	人参	1	TCMS03945		TCMS01685	木通	Akebia quinata	Akebia quinata	木通	TCMS01685
Kadsura coccinea	353.19	Kadsura coccinea	冷饭团	1	TCMS01313		TCMS01686	三叶木通	Akebia trifoliata	Akebia trifoliata	三叶木通	TCMS01686
Rhizophora mucronata	351.01	Rhizophora mucronata	红茄苳	1	TCMS03821		TCMS01687	白木通	Akebia trifoliata var. australis	Akebia trifoliata var. australis	白木通	TCMS01687
Lactuca indica	346.14	Lactuca indica	山莴苣	1	TCMS05696		TCMS02480	合欢	Albizia julibrissin	Albizia julibrissin	合欢	TCMS02480
Physalis alkekengi var. francheti	342.6	Physalis alkekengi var. francheti	挂金灯	1	TCMS05082		TCMS02484	毛叶合欢	Albizia mollis	Albizia mollis	毛叶合欢	TCMS02484
Phaseolus	337.88	Phaseolus	大豆	1	TCMS02665		TCMS05855	泽泻	Alisma orientale	Alisma orientale	泽泻	TCMS05855
Chrysanthemum morifolium	337.24	Chrysanthemum morifolium	菊	1	TCMS05618		TCMS05855	泽泻	Alisma plantago-aquatica var. orientale	Alisma plantago-aquatica var. orientale	泽泻	TCMS05855
Carica papaya	334.94	Carica papaya	番木瓜	1	TCMS03634		TCMS05874	细香葱	Allium ascalonicum	Allium ascalonicum	细香葱	TCMS05874
Selaginella tamariscina	327.42	Selaginella tamariscina	卷柏	1	TCMS00354		TCMS05875	洋葱	Allium cepa	Allium cepa	洋葱	TCMS05875
Euphorbia kansui	326.69	Euphorbia kansui	甘遂	1	TCMS02965		TCMS05880	藟头	Allium chinense	Allium chinense	藟头	TCMS05880
Juglans regia	322.23	Juglans regia	胡桃	1	TCMS00784		TCMS05879	小根蒜	Allium macrostemon	Allium macrostemon	小根蒜	TCMS05879
Euphorbia antiquorum	319.39	Euphorbia antiquorum	金刚纂	1	TCMS02950		TCMS05884	大蒜	Allium sativum	Allium sativum	大蒜	TCMS05884
Schisandra lancifolia	318.36	Schisandra lancifolia	披针叶五味子	1	TCMS01324		TCMS05887	韭	Allium tuberosum	Allium tuberosum	韭	TCMS05887
Artocarpus heterophyllus	317.62	Artocarpus heterophyllus	木波罗	1	TCMS00871		TCMS05888	茖葱	Allium victorialis	Allium victorialis	茖葱	TCMS05888
Boswellia carterii	316.18	Boswellia carterii	乳香树	1	TCMS03120		TCMS00815	辽东桤木	Alnus hirsuta	Alnus hirsuta	辽东桤木	TCMS00815
Vitis amurensis	308.78	Vitis amurensis	山葡萄	1	TCMS03438		TCMS00812	日本桤木	Alnus japonica	Alnus japonica	日本桤木	TCMS00812
Ganoderma applanatum	307.22	Ganoderma applanatum	平盖灵芝	1	TCMS00142		TCMS00813	东北桤木	Alnus mandshurica	Alnus mandshurica	东北桤木	TCMS00813
Cocculus sarmentosus	307.21	Cocculus sarmentosus	木防己	1	TCMS01703		TCMS00814	尼泊尔桤木	Alnus nepalensis	Alnus nepalensis	尼泊尔桤木	TCMS00814
Veratrum grandiflorum	306.63	Veratrum grandiflorum	毛叶藜芦	1	TCMS06012		TCMS05891	库拉索芦荟	Aloe vera	Aloe vera	库拉索芦荟	TCMS05891
Pseudolarix kaempferi	305.37	Pseudolarix kaempferi	金钱松	1	TCMS00743		TCMS06390	草豆蔻	Alpinia katsumadai	Alpinia katsumadai	草豆蔻	TCMS06390
Stephania japonica	304.93	Stephania japonica	千金藤	1	TCMS01734		TCMS06391	高良姜	Alpinia officinarum	Alpinia officinarum	高良姜	TCMS06391
Stemona tuberosa	304.75	Stemona tuberosa	对叶百部	1	TCMS06018		TCMS00424	桫椤	Alsophila spinulosa	Alsophila spinulosa	桫椤	TCMS00424
Aster tataricus	303.82	Aster tataricus	紫菀	1	TCMS05527		TCMS04451	糖胶树	Alstonia scholaris	Alstonia scholaris	糖胶树	TCMS04451
Adiantum pedatum	300.31	Adiantum pedatum	掌叶铁线蕨	1	TCMS00482		TCMS01264	空心莲子草	Alternanthera philoxeroides	Alternanthera philoxeroides	空心莲子草	TCMS01264
Artemisia annua	298.18	Artemisia annua	黄花蒿	1	TCMS05495		TCMS04456	毛车藤	Amalocalyx yunnanensis	Amalocalyx yunnanensis	毛车藤	TCMS04456
Nicandra physaloides	297.58	Nicandra physaloides	假酸浆	1	TCMS05078		TCMS01266	尾穗苋	Amaranthus caudatus	Amaranthus caudatus	尾穗苋	TCMS01266
Cucumis sativus	295.97	Cucumis sativus	黄瓜	1	TCMS03665		TCMS01269	繁穗苋	Amaranthus cruentus	Amaranthus cruentus	繁穗苋	TCMS01269
Casuarina equisetifolia	291.46	Casuarina equisetifolia	木麻黄	1	TCMS00774		TCMS03701	水苋菜	Ammannia baccifera	Ammannia baccifera	水苋菜	TCMS03701
Cinchona ledgeriana	289.05	Cinchona ledgeriana	金鸡纳树	1	TCMS04609		TCMS02490	沙冬青	Ammopiptanthus mongolicus	Ammopiptanthus mongolicus	沙冬青	TCMS02490
Phaseolus vulgaris	286.93	Phaseolus vulgaris	菜豆	1	TCMS02780		TCMS02492	紫穗槐	Amorpha fruticosa	Amorpha fruticosa	紫穗槐	TCMS02492
Eriobotrya japonica	285.7	Eriobotrya japonica	枇杷	1	TCMS02287		TCMS03401	蛇葡萄	Ampelopsis brevipedunculata	Ampelopsis brevipedunculata	蛇葡萄	TCMS03401
Citrus reticulata	281.11	Citrus reticulata	橘	1	TCMS03047		TCMS03402	光叶蛇葡萄	Ampelopsis brevipedunculata var. hancei	Ampelopsis brevipedunculata var. hancei	光叶蛇葡萄	TCMS03402
Marsdenia formosana	275.06	Marsdenia formosana	台湾牛奶菜	1	TCMS04562		TCMS03396	显齿蛇葡萄	Ampelopsis grossedentata	Ampelopsis grossedentata	显齿蛇葡萄	TCMS03396
Pinus massoniana	272.34	Pinus massoniana	马尾松	1	TCMS00731		TCMS03399	白蔹	Ampelopsis japonica	Ampelopsis japonica	白蔹	TCMS03399
Ampelopsis brevipedunculata	266.64	Ampelopsis brevipedunculata	蛇葡萄	1	TCMS03401		TCMS03172	腰果	Anacardium occidentale	Anacardium occidentale	腰果	TCMS03172
Cucumis melo	265.64	Cucumis melo	甜瓜	1	TCMS03663		TCMS06117	凤梨	Ananas comosus	Ananas comosus	凤梨	TCMS06117
Clerodendrum fragrans	262.94	Clerodendrum fragrans	重瓣臭茉莉	1	TCMS04794		TCMS05487	乳白香青	Anaphalis lactea	Anaphalis lactea	乳白香青	TCMS05487
Salacia prinoides	261.38	Salacia prinoides	五层龙	1	TCMS03336		TCMS05488	珠光香青	Anaphalis margaritacea	Anaphalis margaritacea	珠光香青	TCMS05488
Sophora alopecuroides	260.54	Sophora alopecuroides	苦豆子	1	TCMS02815		TCMS05490	香青	Anaphalis sinica	Anaphalis sinica	香青	TCMS05490
Tribulus terrestris	258.45	Tribulus terrestris	蒺藜	1	TCMS02910		TCMS05242	穿心莲	Andrographis paniculata	Andrographis paniculata	穿心莲	TCMS05242
Fritillaria verticillata var. thunbergii	257.38	Fritillaria verticillata var. thunbergii	浙贝母	1	TCMS05926		TCMS04230	北点地梅	Androsace septentrionalis	Androsace septentrionalis	北点地梅	TCMS04230
Agave sisalana	257.16	Agave sisalana	剑麻	1	TCMS06021		TCMS04231	点地梅	Androsace umbellata	Androsace umbellata	点地梅	TCMS04231
Veratrum nigrum	256.64	Veratrum nigrum	藜芦	1	TCMS06008		TCMS05894	知母	Anemarrhena asphodeloides	Anemarrhena asphodeloides	知母	TCMS05894
Lycopodium chinense	254.96	Lycopodium chinense	中华石杉	1	TCMS00318		TCMS01488	林荫银莲花	Anemone flaccida	Anemone flaccida	林荫银莲花	TCMS01488
Camellia japonica	254.74	Camellia japonica	红山茶	1	TCMS01893		TCMS01489	打破碗花花	Anemone hupehensis	Anemone hupehensis	打破碗花花	TCMS01489
Incarvillea sinensis	251.67	Incarvillea sinensis	角蒿	1	TCMS05229		TCMS01491	秋牡丹	Anemone hupehensis var. japonica	Anemone hupehensis var. japonica	秋牡丹	TCMS01491
Schisandra propinqua	248.48	Schisandra propinqua	合蕊五味子	1	TCMS01326		TCMS01495	大火草	Anemone tomentosa	Anemone tomentosa	大火草	TCMS01495
Rhus javanica	248.24	Rhus javanica	鸦胆子	1	TCMS03117		TCMS03975	莳萝	Anethum graveolens	Anethum graveolens	莳萝	TCMS03975
Cocculus laurifolius	246.83	Cocculus laurifolius	樟叶木防己	1	TCMS01702		TCMS03976	东当归	Angelica acutiloba	Angelica acutiloba	东当归	TCMS03976
Lycopodium clavatum	241.41	Lycopodium clavatum	石松	1	TCMS00333		TCMS03980	兴安白芷	Angelica dahurica	Angelica dahurica	兴安白芷	TCMS03980
Pachysandra axillaris	240.47	Pachysandra axillaris	板凳果	1	TCMS03339		TCMS04084	紫花前胡	Angelica decursiva	Angelica decursiva	紫花前胡	TCMS04084
Fagopyrum esculentum	239.43	Fagopyrum esculentum	荞麦	1	TCMS01072		TCMS03984	灰绿叶当归	Angelica glauca	Angelica glauca	灰绿叶当归	TCMS03984
Myrica rubra	238.22	Myrica rubra	杨梅	1	TCMS00777		TCMS03980	兴安白芷	Angelica porphyrocaulis	Angelica porphyrocaulis	兴安白芷	TCMS03980
Cycas revoluta	237.88	Cycas revoluta	苏铁	1	TCMS00708		TCMS03990	当归	Angelica sinensis	Angelica sinensis	当归	TCMS03990
Lycopodium phlegmaria	235.5	Lycopodium phlegmaria	马尾杉	1	TCMS00326		TCMS04874	广防风	Anisomeles indica	Anisomeles indica	广防风	TCMS04874
Jatropha curcas	234.38	Jatropha curcas	麻疯树	1	TCMS02997		TCMS01338	牛心番荔枝	Annona reticulata	Annona reticulata	牛心番荔枝	TCMS01338
Eucalyptus camaldulensis	234.35	Eucalyptus camaldulensis	赤桉	1	TCMS03732		TCMS01339	番荔枝	Annona squamosa	Annona squamosa	番荔枝	TCMS01339
Fomes officinalis	234.09	Fomes officinalis	药用拟层孔菌	1	TCMS00139		TCMS06440	花叶开唇兰	Anoectochilus roxburghii	Anoectochilus roxburghii	花叶开唇兰	TCMS06440
Kadsura heteroclita	233.43	Kadsura heteroclita	异型南五味子	1	TCMS01314		TCMS01174	葵薯藤	Anredera cordifolia	Anredera cordifolia	葵薯藤	TCMS01174
Selaginella moellendorffii	233.29	Selaginella moellendorffii	江南卷柏	1	TCMS00348		TCMS04603	大叶黄梁木	Anthocephalus chinensis	Anthocephalus chinensis	大叶黄梁木	TCMS04603
Pisolithus tinctorius	233.02	Pisolithus tinctorius	彩色豆马勃	1	TCMS00247		TCMS03992	峨参	Anthriscus sylvestris	Anthriscus sylvestris	峨参	TCMS03992
Sophora tonkinensis	229.62	Sophora tonkinensis	越南槐	1	TCMS02821		TCMS00870	见血封喉	Antiaris toxicaria	Antiaris toxicaria	见血封喉	TCMS00870
Physalis minima	227.13	Physalis minima	小酸浆	1	TCMS05084		TCMS02929	五月茶	Antidesma bunius	Antidesma bunius	五月茶	TCMS02929
Dryobalanops aromatica	226.13	Dryobalanops aromatica	龙脑香树	1	TCMS01883		TCMS03129	大叶山楝	Aphanamixis grandifolia	Aphanamixis grandifolia	大叶山楝	TCMS03129
Myrtus tomentosa	224.85	Myrtus tomentosa	桃金娘	1	TCMS03742		TCMS03993	旱芹	Apium graveolens	Apium graveolens	旱芹	TCMS03993
Rhodomyrtus tomentosa	224.85	Rhodomyrtus tomentosa	桃金娘	1	TCMS03742		TCMS04458	罗布麻	Apocynum venetum	Apocynum venetum	罗布麻	TCMS04458
Solanum torvum	223.15	Solanum torvum	水茄	1	TCMS05107		TCMS03536	沉香	Aquilaria agallocha	Aquilaria agallocha	沉香	TCMS03536
Hunteria zeylanica	222.92	Hunteria zeylanica	仔榄树	1	TCMS04473		TCMS03537	白木香	Aquilaria sinensis	Aquilaria sinensis	白木香	TCMS03537
Veratrum dahuricum	220.3	Veratrum dahuricum	兴安藜芦	1	TCMS06011		TCMS02497	落花生	Arachis hypogaea	Arachis hypogaea	落花生	TCMS02497
Adiantum capillus-veneris	219.55	Adiantum capillus-veneris	铁线蕨	1	TCMS00470		TCMS00566	刺头复叶耳蕨	Arachniodes exilis	Arachniodes exilis	刺头复叶耳蕨	TCMS00566
Glycosmis citrifolia	219.16	Glycosmis citrifolia	山小橘	1	TCMS03077		TCMS03912	虎刺楤木	Aralia armata	Aralia armata	虎刺楤木	TCMS03912
Catharanthus roseus	218.84	Catharanthus roseus	长春花	1	TCMS04461		TCMS03913	楤木	Aralia chinensis	Aralia chinensis	楤木	TCMS03913
Caltha palustris	218.16	Caltha palustris	驴蹄草	1	TCMS01506		TCMS03915	食用土当归	Aralia cordata	Aralia cordata	食用土当归	TCMS03915
Daphne odora	217.73	Daphne odora	瑞香	1	TCMS03545		TCMS03919	黄毛楤木	Aralia decaisneana	Aralia decaisneana	黄毛楤木	TCMS03919
Viola tricolor	214.3	Viola tricolor	三色堇	1	TCMS03608		TCMS03921	辽东楤木	Aralia elata	Aralia elata	辽东楤木	TCMS03921
Nicotiana tabacum	210.51	Nicotiana tabacum	烟草	1	TCMS05079		TCMS03936	八角金盘	Aralia japonica	Aralia japonica	八角金盘	TCMS03936
Digitalis purpurea	210.47	Digitalis purpurea	毛地黄	1	TCMS05123		TCMS05493	牛蒡	Arctium lappa	Arctium lappa	牛蒡	TCMS05493
Ipomoea batatas	209.68	Ipomoea batatas	番薯	1	TCMS04722		TCMS04178	小乔木紫金牛	Ardisia arborescens	Ardisia arborescens	小乔木紫金牛	TCMS04178
Claviceps purpurea	208.02	Claviceps purpurea	麦角菌	1	TCMS00089		TCMS04179	九管血	Ardisia brevicaulis	Ardisia brevicaulis	九管血	TCMS04179
Solanum nigrum	206.38	Solanum nigrum	龙葵	1	TCMS05099		TCMS04201	虎舌红	Ardisia mamillata	Ardisia mamillata	虎舌红	TCMS04201
Gynura japonica	206.08	Gynura japonica	菊叶三七	1	TCMS05662		TCMS01178	甘肃蚤缀	Arenaria kansuensis	Arenaria kansuensis	甘肃蚤缀	TCMS01178
Betula ermanii	205.29	Betula ermanii	岳桦	1	TCMS00819		TCMS01956	蓟罂粟	Argemone mexicana	Argemone mexicana	蓟罂粟	TCMS01956
Pieris japonica	204.26	Pieris japonica	马醉木	1	TCMS04148		TCMS04701	银背藤	Argyreia mollis	Argyreia mollis	银背藤	TCMS04701
Digitalis lanata	203.31	Digitalis lanata	毛花毛地黄	1	TCMS05124		TCMS06284	奇异南星	Arisaema decipiens	Arisaema decipiens	奇异南星	TCMS06284
Toona ciliata	203.13	Toona ciliata	红椿	1	TCMS03140		TCMS01808	北马兜铃	Aristolochia contorta	Aristolochia contorta	北马兜铃	TCMS01808
Adiantum monochlamys	203.03	Adiantum monochlamys	单盖铁线蕨	1	TCMS00480		TCMS01816	异叶马兜铃	Aristolochia heterophylla	Aristolochia heterophylla	异叶马兜铃	TCMS01816
Lyonia ovalifolia	202.54	Lyonia ovalifolia	珍珠花	1	TCMS04145		TCMS01815	大叶马兜铃	Aristolochia kaempferi	Aristolochia kaempferi	大叶马兜铃	TCMS01815
Cimicifuga foetida	201.49	Cimicifuga foetida	升麻	1	TCMS01511		TCMS01819	木通马兜铃	Aristolochia manshuriensis	Aristolochia manshuriensis	木通马兜铃	TCMS01819
Citrus sinensis	199.26	Citrus sinensis	甜橙	1	TCMS03045		TCMS01815	大叶马兜铃	Aristolochia mollis	Aristolochia mollis	大叶马兜铃	TCMS01815
Tripterygium hypoglaucum	198.87	Tripterygium hypoglaucum	昆明山海棠	1	TCMS03330		TCMS01820	寻骨风	Aristolochia mollissima	Aristolochia mollissima	寻骨风	TCMS01820
Excoecaria agallocha	198.28	Excoecaria agallocha	海漆	1	TCMS02982		TCMS01824	背蛇生	Aristolochia tuberosa	Aristolochia tuberosa	背蛇生	TCMS01824
Chloranthus japonicus	197.15	Chloranthus japonicus	银线草	1	TCMS01798		TCMS00192	松口蘑	Armillaria matsutake	Armillaria matsutake	松口蘑	TCMS00192
Larix amabilis	196.9	Larix amabilis	金钱松	1	TCMS00743		TCMS00168	假蜜环菌	Armillaria mellea	Armillaria mellea	假蜜环菌	TCMS00168
Oryza sativa	196.75	Oryza sativa	稻	1	TCMS06207		TCMS00168	假蜜环菌	Armillariella mellea	Armillariella mellea	假蜜环菌	TCMS00168
Poncirus trifoliata	196.04	Poncirus trifoliata	枸橘	1	TCMS03087		TCMS02029	辣根	Armoracia rusticana	Armoracia rusticana	辣根	TCMS02029
Tabernaemontana divaricata	194.64	Tabernaemontana divaricata	狗牙花	1	TCMS04467		TCMS04738	软紫草	Arnebia euchroma	Arnebia euchroma	软紫草	TCMS04738
Rubia yunnanensis	194.6	Rubia yunnanensis	云南茜草	1	TCMS04685		TCMS01340	鹰爪花	Artabotrys hexapetalus	Artabotrys hexapetalus	鹰爪花	TCMS01340
Chamaenerion angustifolium	193.88	Chamaenerion angustifolium	柳兰	1	TCMS03822		TCMS05495	黄花蒿	Artemisia annua	Artemisia annua	黄花蒿	TCMS05495
Ocimum basilicum	192.86	Ocimum basilicum	罗勒	1	TCMS04934		TCMS05496	奇蒿	Artemisia anomala	Artemisia anomala	奇蒿	TCMS05496
Cordyceps sinensis	192.77	Cordyceps sinensis	冬虫夏草菌	1	TCMS00095		TCMS05497	艾	Artemisia argyi	Artemisia argyi	艾	TCMS05497
Alstonia scholaris	191.99	Alstonia scholaris	糖胶树	1	TCMS04451		TCMS05513	茵陈蒿	Artemisia capillaris	Artemisia capillaris	茵陈蒿	TCMS05513
Citrus aurantium	191.8	Citrus aurantium	酸橙	1	TCMS03044		TCMS05503	南牡蒿	Artemisia eriopoda	Artemisia eriopoda	南牡蒿	TCMS05503
Polyporus umbellatus	191.67	Polyporus umbellatus	猪苓	1	TCMS00158		TCMS05504	臭蒿	Artemisia hedinii	Artemisia hedinii	臭蒿	TCMS05504
Celastrus hypoleucus	191.23	Celastrus hypoleucus	粉背南蛇藤	1	TCMS03275		TCMS05509	多花蒿	Artemisia myriantha	Artemisia myriantha	多花蒿	TCMS05509
Cimicifuga simplex	191.03	Cimicifuga simplex	单穗升麻	1	TCMS01515		TCMS05515	大籽蒿	Artemisia sieversiana	Artemisia sieversiana	大籽蒿	TCMS05515
Aglaia odorata	190.44	Aglaia odorata	米仔兰	1	TCMS03128		TCMS05500	牛尾蒿	Artemisia subdigitata	Artemisia subdigitata	牛尾蒿	TCMS05500
Aphanamixis grandifolia	189.79	Aphanamixis grandifolia	大叶山楝	1	TCMS03129		TCMS05517	毛莲蒿	Artemisia vestita	Artemisia vestita	毛莲蒿	TCMS05517
Dryopteris crassirhizoma	189.24	Dryopteris crassirhizoma	粗茎鳞毛蕨	1	TCMS00581		TCMS00871	木波罗	Artocarpus heterophyllus	Artocarpus heterophyllus	木波罗	TCMS00871
Daphne genkwa	186.32	Daphne genkwa	芫花	1	TCMS03540		TCMS00872	白桂木	Artocarpus hypargyreus	Artocarpus hypargyreus	白桂木	TCMS00872
Diospyros lotus	185.67	Diospyros lotus	君迁子	1	TCMS04305		TCMS00874	二色波罗蜜	Artocarpus styracifolius	Artocarpus styracifolius	二色波罗蜜	TCMS00874
Pittosporum tobira	183.43	Pittosporum tobira	海桐	1	TCMS02232		TCMS06152	芦竹	Arundo donax	Arundo donax	芦竹	TCMS06152
Ophiopogon japonicus	182.93	Ophiopogon japonicus	麦冬	1	TCMS05952		TCMS04500	马利筋	Asclepias curassavica	Asclepias curassavica	马利筋	TCMS04500
Poria cocos	182.8	Poria cocos	茯苓	1	TCMS00159		TCMS04545	钉头果	Asclepias fruticosa	Asclepias fruticosa	钉头果	TCMS04545
Prunella vulgaris	182.53	Prunella vulgaris	夏枯草	1	TCMS04960		TCMS05896	天门冬	Asparagus cochinchinensis	Asparagus cochinchinensis	天门冬	TCMS05896
Tectona grandis	181.67	Tectona grandis	柚木	1	TCMS04816		TCMS05897	羊齿天门冬	Asparagus filicinus	Asparagus filicinus	羊齿天门冬	TCMS05897
Selaginella delicatula	180.85	Selaginella delicatula	薄叶卷柏	1	TCMS00341		TCMS05898	戈壁天门冬	Asparagus gobicus	Asparagus gobicus	戈壁天门冬	TCMS05898
Lonicera japonica	179.94	Lonicera japonica	忍冬	1	TCMS05357		TCMS05896	天门冬	Asparagus lucidus	Asparagus lucidus	天门冬	TCMS05896
Psidium guajava	179.81	Psidium guajava	番石榴	1	TCMS03741		TCMS05900	石刁柏	Asparagus officinalis	Asparagus officinalis	石刁柏	TCMS05900
Euphorbia royleana	179.24	Euphorbia royleana	霸王鞭	1	TCMS02976		TCMS05901	文竹	Asparagus plumosus	Asparagus plumosus	文竹	TCMS05901
Triticum aestivum	177.97	Triticum aestivum	小麦	1	TCMS06250		TCMS05901	文竹	Asparagus setaceus	Asparagus setaceus	文竹	TCMS05901
Papaver somniferum	177.16	Papaver somniferum	罂粟	1	TCMS02013		TCMS05902	蜘蛛抱蛋	Aspidistra elatior	Aspidistra elatior	蜘蛛抱蛋	TCMS05902
Selaginella uncinata	176.93	Selaginella uncinata	翠云草	1	TCMS00357		TCMS05518	三脉紫菀	Aster ageratoides	Aster ageratoides	三脉紫菀	TCMS05518
Glyptostrobus pensilis	176.6	Glyptostrobus pensilis	水松	1	TCMS00746		TCMS05519	高山紫菀	Aster alpinus	Aster alpinus	高山紫菀	TCMS05519
Tripterygium regelii	176.4	Tripterygium regelii	东北雷公藤	1	TCMS03331		TCMS05520	耳叶紫菀	Aster auriculatus	Aster auriculatus	耳叶紫菀	TCMS05520
Datura innoxia	176.36	Datura innoxia	毛曼陀罗	1	TCMS05068		TCMS05690	马兰	Aster indicus	Aster indicus	马兰	TCMS05690
Caesalpinia crista	176.19	Caesalpinia crista	刺果苏木	1	TCMS02525		TCMS05622	东风菜	Aster scaber	Aster scaber	东风菜	TCMS05622
Panax japonicus	175.89	Panax japonicus	竹节参	1	TCMS03946		TCMS05527	紫菀	Aster tataricus	Aster tataricus	紫菀	TCMS05527
Gynostemma pentaphyllum	175.73	Gynostemma pentaphyllum	绞股蓝	1	TCMS03669		TCMS02133	落新妇	Astilbe chinensis	Astilbe chinensis	落新妇	TCMS02133
Hippophae rhamnoides	175.23	Hippophae rhamnoides	中国沙棘	1	TCMS03574		TCMS02135	溪畔落新妇	Astilbe rivularis	Astilbe rivularis	溪畔落新妇	TCMS02135
Fritillaria hupehensis	173.49	Fritillaria hupehensis	湖北贝母	1	TCMS05923		TCMS00246	硬皮地星	Astraeus hygrometricus	Astraeus hygrometricus	硬皮地星	TCMS00246
Glycyrrhiza uralensis	170.93	Glycyrrhiza uralensis	甘草	1	TCMS02668		TCMS02506	膜荚黄芪	Astragalus membranaceus	Astragalus membranaceus	膜荚黄芪	TCMS02506
Aconitum coreanum	170.36	Aconitum coreanum	黄花乌头	1	TCMS01445		TCMS03040	酒饼簕	Atalantia buxifolia	Atalantia buxifolia	酒饼簕	TCMS03040
Anemarrhena asphodeloides	168.89	Anemarrhena asphodeloides	知母	1	TCMS05894		TCMS05534	白术	Atractylodes macrocephala	Atractylodes macrocephala	白术	TCMS05534
Trigonella foenum-graecum	163.69	Trigonella foenum-graecum	胡卢巴	1	TCMS02843		TCMS05063	颠茄	Atropa belladonna	Atropa belladonna	颠茄	TCMS05063
Solanum capsicastrum	162.47	Solanum capsicastrum	珊瑚豆	1	TCMS05103		TCMS05535	木香	Aucklandia lappa	Aucklandia lappa	木香	TCMS05535
Cimicifuga acerina	161.73	Cimicifuga acerina	金龟草	1	TCMS01510		TCMS00115	木耳	Auricularia auricula	Auricularia auricula	木耳	TCMS00115
Litsea sericea	161.42	Litsea sericea	绢毛木姜子	1	TCMS01402		TCMS06154	野燕麦	Avena fatua	Avena fatua	野燕麦	TCMS06154
Camellia sinensis	161.12	Camellia sinensis	茶	1	TCMS01900		TCMS02884	阳桃	Averrhoa carambola	Averrhoa carambola	阳桃	TCMS02884
Sambucus nigra	160.7	Sambucus nigra	西洋接骨木	1	TCMS05366		TCMS05116	假马齿苋	Bacopa monnieri	Bacopa monnieri	假马齿苋	TCMS05116
Alisma orientale	160.56	Alisma orientale	泽泻	1	TCMS05855		TCMS03727	岗松	Baeckea frutescens	Baeckea frutescens	岗松	TCMS03727
Phellodendron amurense	160.19	Phellodendron amurense	黄檗	1	TCMS03086		TCMS03761	玉蕊	Barringtonia racemosa	Barringtonia racemosa	玉蕊	TCMS03761
Solanum lyratum	159.4	Solanum lyratum	白英	1	TCMS05095		TCMS01175	落葵	Basella rubra	Basella rubra	落葵	TCMS01175
Isodon rubescens	158.27	Isodon rubescens	碎米桠	1	TCMS04977		TCMS02520	紫羊蹄甲	Bauhinia purpurea	Bauhinia purpurea	紫羊蹄甲	TCMS02520
Ligularia fischeri	158.15	Ligularia fischeri	蹄叶橐吾	1	TCMS05718		TCMS02523	羊蹄甲	Bauhinia variegata	Bauhinia variegata	羊蹄甲	TCMS02523
Polypodium virginianum	156.94	Polypodium virginianum	东北多足蕨	1	TCMS00685		TCMS04459	清明花	Beaumontia grandiflora	Beaumontia grandiflora	清明花	TCMS04459
Punica granatum	155.13	Punica granatum	石榴	1	TCMS03757		TCMS01503	铁破锣	Beesia calthaefolia	Beesia calthaefolia	铁破锣	TCMS01503
Kadsura peltigera	154.32	Kadsura peltigera	长梗南五味子	1	TCMS01316		TCMS01503	铁破锣	Beesia calthifolia	Beesia calthifolia	铁破锣	TCMS01503
Musa sapientum	154.08	Musa sapientum	大蕉	1	TCMS06380		TCMS06078	射干	Belamcanda chinensis	Belamcanda chinensis	射干	TCMS06078
Artemisia argyi	154.06	Artemisia argyi	艾	1	TCMS05497		TCMS03659	冬瓜	Benincasa cerifera	Benincasa cerifera	冬瓜	TCMS03659
Eucalyptus globulus	152.89	Eucalyptus globulus	蓝桉	1	TCMS03735		TCMS03659	冬瓜	Benincasa hispida	Benincasa hispida	冬瓜	TCMS03659
Fritillaria unibracteata	151.98	Fritillaria unibracteata	暗紫贝母	1	TCMS05927		TCMS01645	黑果小檗	Berberis heteropoda	Berberis heteropoda	黑果小檗	TCMS01645
Annona squamosa	151.27	Annona squamosa	番荔枝	1	TCMS01339		TCMS01646	豪猪刺	Berberis julianae	Berberis julianae	豪猪刺	TCMS01646
Caragana sinica	149.27	Caragana sinica	锦鸡儿	1	TCMS02555		TCMS01653	日本小檗	Berberis thunbergii	Berberis thunbergii	日本小檗	TCMS01653
Davallia mariesii	149.09	Davallia mariesii	骨碎补	1	TCMS00619		TCMS03352	多花勾儿茶	Berchemia floribunda	Berchemia floribunda	多花勾儿茶	TCMS03352
Maackia amurensis	147.77	Maackia amurensis	朝鲜槐	1	TCMS02729		TCMS01240	菾菜	Beta vulgaris	Beta vulgaris	菾菜	TCMS01240
Vernonia anthelmintica	147.31	Vernonia anthelmintica	驱虫斑鸠菊	1	TCMS05830		TCMS00817	西桦	Betula alnoides	Betula alnoides	西桦	TCMS00817
Asparagus officinalis	146.78	Asparagus officinalis	石刁柏	1	TCMS05900		TCMS00819	岳桦	Betula ermanii	Betula ermanii	岳桦	TCMS00819
Amorpha fruticosa	146.76	Amorpha fruticosa	紫穗槐	1	TCMS02492		TCMS00821	白桦	Betula platyphylla	Betula platyphylla	白桦	TCMS00821
Euphorbia tirucalli	146.45	Euphorbia tirucalli	绿玉树	1	TCMS02980		TCMS05542	白花鬼针草	Bidens pilosa	Bidens pilosa	白花鬼针草	TCMS05542
Scoparia dulcis	146.34	Scoparia dulcis	野甘草	1	TCMS05184		TCMS05233	炮仗花	Bignonia venusta	Bignonia venusta	炮仗花	TCMS05233
Caragana chamlagu	145.78	Caragana chamlagu	锦鸡儿	1	TCMS02555		TCMS02885	感应草	Biophytum sensitivum	Biophytum sensitivum	感应草	TCMS02885
Capsicum anomalum	144.12	Capsicum anomalum	龙珠	1	TCMS05111		TCMS00751	侧柏	Biota orientalis	Biota orientalis	侧柏	TCMS00751
Tubocapsicum anomalum	144.12	Tubocapsicum anomalum	龙珠	1	TCMS05111		TCMS02933	秋枫木	Bischofia javanica	Bischofia javanica	秋枫木	TCMS02933
Glochidion eriocarpum	143.92	Glochidion eriocarpum	毛果算盘子	1	TCMS02987		TCMS03627	红木	Bixa orellana	Bixa orellana	红木	TCMS03627
Dioscorea collettii	143.26	Dioscorea collettii	叉蕊薯蓣	1	TCMS06053		TCMS04198	平地木	Bladhia japonica	Bladhia japonica	平地木	TCMS04198
Cunninghamia lanceolata	143.09	Cunninghamia lanceolata	杉木	1	TCMS00745		TCMS05545	百能葳	Blainvillea acmella	Blainvillea acmella	百能葳	TCMS05545
Thalictrum thunbergii	142.53	Thalictrum thunbergii	东亚唐松草	1	TCMS01621		TCMS05545	百能葳	Blainvillea latifolia	Blainvillea latifolia	百能葳	TCMS05545
Abrus precatorius	142.08	Abrus precatorius	相思子	1	TCMS02468		TCMS06444	白及	Bletilla striata	Bletilla striata	白及	TCMS06444
Cocculus orbiculatus	141.38	Cocculus orbiculatus	木防己	1	TCMS01703		TCMS05547	艾纳香	Blumea balsamifera	Blumea balsamifera	艾纳香	TCMS05547
Spilanthes acmella	140.98	Spilanthes acmella	金钮扣	1	TCMS05809		TCMS05551	见霜黄	Blumea lacera	Blumea lacera	见霜黄	TCMS05551
Sophora davidii	140.91	Sophora davidii	白刺花	1	TCMS02816		TCMS00919	水苎麻	Boehmeria platyphylla	Boehmeria platyphylla	水苎麻	TCMS00919
Ulva pertusa	140.88	Ulva pertusa	孔石莼	1	TCMS00018		TCMS01161	黄细心	Boerhavia diffusa	Boerhavia diffusa	黄细心	TCMS01161
Schisandra rubriflora	140.5	Schisandra rubriflora	红花五味子	1	TCMS01328		TCMS03661	假贝母	Bolbostemma paniculatum	Bolbostemma paniculatum	假贝母	TCMS03661
Aloe vera	139.78	Aloe vera	库拉索芦荟	1	TCMS05891		TCMS00161	木蹄层孔菌	Boletus fomentarius	Boletus fomentarius	木蹄层孔菌	TCMS00161
Phyllanthus flexuosus	139.29	Phyllanthus flexuosus	落萼叶下珠	1	TCMS03014		TCMS03510	木棉	Bombax ceiba	Bombax ceiba	木棉	TCMS03510
Zanthoxylum ailanthoides	138.89	Zanthoxylum ailanthoides	樗叶花椒	1	TCMS03095		TCMS03510	木棉	Bombax malabaricum	Bombax malabaricum	木棉	TCMS03510
Sanguisorba officinalis	138.88	Sanguisorba officinalis	地榆	1	TCMS02440		TCMS05334	草苁蓉	Boschniakia rossica	Boschniakia rossica	草苁蓉	TCMS05334
Manihot esculenta	138.68	Manihot esculenta	木薯	1	TCMS03009		TCMS03120	乳香树	Boswellia carterii	Boswellia carterii	乳香树	TCMS03120
Salvia glutinosa	138.68	Salvia glutinosa	胶质鼠尾草	1	TCMS04995		TCMS01182	短瓣花	Brachystemma calycinum	Brachystemma calycinum	短瓣花	TCMS01182
Gentiana scabra	138.54	Gentiana scabra	龙胆	1	TCMS04411		TCMS02035	芥菜	Brassica juncea	Brassica juncea	芥菜	TCMS02035
Pisum sativum	138.4	Pisum sativum	豌豆	1	TCMS02785		TCMS02041	芜菁	Brassica rapa	Brassica rapa	芜菁	TCMS02041
Viburnum cylindricum	138.35	Viburnum cylindricum	水红木	1	TCMS05370		TCMS02935	黑面神	Breynia fruticosa	Breynia fruticosa	黑面神	TCMS02935
Schisandra sphenanthera	137.65	Schisandra sphenanthera	华中五味子	1	TCMS01320		TCMS02939	土密藤	Bridelia stipularis	Bridelia stipularis	土密藤	TCMS02939
Melaleuca leucadendron	137.61	Melaleuca leucadendron	白千层	1	TCMS03740		TCMS00876	小构树	Broussonetia kazinoki	Broussonetia kazinoki	小构树	TCMS00876
Celastrus articulatus	134.63	Celastrus articulatus	南蛇藤	1	TCMS03278		TCMS00877	构树	Broussonetia papyrifera	Broussonetia papyrifera	构树	TCMS00877
Edgeworthia chrysantha	134.1	Edgeworthia chrysantha	结香	1	TCMS03548		TCMS03117	鸦胆子	Brucea javanica	Brucea javanica	鸦胆子	TCMS03117
Lemmaphyllum microphyllum var. obovatum	133.42	Lemmaphyllum microphyllum var. obovatum	倒卵叶伏石蕨	1	TCMS00642		TCMS03815	柱果木榄	Bruguiera cylindrica	Bruguiera cylindrica	柱果木榄	TCMS03815
Veratrum taliense	133.19	Veratrum taliense	大理藜芦	1	TCMS06014		TCMS03816	木榄	Bruguiera gymnorrhiza	Bruguiera gymnorrhiza	木榄	TCMS03816
Asclepias fruticosa	132.91	Asclepias fruticosa	钉头果	1	TCMS04545		TCMS03817	海莲	Bruguiera sexangula	Bruguiera sexangula	海莲	TCMS03817
Epimedium koreanum	132.78	Epimedium koreanum	朝鲜淫羊藿	1	TCMS01667		TCMS02091	落地生根	Bryophyllum pinnatum	Bryophyllum pinnatum	落地生根	TCMS02091
Asclepias curassavica	131.81	Asclepias curassavica	马利筋	1	TCMS04500		TCMS04376	亚洲醉鱼草	Buddleja asiatica	Buddleja asiatica	亚洲醉鱼草	TCMS04376
Dioscorea batatas	131.65	Dioscorea batatas	山药	1	TCMS06064		TCMS04380	密蒙花	Buddleja officinalis	Buddleja officinalis	密蒙花	TCMS04380
Stephania tetrandra	131.21	Stephania tetrandra	粉防己	1	TCMS01747		TCMS06449	密花石豆兰	Bulbophyllum odoratissimum	Bulbophyllum odoratissimum	密花石豆兰	TCMS06449
Lycium chinense	131.12	Lycium chinense	枸杞	1	TCMS05075		TCMS03997	柴胡	Bupleurum chinense	Bupleurum chinense	柴胡	TCMS03997
Saussurea lappa	131.01	Saussurea lappa	木香	1	TCMS05535		TCMS03998	狭叶柴胡	Bupleurum scorzonerifolium	Bupleurum scorzonerifolium	狭叶柴胡	TCMS03998
Inula britannica	130.42	Inula britannica	欧亚旋覆花	1	TCMS05677		TCMS03337	雀舌黄杨	Buxus bodinieri	Buxus bodinieri	雀舌黄杨	TCMS03337
Rosmarinus officinalis	130.15	Rosmarinus officinalis	迷迭香	1	TCMS04984		TCMS03338	黄杨	Buxus microphylla var. sinica	Buxus microphylla var. sinica	黄杨	TCMS03338
Stemona sessilifolia	129.53	Stemona sessilifolia	直立百部	1	TCMS06016		TCMS05561	山尖子	Cacalia hastata	Cacalia hastata	山尖子	TCMS05561
Selaginella doederleinii	129.22	Selaginella doederleinii	深绿卷柏	1	TCMS00342		TCMS02525	刺果苏木	Caesalpinia crista	Caesalpinia crista	刺果苏木	TCMS02525
Phyllanthus reticulatus	128.61	Phyllanthus reticulatus	小果叶下珠	1	TCMS03019		TCMS02526	云实	Caesalpinia decapetala	Caesalpinia decapetala	云实	TCMS02526
Cassia occidentalis	128.22	Cassia occidentalis	望江南	1	TCMS02569		TCMS02530	喙荚云实	Caesalpinia minax	Caesalpinia minax	喙荚云实	TCMS02530
Tagetes erecta	127.61	Tagetes erecta	万寿菊	1	TCMS05817		TCMS02532	苏木	Caesalpinia sappan	Caesalpinia sappan	苏木	TCMS02532
Centella asiatica	126.17	Centella asiatica	积雪草	1	TCMS04002		TCMS02534	木豆	Cajanus cajan	Cajanus cajan	木豆	TCMS02534
Parthenocissus laetevirens	125.74	Parthenocissus laetevirens	绿爬山虎	1	TCMS03422		TCMS05564	小金盖花	Calendula arvensis	Calendula arvensis	小金盖花	TCMS05564
Salvia roborowskii	125.42	Salvia roborowskii	粘毛鼠尾草	1	TCMS05005		TCMS05565	金盏菊	Calendula officinalis	Calendula officinalis	金盏菊	TCMS05565
Euphorbia esula	124.85	Euphorbia esula	乳浆大戟	1	TCMS02954		TCMS04765	木紫珠	Callicarpa arborea	Callicarpa arborea	木紫珠	TCMS04765
Euchresta tubulosa	124.74	Euchresta tubulosa	管鄂山豆根	1	TCMS02650		TCMS04774	大叶紫珠	Callicarpa macrophylla	Callicarpa macrophylla	大叶紫珠	TCMS04774
Cajanus cajan	124.63	Cajanus cajan	木豆	1	TCMS02534		TCMS01922	红厚壳	Calophyllum inophyllum	Calophyllum inophyllum	红厚壳	TCMS01922
Polygonum bistorta	124.45	Polygonum bistorta	拳参	1	TCMS01081		TCMS04503	牛角瓜	Calotropis gigantea	Calotropis gigantea	牛角瓜	TCMS04503
Sapium sebiferum	124.31	Sapium sebiferum	乌桕	1	TCMS03026		TCMS01506	驴蹄草	Caltha palustris	Caltha palustris	驴蹄草	TCMS01506
Malus pumila	124.12	Malus pumila	苹果	1	TCMS02313		TCMS01350	夏蜡梅	Calycanthus chinensis	Calycanthus chinensis	夏蜡梅	TCMS01350
Sophora subprostrata	124.11	Sophora subprostrata	越南槐	1	TCMS02821		TCMS04710	旋花	Calystegia sepium	Calystegia sepium	旋花	TCMS04710
Armillaria mellea	123.21	Armillaria mellea	假蜜环菌	1	TCMS00168		TCMS04711	肾叶打碗花	Calystegia soldanella	Calystegia soldanella	肾叶打碗花	TCMS04711
Chloranthus spicatus	123.13	Chloranthus spicatus	金粟兰	1	TCMS01801		TCMS01893	红山茶	Camellia japonica	Camellia japonica	红山茶	TCMS01893
Picrasma quassioides	122.65	Picrasma quassioides	苦木	1	TCMS03119		TCMS01898	油茶	Camellia oleifera	Camellia oleifera	油茶	TCMS01898
Vicia sativa	121.2	Vicia sativa	大巢菜	1	TCMS02865		TCMS01900	茶	Camellia sinensis	Camellia sinensis	茶	TCMS01900
Cucurbita moschata	120.64	Cucurbita moschata	南瓜	1	TCMS03666		TCMS01901	普洱茶	Camellia sinensis var. assamica	Camellia sinensis var. assamica	普洱茶	TCMS01901
Fomes fomentarius	120.26	Fomes fomentarius	木蹄层孔菌	1	TCMS00161		TCMS06004	弯蕊开口箭	Campylandra wattii	Campylandra wattii	弯蕊开口箭	TCMS06004
Eucalyptus tereticornis	119.96	Eucalyptus tereticornis	细叶桉	1	TCMS03738		TCMS03123	橄榄	Canarium album	Canarium album	橄榄	TCMS03123
Solanum mammosum	119.94	Solanum mammosum	乳茄	1	TCMS05096		TCMS03124	方榄	Canarium bengalense	Canarium bengalense	方榄	TCMS03124
Podocarpus macrophyllus	118.09	Podocarpus macrophyllus	罗汉松	1	TCMS00758		TCMS02545	洋刀豆	Canavalia ensiformis	Canavalia ensiformis	洋刀豆	TCMS02545
Glycyrrhiza inflata	118.04	Glycyrrhiza inflata	胀果甘草	1	TCMS02670		TCMS02544	刀豆	Canavalia gladiata	Canavalia gladiata	刀豆	TCMS02544
Glycine max	118.03	Glycine max	大豆	1	TCMS02665		TCMS00878	大麻	Cannabis sativa	Cannabis sativa	大麻	TCMS00878
Cedrela sinensis	117.22	Cedrela sinensis	香椿	1	TCMS03142		TCMS05065	辣椒	Capsicum annuum	Capsicum annuum	辣椒	TCMS05065
Abies chensiensis	116.93	Abies chensiensis	秦岭冷杉	1	TCMS00712		TCMS05111	龙珠	Capsicum anomalum	Capsicum anomalum	龙珠	TCMS05111
Terminalia arjuna	116.92	Terminalia arjuna	三果木	1	TCMS03722		TCMS02555	锦鸡儿	Caragana chamlagu	Caragana chamlagu	锦鸡儿	TCMS02555
Barringtonia racemosa	116.8	Barringtonia racemosa	玉蕊	1	TCMS03761		TCMS02553	小叶锦鸡儿	Caragana microphylla	Caragana microphylla	小叶锦鸡儿	TCMS02553
Phlomis umbrosa	116.5	Phlomis umbrosa	大叶糙苏	1	TCMS04949		TCMS02554	红花锦鸡儿	Caragana rosea	Caragana rosea	红花锦鸡儿	TCMS02554
Helminthostachys zeylanica	116.2	Helminthostachys zeylanica	七指蕨	1	TCMS00366		TCMS02555	锦鸡儿	Caragana sinica	Caragana sinica	锦鸡儿	TCMS02555
Nerium indicum	116.15	Nerium indicum	夹竹桃	1	TCMS04480		TCMS06341	砂钻苔草	Carex kobomugi	Carex kobomugi	砂钻苔草	TCMS06341
Alpinia katsumadai	115.78	Alpinia katsumadai	草豆蔻	1	TCMS06390		TCMS03634	番木瓜	Carica papaya	Carica papaya	番木瓜	TCMS03634
Isodon japonicus	115.76	Isodon japonicus	毛叶香茶菜	1	TCMS04971		TCMS04460	假虎刺	Carissa spinarum	Carissa spinarum	假虎刺	TCMS04460
Bruguiera gymnorrhiza	115.4	Bruguiera gymnorrhiza	木榄	1	TCMS03816		TCMS05576	红花	Carthamus tinctorius	Carthamus tinctorius	红花	TCMS05576
Carthamus tinctorius	115.39	Carthamus tinctorius	红花	1	TCMS05576		TCMS02560	尖叶番泻	Cassia acutifolia	Cassia acutifolia	尖叶番泻	TCMS02560
Paeonia lactiflora	115.16	Paeonia lactiflora	芍药	1	TCMS01860		TCMS02559	狭叶番泻	Cassia angustifolia	Cassia angustifolia	狭叶番泻	TCMS02559
Erythrina variegata	114.11	Erythrina variegata	刺桐	1	TCMS02646		TCMS02561	腊肠树	Cassia fistula	Cassia fistula	腊肠树	TCMS02561
Daphne acutiloba	112.41	Daphne acutiloba	尖瓣瑞香	1	TCMS03538		TCMS02562	光叶决明	Cassia floribunda	Cassia floribunda	光叶决明	TCMS02562
Taxus cuspidata	111.75	Taxus cuspidata	东北红豆杉	1	TCMS00766		TCMS02566	豆茶决明	Cassia nomame	Cassia nomame	豆茶决明	TCMS02566
Cannabis sativa	111.4	Cannabis sativa	大麻	1	TCMS00878		TCMS02567	决明	Cassia obtusifolia	Cassia obtusifolia	决明	TCMS02567
Euphorbia helioscopia	111.07	Euphorbia helioscopia	泽漆	1	TCMS02956		TCMS02569	望江南	Cassia occidentalis	Cassia occidentalis	望江南	TCMS02569
Cudrania tricuspidata	110.54	Cudrania tricuspidata	柘树	1	TCMS00911		TCMS02568	小决明	Cassia tora	Cassia tora	小决明	TCMS02568
Thevetia peruviana	110.52	Thevetia peruviana	黄花夹竹桃	1	TCMS04492		TCMS00828	板栗	Castanea mollissima	Castanea mollissima	板栗	TCMS00828
Hypericum erectum	110.38	Hypericum erectum	小连翘	1	TCMS01937		TCMS00831	高山栲	Castanopsis hystrix	Castanopsis hystrix	高山栲	TCMS00831
Euchresta japonica	109.92	Euchresta japonica	三小叶山豆根	1	TCMS02649		TCMS00832	苦槠栲	Castanopsis sclerophylla	Castanopsis sclerophylla	苦槠栲	TCMS00832
Quercus glauca	109.85	Quercus glauca	青冈	1	TCMS00834		TCMS00774	木麻黄	Casuarina equisetifolia	Casuarina equisetifolia	木麻黄	TCMS00774
Pongamia glabra	109.78	Pongamia glabra	水黄皮	1	TCMS02793		TCMS05224	梓	Catalpa ovata	Catalpa ovata	梓	TCMS05224
Fomitopsis pinicola	109.7	Fomitopsis pinicola	松生拟层孔菌	1	TCMS00140		TCMS04461	长春花	Catharanthus roseus	Catharanthus roseus	长春花	TCMS04461
Dioscorea tenuipes	109.65	Dioscorea tenuipes	细柄薯蓣	1	TCMS06072		TCMS01656	红毛七	Caulophyllum robustum	Caulophyllum robustum	红毛七	TCMS01656
Paris polyphylla	109.61	Paris polyphylla	七叶一枝花	1	TCMS05957		TCMS03404	乌蔹莓	Cayratia japonica	Cayratia japonica	乌蔹莓	TCMS03404
Cicer arietinum	109.56	Cicer arietinum	鹰嘴豆	1	TCMS02577		TCMS03142	香椿	Cedrela sinensis	Cedrela sinensis	香椿	TCMS03142
Cichorium intybus	109.51	Cichorium intybus	菊苣	1	TCMS05581		TCMS00717	雪松	Cedrus deodara	Cedrus deodara	雪松	TCMS00717
Parthenocissus tricuspidata	109.35	Parthenocissus tricuspidata	爬山虎	1	TCMS03424		TCMS03278	南蛇藤	Celastrus articulatus	Celastrus articulatus	南蛇藤	TCMS03278
Verbascum thapsus	109.24	Verbascum thapsus	毛蕊花	1	TCMS05198		TCMS03270	刺南蛇藤	Celastrus flagellaris	Celastrus flagellaris	刺南蛇藤	TCMS03270
Eupatorium cannabinum	109.12	Eupatorium cannabinum	大麻叶泽兰	1	TCMS05640		TCMS03271	大芽南蛇藤	Celastrus gemmatus	Celastrus gemmatus	大芽南蛇藤	TCMS03271
Lycopodium cernuum	108.72	Lycopodium cernuum	灯笼草	1	TCMS00335		TCMS03274	青江藤	Celastrus hindsii	Celastrus hindsii	青江藤	TCMS03274
Viburnum opulus	107.47	Viburnum opulus	欧洲荚蒾	1	TCMS05384		TCMS03275	粉背南蛇藤	Celastrus hypoleucus	Celastrus hypoleucus	粉背南蛇藤	TCMS03275
Baeckea frutescens	107.26	Baeckea frutescens	岗松	1	TCMS03727		TCMS03276	圆叶南蛇藤	Celastrus kusanoi	Celastrus kusanoi	圆叶南蛇藤	TCMS03276
Spinacia oleracea	107.01	Spinacia oleracea	菠菜	1	TCMS01255		TCMS03278	南蛇藤	Celastrus orbiculatus	Celastrus orbiculatus	南蛇藤	TCMS03278
Rauvolfia verticillata	106.02	Rauvolfia verticillata	萝芙木	1	TCMS04488		TCMS03280	锥序南蛇藤	Celastrus paniculatus	Celastrus paniculatus	锥序南蛇藤	TCMS03280
Solanum xanthocarpum	105.06	Solanum xanthocarpum	黄果茄	1	TCMS05110		TCMS03282	短柄南蛇藤	Celastrus rosthornianus	Celastrus rosthornianus	短柄南蛇藤	TCMS03282
Euphorbia fischeriana	104.72	Euphorbia fischeriana	狼毒大戟	1	TCMS02953		TCMS01273	青葙	Celosia argentea	Celosia argentea	青葙	TCMS01273
Allium chinense	104.25	Allium chinense	藟头	1	TCMS05880		TCMS01274	鸡冠花	Celosia cristata	Celosia cristata	鸡冠花	TCMS01274
Fokienia hodginsii	103.93	Fokienia hodginsii	福建柏	1	TCMS00748		TCMS04002	积雪草	Centella asiatica	Centella asiatica	积雪草	TCMS04002
Trichosanthes cucumeroides	103.73	Trichosanthes cucumeroides	王瓜	1	TCMS03691		TCMS05577	石胡荽	Centipeda minima	Centipeda minima	石胡荽	TCMS05577
Stephania sasakii	103.64	Stephania sasakii	台湾千金藤	1	TCMS01743		TCMS05590	刺儿菜	Cephalanoplos segetum	Cephalanoplos segetum	刺儿菜	TCMS05590
Benincasa cerifera	103.42	Benincasa cerifera	冬瓜	1	TCMS03659		TCMS04607	风箱树	Cephalanthus occidentalis	Cephalanthus occidentalis	风箱树	TCMS04607
Pyrethrum tatsienense	102.93	Pyrethrum tatsienense	川西小黄菊	1	TCMS05738		TCMS00764	粗榧	Cephalotaxus drupacea	Cephalotaxus drupacea	粗榧	TCMS00764
Agave americana var. marginata	102.66	Agave americana var. marginata	金边龙舌兰	1	TCMS06020		TCMS00761	三尖杉	Cephalotaxus fortunei	Cephalotaxus fortunei	三尖杉	TCMS00761
Marchantia polymorpha	102.6	Marchantia polymorpha	地钱	1	TCMS00289		TCMS00763	篦子三尖杉	Cephalotaxus oliveri	Cephalotaxus oliveri	篦子三尖杉	TCMS00763
Stephania hernandifolia	102.59	Stephania hernandifolia	桐叶千金藤	1	TCMS01733		TCMS01183	田野卷耳	Cerastium arvense	Cerastium arvense	田野卷耳	TCMS01183
Cordyline stricta	102.57	Cordyline stricta	剑叶朱焦	1	TCMS06023		TCMS01429	连香树	Cercidiphyllum japonicum	Cercidiphyllum japonicum	连香树	TCMS01429
Perilla frutescens	102.19	Perilla frutescens	白苏	1	TCMS04943		TCMS03820	角果木	Ceriops tagal	Ceriops tagal	角果木	TCMS03820
Ailanthus altissima	102.02	Ailanthus altissima	臭椿	1	TCMS03116		TCMS05590	刺儿菜	Cerratula setosa	Cerratula setosa	刺儿菜	TCMS05590
Petasites tricholobus	101.59	Petasites tricholobus	毛裂蜂斗菜	1	TCMS05729		TCMS02262	日本木瓜	Chaenomeles japonica	Chaenomeles japonica	日本木瓜	TCMS02262
Quercus myrsinaefolia	100.61	Quercus myrsinaefolia	小叶青冈	1	TCMS00833		TCMS02263	光皮木瓜	Chaenomeles sinensis	Chaenomeles sinensis	光皮木瓜	TCMS02263
Piptanthus nanus	100.56	Piptanthus nanus	小沙冬青	1	TCMS02491		TCMS02264	皱皮木瓜	Chaenomeles speciosa	Chaenomeles speciosa	皱皮木瓜	TCMS02264
Reineckea carnea	100.53	Reineckea carnea	吉祥草	1	TCMS05968		TCMS03082	九里香	Chalcas paniculata	Chalcas paniculata	九里香	TCMS03082
Citrus medica	100.44	Citrus medica	枸橼	1	TCMS03055		TCMS03822	柳兰	Chamaenerion angustifolium	Chamaenerion angustifolium	柳兰	TCMS03822
Bauhinia purpurea	100.2	Bauhinia purpurea	紫羊蹄甲	1	TCMS02520		TCMS02052	桂竹香	Cheiranthus cheiri	Cheiranthus cheiri	桂竹香	TCMS02052
Pseudolarix amabilis	98.45	Pseudolarix amabilis	金钱松	1	TCMS00743		TCMS01957	白屈菜	Chelidonium majus	Chelidonium majus	白屈菜	TCMS01957
Solanum verbascifolium	97.83	Solanum verbascifolium	假烟叶树	1	TCMS05109		TCMS01352	蜡梅	Chimonanthus praecox	Chimonanthus praecox	蜡梅	TCMS01352
Fritillaria pallidiflora	96.98	Fritillaria pallidiflora	伊贝母	1	TCMS05924		TCMS01794	丝穗金粟兰	Chloranthus fortunei	Chloranthus fortunei	丝穗金粟兰	TCMS01794
Sophora viciifolia	95.91	Sophora viciifolia	白刺花	1	TCMS02816		TCMS01795	宽叶金粟兰	Chloranthus henryi	Chloranthus henryi	宽叶金粟兰	TCMS01795
Saussurea deltoidea	95.63	Saussurea deltoidea	三角叶风毛菊	1	TCMS05746		TCMS01797	全缘金粟兰	Chloranthus holostegius	Chloranthus holostegius	全缘金粟兰	TCMS01797
Davallia divaricata	95.44	Davallia divaricata	大叶骨碎补	1	TCMS00618		TCMS01798	银线草	Chloranthus japonicus	Chloranthus japonicus	银线草	TCMS01798
Lagenaria siceraria	95.27	Lagenaria siceraria	葫芦	1	TCMS03675		TCMS01799	多穗金粟兰	Chloranthus multistachys	Chloranthus multistachys	多穗金粟兰	TCMS01799
Pyrrosia lingua	95	Pyrrosia lingua	石韦	1	TCMS00688		TCMS01800	及己	Chloranthus serratus	Chloranthus serratus	及己	TCMS01800
Phlegmariurus phlegmaria	94.94	Phlegmariurus phlegmaria	马尾杉	1	TCMS00326		TCMS01801	金粟兰	Chloranthus spicatus	Chloranthus spicatus	金粟兰	TCMS01801
Phellinus igniarius	94.7	Phellinus igniarius	火木层孔菌	1	TCMS00152		TCMS00008	蛋白核小球藻	Chlorella pyrenoidosa	Chlorella pyrenoidosa	蛋白核小球藻	TCMS00008
Sterculia foetida	94.7	Sterculia foetida	家麻树	1	TCMS03533		TCMS00009	小球藻	Chlorella vulgaris	Chlorella vulgaris	小球藻	TCMS00009
Garcinia multiflora	94.55	Garcinia multiflora	木竹子	1	TCMS01928		TCMS00083	树状软骨藻	Chondria armata	Chondria armata	树状软骨藻	TCMS00083
Lentinus edodes	94.36	Lentinus edodes	香菇	1	TCMS00171		TCMS05737	除虫菊	Chrysanthemum cinerariifolium	Chrysanthemum cinerariifolium	除虫菊	TCMS05737
Tussilago farfara	93.87	Tussilago farfara	款冬	1	TCMS05829		TCMS05578	蒿子杆	Chrysanthemum coronarium	Chrysanthemum coronarium	蒿子杆	TCMS05578
Aster ageratoides	93.86	Aster ageratoides	三脉紫菀	1	TCMS05518		TCMS05616	野菊	Chrysanthemum indicum	Chrysanthemum indicum	野菊	TCMS05616
Mesua ferrea	93.65	Mesua ferrea	铁力木	1	TCMS01949		TCMS05618	菊	Chrysanthemum morifolium	Chrysanthemum morifolium	菊	TCMS05618
Lycopodium japonicum	93.54	Lycopodium japonicum	石松	1	TCMS00333		TCMS03130	麻楝	Chukrasia tabularis	Chukrasia tabularis	麻楝	TCMS03130
Moghania philippinensis	93.16	Moghania philippinensis	蔓性千斤拔	1	TCMS02655		TCMS00423	金毛狗	Cibotium barometz	Cibotium barometz	金毛狗	TCMS00423
Prunus persica	93.04	Prunus persica	桃	1	TCMS02242		TCMS02577	鹰嘴豆	Cicer arietinum	Cicer arietinum	鹰嘴豆	TCMS02577
Costus speciosus	92.93	Costus speciosus	闭鞘姜	1	TCMS06408		TCMS05581	菊苣	Cichorium intybus	Cichorium intybus	菊苣	TCMS05581
Forsythia suspensa	91.94	Forsythia suspensa	连翘	1	TCMS04324		TCMS04005	毒芹	Cicuta virosa	Cicuta virosa	毒芹	TCMS04005
Solanum khasianum	90.89	Solanum khasianum	喀西茄	1	TCMS05098		TCMS01510	金龟草	Cimicifuga acerina	Cimicifuga acerina	金龟草	TCMS01510
Farfugium japonicum	90.8	Farfugium japonicum	大吴风草	1	TCMS05647		TCMS01512	兴安升麻	Cimicifuga dahurica	Cimicifuga dahurica	兴安升麻	TCMS01512
Angelica dahurica	90.24	Angelica dahurica	兴安白芷	1	TCMS03980		TCMS01511	升麻	Cimicifuga foetida	Cimicifuga foetida	升麻	TCMS01511
Eclipta alba	89.83	Eclipta alba	鳢肠	1	TCMS05631		TCMS01513	大三叶升麻	Cimicifuga heracleifolia	Cimicifuga heracleifolia	大三叶升麻	TCMS01513
Arenaria kansuensis	89.03	Arenaria kansuensis	甘肃蚤缀	1	TCMS01178		TCMS01515	单穗升麻	Cimicifuga simplex	Cimicifuga simplex	单穗升麻	TCMS01515
Daucus carota	88.89	Daucus carota	野胡萝卜	1	TCMS04013		TCMS04609	金鸡纳树	Cinchona ledgeriana	Cinchona ledgeriana	金鸡纳树	TCMS04609
Inula japonica	88.73	Inula japonica	旋覆花	1	TCMS05676		TCMS01374	香桂	Cinnamomum subavenium	Cinnamomum subavenium	香桂	TCMS01374
Uncaria rhynchophylla	88.56	Uncaria rhynchophylla	钩藤	1	TCMS04694		TCMS03131	浆果楝	Cipadessa baccifera	Cipadessa baccifera	浆果楝	TCMS03131
Sansevieria trifasciata	88.44	Sansevieria trifasciata	虎尾兰	1	TCMS06026		TCMS03131	浆果楝	Cipadessa fruticosa	Cipadessa fruticosa	浆果楝	TCMS03131
Sarcococca coriacea	88.4	Sarcococca coriacea	云南野扇花	1	TCMS03345		TCMS05586	大蓟	Cirsium japonicum	Cirsium japonicum	大蓟	TCMS05586
Foeniculum vulgare	88.34	Foeniculum vulgare	茴香	1	TCMS04022		TCMS05590	刺儿菜	Cirsium segetum	Cirsium segetum	刺儿菜	TCMS05590
Murraya exotica	88.22	Murraya exotica	九里香	1	TCMS03082		TCMS05590	刺儿菜	Cirsium setosum	Cirsium setosum	刺儿菜	TCMS05590
Rosa laevigata	88.19	Rosa laevigata	金樱子	1	TCMS02378		TCMS03662	西瓜	Citrullus lanatus	Citrullus lanatus	西瓜	TCMS03662
Tetrapanax papyriferus	88.11	Tetrapanax papyriferus	通脱木	1	TCMS03971		TCMS03662	西瓜	Citrullus vulgaris	Citrullus vulgaris	西瓜	TCMS03662
Ficus religiosa	87.95	Ficus religiosa	菩提树	1	TCMS00896		TCMS03044	酸橙	Citrus aurantium	Citrus aurantium	酸橙	TCMS03044
Morinda citrifolia	87.95	Morinda citrifolia	海巴戟	1	TCMS04658		TCMS03046	玳玳花	Citrus aurantium var. amara	Citrus aurantium var. amara	玳玳花	TCMS03046
Pongamia pinnata	87.92	Pongamia pinnata	水黄皮	1	TCMS02793		TCMS03049	柚	Citrus grandis	Citrus grandis	柚	TCMS03049
Averrhoa carambola	87.81	Averrhoa carambola	阳桃	1	TCMS02884		TCMS03054	柠檬	Citrus limon	Citrus limon	柠檬	TCMS03054
Cyathea spinulosa	87.65	Cyathea spinulosa	桫椤	1	TCMS00424		TCMS03053	黎檬	Citrus limonia	Citrus limonia	黎檬	TCMS03053
Stemona japonica	87.53	Stemona japonica	蔓生百部	1	TCMS06017		TCMS03055	枸橼	Citrus medica	Citrus medica	枸橼	TCMS03055
Dioscorea nipponica	87.49	Dioscorea nipponica	穿龙薯蓣	1	TCMS06062		TCMS03057	佛手柑	Citrus medica var. sarcodactylis	Citrus medica var. sarcodactylis	佛手柑	TCMS03057
Ternstroemia gymnanthera	87.47	Ternstroemia gymnanthera	厚皮香	1	TCMS01920		TCMS03047	橘	Citrus reticulata	Citrus reticulata	橘	TCMS03047
Ixeridium gracile	87.42	Ixeridium gracile	细叶苦荬	1	TCMS05686		TCMS03045	甜橙	Citrus sinensis	Citrus sinensis	甜橙	TCMS03045
Liquidambar formosana	87.22	Liquidambar formosana	枫香树	1	TCMS02087		TCMS03056	香圆	Citrus wilsonii	Citrus wilsonii	香圆	TCMS03056
Inula cappa	87.1	Inula cappa	羊耳菊	1	TCMS05673		TCMS00261	细石蕊	Cladonia gracilis	Cladonia gracilis	细石蕊	TCMS00261
Actinidia polygama	87.04	Actinidia polygama	木天蓼	1	TCMS01877		TCMS00027	海蕴	Cladosiphon decipiens	Cladosiphon decipiens	海蕴	TCMS00027
Centipeda minima	87.04	Centipeda minima	石胡荽	1	TCMS05577		TCMS02941	白桐树	Claoxylon polot	Claoxylon polot	白桐树	TCMS02941
Flammulina velutipes	86.95	Flammulina velutipes	冬菇	1	TCMS00170		TCMS03058	齿叶黄皮	Clausena dunniana	Clausena dunniana	齿叶黄皮	TCMS03058
Astraeus hygrometricus	86.88	Astraeus hygrometricus	硬皮地星	1	TCMS00246		TCMS03060	假黄皮	Clausena excavata	Clausena excavata	假黄皮	TCMS03060
Arctium lappa	86.81	Arctium lappa	牛蒡	1	TCMS05493		TCMS03061	黄皮	Clausena lansium	Clausena lansium	黄皮	TCMS03061
Vernonia cinerea	86.75	Vernonia cinerea	夜香牛	1	TCMS05832		TCMS03062	光滑黄皮	Clausena lenis	Clausena lenis	光滑黄皮	TCMS03062
Periploca sepium	85.94	Periploca sepium	杠柳	1	TCMS04578		TCMS00089	麦角菌	Claviceps purpurea	Claviceps purpurea	麦角菌	TCMS00089
Berchemia floribunda	83.57	Berchemia floribunda	多花勾儿茶	1	TCMS03352		TCMS03729	水翁	Cleistocalyx operculatus	Cleistocalyx operculatus	水翁	TCMS03729
Scilla scilloides	83.29	Scilla scilloides	绵枣儿	1	TCMS05970		TCMS01522	威灵仙	Clematis chinensis	Clematis chinensis	威灵仙	TCMS01522
Panax notoginseng	83.26	Panax notoginseng	三七	1	TCMS03950		TCMS01543	绣球藤	Clematis montana	Clematis montana	绣球藤	TCMS01543
Ficus fistulosa	82.7	Ficus fistulosa	水桐木	1	TCMS00882		TCMS02024	白花菜	Cleome gynandra	Cleome gynandra	白花菜	TCMS02024
Rubus ellipticus	82.13	Rubus ellipticus	椭圆悬钩子	1	TCMS02405		TCMS02025	黄花菜	Cleome viscosa	Cleome viscosa	黄花菜	TCMS02025
Rubus ellipticus var. obcordatus	82.13	Rubus ellipticus var. obcordatus	栽秧泡	1	TCMS02406		TCMS04787	大青	Clerodendrum cyrtophyllum	Clerodendrum cyrtophyllum	大青	TCMS04787
Delonix regia	82.07	Delonix regia	凤凰木	1	TCMS02610		TCMS04794	重瓣臭茉莉	Clerodendrum fragrans	Clerodendrum fragrans	重瓣臭茉莉	TCMS04794
Euphorbia milii	81.94	Euphorbia milii	铁海棠	1	TCMS02970		TCMS04789	长管大青	Clerodendrum indicum	Clerodendrum indicum	长管大青	TCMS04789
Brucea javanica	81.4	Brucea javanica	鸦胆子	1	TCMS03117		TCMS04790	苦郎树	Clerodendrum inerme	Clerodendrum inerme	苦郎树	TCMS04790
Terminalia chebula	81.26	Terminalia chebula	诃子	1	TCMS03725		TCMS04793	海通	Clerodendrum mandarinorum	Clerodendrum mandarinorum	海通	TCMS04793
Helianthus tuberosus	81.21	Helianthus tuberosus	菊芋	1	TCMS05664		TCMS04799	海州常山	Clerodendrum trichotomum	Clerodendrum trichotomum	海州常山	TCMS04799
Agave americana var. variegata	81.03	Agave americana var. variegata	金边龙舌兰	1	TCMS06020		TCMS04122	华东山柳	Clethra barbinervis	Clethra barbinervis	华东山柳	TCMS04122
Hedychium coronarium	80.78	Hedychium coronarium	姜花	1	TCMS06418		TCMS04840	风轮菜	Clinopodium chinense	Clinopodium chinense	风轮菜	TCMS04840
Euphorbia pulcherrima	80.73	Euphorbia pulcherrima	一品红	1	TCMS02975		TCMS05909	七筋姑	Clintonia udensis	Clintonia udensis	七筋姑	TCMS05909
Inula helenium	80.7	Inula helenium	土木香	1	TCMS05674		TCMS02582	蝶豆	Clitoria ternatea	Clitoria ternatea	蝶豆	TCMS02582
Gerbera piloselloides	80.66	Gerbera piloselloides	毛大丁草	1	TCMS05650		TCMS01702	樟叶木防己	Cocculus laurifolius	Cocculus laurifolius	樟叶木防己	TCMS01702
Dichrostachys cinerea	80.41	Dichrostachys cinerea	柏勒树	1	TCMS02634		TCMS01703	木防己	Cocculus orbiculatus	Cocculus orbiculatus	木防己	TCMS01703
Schisandra henryi	80.07	Schisandra henryi	翼梗五味子	1	TCMS01322		TCMS01703	木防己	Cocculus sarmentosus	Cocculus sarmentosus	木防己	TCMS01703
Schisandra henryi var. yunnanensis	80.07	Schisandra henryi var. yunnanensis	云南五味子	1	TCMS01323		TCMS01703	木防己	Cocculus trilobus	Cocculus trilobus	木防己	TCMS01703
Pulsatilla chinensis	80.02	Pulsatilla chinensis	白头翁	1	TCMS01584		TCMS06260	椰子	Cocos nucifera	Cocos nucifera	椰子	TCMS06260
Patrinia rupestris	79.95	Patrinia rupestris	岩败酱	1	TCMS05395		TCMS00020	刺松藻	Codium fragile	Codium fragile	刺松藻	TCMS00020
Verbena officinalis	79.89	Verbena officinalis	马鞭草	1	TCMS04817		TCMS05434	党参	Codonopsis pilosula	Codonopsis pilosula	党参	TCMS05434
Tricholoma matsutake	79.88	Tricholoma matsutake	松口蘑	1	TCMS00192		TCMS05436	川党参	Codonopsis tangshen	Codonopsis tangshen	川党参	TCMS05436
Olea europaea	79.38	Olea europaea	木犀榄	1	TCMS04364		TCMS04612	小果咖啡	Coffea arabica	Coffea arabica	小果咖啡	TCMS04612
Bombax malabaricum	79.06	Bombax malabaricum	木棉	1	TCMS03510		TCMS06296	芋	Colocasia esculenta	Colocasia esculenta	芋	TCMS06296
Fatsia japonica	78.66	Fatsia japonica	八角金盘	1	TCMS03936		TCMS00636	宽羽线蕨	Colysis pothifolia	Colysis pothifolia	宽羽线蕨	TCMS00636
Pueraria lobata	77.84	Pueraria lobata	野葛	1	TCMS02798		TCMS03719	云南风车子	Combretum yunnanensis	Combretum yunnanensis	云南风车子	TCMS03719
Dioscorea collettii var. hypoglauca	76.15	Dioscorea collettii var. hypoglauca	粉背薯蓣	1	TCMS06054		TCMS00286	蛇苔	Conocephalum conicum	Conocephalum conicum	蛇苔	TCMS00286
Ulmus davidiana var. japonica	75.7	Ulmus davidiana var. japonica	春榆	1	TCMS00863		TCMS00287	小蛇苔	Conocephalum supradecompositum	Conocephalum supradecompositum	小蛇苔	TCMS00287
Bacopa monnieri	75.3	Bacopa monnieri	假马齿苋	1	TCMS05116		TCMS05910	铃兰	Convallaria keiskei	Convallaria keiskei	铃兰	TCMS05910
Cimicifuga dahurica	75.14	Cimicifuga dahurica	兴安升麻	1	TCMS01512		TCMS05910	铃兰	Convallaria majalis	Convallaria majalis	铃兰	TCMS05910
Breynia fruticosa	75.07	Breynia fruticosa	黑面神	1	TCMS02935		TCMS04713	田旋花	Convolvulus arvensis	Convolvulus arvensis	田旋花	TCMS04713
Psammosilene tunicoides	75.06	Psammosilene tunicoides	金铁锁	1	TCMS01207		TCMS05593	熊胆草	Conyza blinii	Conyza blinii	熊胆草	TCMS05593
Agaricus campestris	74.8	Agaricus campestris	四孢蘑菇	1	TCMS00196		TCMS05595	小蓬草	Conyza canadensis	Conyza canadensis	小蓬草	TCMS05595
Trifolium repens	74.74	Trifolium repens	白车轴草	1	TCMS02840		TCMS00199	毛鬼伞	Coprinus comatus	Coprinus comatus	毛鬼伞	TCMS00199
Piper sarmentosum	74.49	Piper sarmentosum	假蒟	1	TCMS01790		TCMS00062	珊瑚藻	Corallina officinalis	Corallina officinalis	珊瑚藻	TCMS00062
Paeonia suffruticosa	74.48	Paeonia suffruticosa	牡丹	1	TCMS01868		TCMS03453	甜麻	Corchorus acutangulus	Corchorus acutangulus	甜麻	TCMS03453
Lindera umbellata	74.41	Lindera umbellata	红果钓樟	1	TCMS01384		TCMS03454	黄麻	Corchorus capsularis	Corchorus capsularis	黄麻	TCMS03454
Lycianthes biflora	74.34	Lycianthes biflora	红丝线	1	TCMS05072		TCMS03455	长蒴黄麻	Corchorus olitorius	Corchorus olitorius	长蒴黄麻	TCMS03455
Gnetum montanum	74.21	Gnetum montanum	买麻藤	1	TCMS00773		TCMS00094	大团囊虫草	Cordyceps ophioglossoides	Cordyceps ophioglossoides	大团囊虫草	TCMS00094
Biota orientalis	74.2	Biota orientalis	侧柏	1	TCMS00751		TCMS00095	冬虫夏草菌	Cordyceps sinensis	Cordyceps sinensis	冬虫夏草菌	TCMS00095
Akebia quinata	74.17	Akebia quinata	木通	1	TCMS01685		TCMS06023	剑叶朱焦	Cordyline stricta	Cordyline stricta	剑叶朱焦	TCMS06023
Lactuca denticulata	74.02	Lactuca denticulata	苦荬菜	1	TCMS05685		TCMS04010	芫荽	Coriandrum sativum	Coriandrum sativum	芫荽	TCMS04010
Juncus effusus	73.9	Juncus effusus	灯心草	1	TCMS06112		TCMS03171	马桑	Coriaria nepalensis	Coriaria nepalensis	马桑	TCMS03171
Hypericum sampsonii	73.77	Hypericum sampsonii	元宝草	1	TCMS01946		TCMS00136	彩绒革盖菌	Coriolus versicolor	Coriolus versicolor	彩绒革盖菌	TCMS00136
Selaginella sinensis	73.73	Selaginella sinensis	中华卷柏	1	TCMS00352		TCMS03874	头状四照花	Cornus capitata	Cornus capitata	头状四照花	TCMS03874
Citrullus lanatus	73.72	Citrullus lanatus	西瓜	1	TCMS03662		TCMS03876	四照花	Cornus kousa	Cornus kousa	四照花	TCMS03876
Cyclea racemosa	73.46	Cyclea racemosa	轮环藤	1	TCMS01709		TCMS03890	毛梾	Cornus walteri	Cornus walteri	毛梾	TCMS03890
Euonymus alatus	73.45	Euonymus alatus	卫矛	1	TCMS03286		TCMS01984	石生黄堇	Corydalis saxicola	Corydalis saxicola	石生黄堇	TCMS01984
Duranta repens	73.3	Duranta repens	假连翘	1	TCMS04801		TCMS06408	闭鞘姜	Costus speciosus	Costus speciosus	闭鞘姜	TCMS06408
Artocarpus styracifolius	73.28	Artocarpus styracifolius	二色波罗蜜	1	TCMS00874		TCMS06409	光叶闭鞘姜	Costus tonkinensis	Costus tonkinensis	光叶闭鞘姜	TCMS06409
Aralia elata	73.17	Aralia elata	辽东楤木	1	TCMS03921		TCMS04137	云南金叶子	Craibiodendron yunnanense	Craibiodendron yunnanense	云南金叶子	TCMS04137
Artemisia myriantha	73.17	Artemisia myriantha	多花蒿	1	TCMS05509		TCMS02275	野山楂	Crataegus cuneata	Crataegus cuneata	野山楂	TCMS02275
Lespedeza floribunda	72.93	Lespedeza floribunda	多花胡枝子	1	TCMS02719		TCMS02283	山楂	Crataegus pinnatifida	Crataegus pinnatifida	山楂	TCMS02283
Paeonia veitchii	72.91	Paeonia veitchii	川赤芍	1	TCMS01862		TCMS02282	山里红	Crataegus pinnatifida var. major	Crataegus pinnatifida var. major	山里红	TCMS02282
Pedilanthus tithymaloides	72.9	Pedilanthus tithymaloides	红雀珊瑚	1	TCMS03011		TCMS01924	黄牛木	Cratoxylum cochinchinense	Cratoxylum cochinchinense	黄牛木	TCMS01924
Dioscorea panthaica	72.88	Dioscorea panthaica	黄山药	1	TCMS06065		TCMS01925	红芽木	Cratoxylum formosum subsp. pruniflorum	Cratoxylum formosum subsp. pruniflorum	红芽木	TCMS01925
Actinidia chinensis	72.84	Actinidia chinensis	猕猴桃	1	TCMS01873		TCMS06470	杜鹃兰	Cremastra appendiculata	Cremastra appendiculata	杜鹃兰	TCMS06470
Scutellaria rivularis	72.8	Scutellaria rivularis	半枝莲	1	TCMS05017		TCMS05607	芫菁还阳参	Crepis napifera	Crepis napifera	芫菁还阳参	TCMS05607
Tylophora kerri	72.79	Tylophora kerri	人参娃儿藤	1	TCMS04591		TCMS06080	番红花	Crocus sativus	Crocus sativus	番红花	TCMS06080
Tylophora kerrii	72.79	Tylophora kerrii	人参娃儿藤	1	TCMS04591		TCMS05612	芙蓉菊	Crossostephium chinense	Crossostephium chinense	芙蓉菊	TCMS05612
Cornus walteri	72.73	Cornus walteri	毛梾	1	TCMS03890		TCMS02591	菽麻	Crotalaria juncea	Crotalaria juncea	菽麻	TCMS02591
Pinus armandii	72.73	Pinus armandii	华山松	1	TCMS00729		TCMS02592	猪屎豆	Crotalaria pallida	Crotalaria pallida	猪屎豆	TCMS02592
Conyza canadensis	72.51	Conyza canadensis	小蓬草	1	TCMS05595		TCMS02593	野百合	Crotalaria sessiliflora	Crotalaria sessiliflora	野百合	TCMS02593
Lepista nuda	72.5	Lepista nuda	紫丁香蘑	1	TCMS00173		TCMS02947	光叶巴豆	Croton oblongifolius	Croton oblongifolius	光叶巴豆	TCMS02947
Dioscorea bulbifera	72.37	Dioscorea bulbifera	黄独	1	TCMS06050		TCMS02948	巴豆	Croton tiglium	Croton tiglium	巴豆	TCMS02948
Tephrosia purpurea	72.37	Tephrosia purpurea	灰叶	1	TCMS02832		TCMS00744	柳杉	Cryptomeria fortunei	Cryptomeria fortunei	柳杉	TCMS00744
Fluggea virosa	72.18	Fluggea virosa	白饭树	1	TCMS03030		TCMS03663	甜瓜	Cucumis melo	Cucumis melo	甜瓜	TCMS03663
Luffa cylindrica	71.77	Luffa cylindrica	丝瓜	1	TCMS03679		TCMS03665	黄瓜	Cucumis sativus	Cucumis sativus	黄瓜	TCMS03665
Tabernaemontana bovina	69.8	Tabernaemontana bovina	药用狗牙花	1	TCMS04471		TCMS03666	南瓜	Cucurbita moschata	Cucurbita moschata	南瓜	TCMS03666
Nelumbo nucifera	69.74	Nelumbo nucifera	莲	1	TCMS01754		TCMS00909	构棘	Cudrania cochinchinensis	Cudrania cochinchinensis	构棘	TCMS00909
Swertia punicea	69.21	Swertia punicea	紫红獐牙菜	1	TCMS04442		TCMS00911	柘树	Cudrania tricuspidata	Cudrania tricuspidata	柘树	TCMS00911
Vitis betulifolia	68.77	Vitis betulifolia	桦叶葡萄	1	TCMS03440		TCMS00745	杉木	Cunninghamia lanceolata	Cunninghamia lanceolata	杉木	TCMS00745
Cephalotaxus drupacea	67.9	Cephalotaxus drupacea	粗榧	1	TCMS00764		TCMS06044	仙茅	Curculigo orchioides	Curculigo orchioides	仙茅	TCMS06044
Uvaria heteroclita	67.67	Uvaria heteroclita	异型南五味子	1	TCMS01314		TCMS06410	莪术	Curcuma aeruginosa	Curcuma aeruginosa	莪术	TCMS06410
Berberis julianae	67.33	Berberis julianae	豪猪刺	1	TCMS01646		TCMS06414	姜黄	Curcuma longa	Curcuma longa	姜黄	TCMS06414
Chaenomeles sinensis	67.12	Chaenomeles sinensis	光皮木瓜	1	TCMS02263		TCMS04715	南方菟丝子	Cuscuta australis	Cuscuta australis	南方菟丝子	TCMS04715
Imperata cylindrica var. major	66.61	Imperata cylindrica var. major	白茅	1	TCMS06191		TCMS00424	桫椤	Cyathea spinulosa	Cyathea spinulosa	桫椤	TCMS00424
Bischofia javanica	66.59	Bischofia javanica	秋枫木	1	TCMS02933		TCMS00252	隆纹黑蛋巢菌	Cyathus striatus	Cyathus striatus	隆纹黑蛋巢菌	TCMS00252
Ulmus pumila	66.54	Ulmus pumila	榆树	1	TCMS00867		TCMS00708	苏铁	Cycas revoluta	Cycas revoluta	苏铁	TCMS00708
Smilax china	66.4	Smilax china	菝葜	1	TCMS05974		TCMS01705	毛叶轮环藤	Cyclea barbata	Cyclea barbata	毛叶轮环藤	TCMS01705
Euphorbia lathyris	66.36	Euphorbia lathyris	续随子	1	TCMS02966		TCMS01708	铁藤	Cyclea hainanensis	Cyclea hainanensis	铁藤	TCMS01708
Chloranthus fortunei	66.32	Chloranthus fortunei	丝穗金粟兰	1	TCMS01794		TCMS01709	轮环藤	Cyclea racemosa	Cyclea racemosa	轮环藤	TCMS01709
Chlorella vulgaris	66.3	Chlorella vulgaris	小球藻	1	TCMS00009		TCMS01710	四川轮环藤	Cyclea sutchuenensis	Cyclea sutchuenensis	四川轮环藤	TCMS01710
Aucklandia lappa	66.05	Aucklandia lappa	木香	1	TCMS05535		TCMS00779	青钱柳	Cyclocarya paliurus	Cyclocarya paliurus	青钱柳	TCMS00779
Euphorbia humifusa	65.9	Euphorbia humifusa	地锦草	1	TCMS02960		TCMS02284	榅桲	Cydonia oblonga	Cydonia oblonga	榅桲	TCMS02284
Chloranthus multistachys	65.68	Chloranthus multistachys	多穗金粟兰	1	TCMS01799		TCMS02284	榅桲	Cydonia vulgaris	Cydonia vulgaris	榅桲	TCMS02284
Ziziphus jujuba	65.58	Ziziphus jujuba	枣	1	TCMS03386		TCMS04511	黄绿花合掌消	Cynanchum amplexicaule	Cynanchum amplexicaule	黄绿花合掌消	TCMS04511
Celastrus paniculatus	65.51	Celastrus paniculatus	锥序南蛇藤	1	TCMS03280		TCMS04512	白薇	Cynanchum atratum	Cynanchum atratum	白薇	TCMS04512
Trametes orientalis	65.46	Trametes orientalis	东方栓菌	1	TCMS00165		TCMS04515	戟叶牛皮消	Cynanchum bungei	Cynanchum bungei	戟叶牛皮消	TCMS04515
Ficus pandurata	65.26	Ficus pandurata	琴叶榕	1	TCMS00892		TCMS04518	鹅绒藤	Cynanchum chinense	Cynanchum chinense	鹅绒藤	TCMS04518
Inula salsoloides	65.26	Inula salsoloides	蓼子朴	1	TCMS05681		TCMS04530	芫花叶白前	Cynanchum glaucescens	Cynanchum glaucescens	芫花叶白前	TCMS04530
Lythrum salicaria	65.19	Lythrum salicaria	千屈菜	1	TCMS03706		TCMS04522	华北白前	Cynanchum hancockianum	Cynanchum hancockianum	华北白前	TCMS04522
Viburnum dilatatum	65.17	Viburnum dilatatum	荚蒾	1	TCMS05371		TCMS04527	徐长卿	Cynanchum paniculatum	Cynanchum paniculatum	徐长卿	TCMS04527
Scutellaria barbata	64.78	Scutellaria barbata	半枝莲	1	TCMS05017		TCMS04529	柳叶白前	Cynanchum stauntonii	Cynanchum stauntonii	柳叶白前	TCMS04529
Rudbeckia laciniata	64.67	Rudbeckia laciniata	金光菊	1	TCMS05740		TCMS04513	蔓生白薇	Cynanchum versicolor	Cynanchum versicolor	蔓生白薇	TCMS04513
Santalum album	64.66	Santalum album	檀香	1	TCMS01023		TCMS06170	狗牙根	Cynodon dactylon	Cynodon dactylon	狗牙根	TCMS06170
Reboulia hemisphaerica	64.65	Reboulia hemisphaerica	石地钱	1	TCMS00285		TCMS03853	锁阳	Cynomorium songaricum	Cynomorium songaricum	锁阳	TCMS03853
Paliurus hemsleyanus	64.62	Paliurus hemsleyanus	铜钱树	1	TCMS03366		TCMS06356	莎草	Cyperus rotundus	Cyperus rotundus	莎草	TCMS06356
Buddleja asiatica	64.56	Buddleja asiatica	亚洲醉鱼草	1	TCMS04376		TCMS06261	麒麟竭	Daemonorops draco	Daemonorops draco	麒麟竭	TCMS06261
Aquilaria agallocha	64.49	Aquilaria agallocha	沉香	1	TCMS03536		TCMS05615	大丽花	Dahlia variabilis	Dahlia variabilis	大丽花	TCMS05615
Strychnos nux-vomica	63.79	Strychnos nux-vomica	马钱	1	TCMS04389		TCMS02605	降香檀	Dalbergia odorifera	Dalbergia odorifera	降香檀	TCMS02605
Solanum pseudo-capsicum	61.61	Solanum pseudo-capsicum	珊瑚樱	1	TCMS05102		TCMS04616	虎刺	Damnacanthus indicus	Damnacanthus indicus	虎刺	TCMS04616
Zanthoxylum nitidum	61.32	Zanthoxylum nitidum	两面针	1	TCMS03111		TCMS03538	尖瓣瑞香	Daphne acutiloba	Daphne acutiloba	尖瓣瑞香	TCMS03538
Laetiporus sulphureus	61.08	Laetiporus sulphureus	硫色干酪菌	1	TCMS00167		TCMS03538	尖瓣瑞香	Daphne feddei	Daphne feddei	尖瓣瑞香	TCMS03538
Akebia trifoliata	61.03	Akebia trifoliata	三叶木通	1	TCMS01686		TCMS03540	芫花	Daphne genkwa	Daphne genkwa	芫花	TCMS03540
Hovenia dulcis	60.98	Hovenia dulcis	枳椇	1	TCMS03364		TCMS03545	瑞香	Daphne odora	Daphne odora	瑞香	TCMS03545
Stellera chamaejasme	60.75	Stellera chamaejasme	瑞香狼毒	1	TCMS03550		TCMS03542	陕甘瑞香	Daphne tangutica	Daphne tangutica	陕甘瑞香	TCMS03542
Torreya yunnanensis	60.27	Torreya yunnanensis	云南榧树	1	TCMS00768		TCMS03035	牛耳枫	Daphniphyllum calycinum	Daphniphyllum calycinum	牛耳枫	TCMS03035
Helicteres angustifolia	60.23	Helicteres angustifolia	山芝麻	1	TCMS03516		TCMS03037	虎皮楠	Daphniphyllum glaucescens	Daphniphyllum glaucescens	虎皮楠	TCMS03037
Eichhornia crassipes	60.17	Eichhornia crassipes	凤眼莲	1	TCMS06074		TCMS03036	交让木	Daphniphyllum macropodum	Daphniphyllum macropodum	交让木	TCMS03036
Sarcococca ruscifolia	59.98	Sarcococca ruscifolia	野扇花	1	TCMS03344		TCMS03037	虎皮楠	Daphniphyllum oldhami	Daphniphyllum oldhami	虎皮楠	TCMS03037
Berberis thunbergii	59.92	Berberis thunbergii	日本小檗	1	TCMS01653		TCMS05068	毛曼陀罗	Datura innoxia	Datura innoxia	毛曼陀罗	TCMS05068
Chondria armata	59.79	Chondria armata	树状软骨藻	1	TCMS00083		TCMS05067	白曼陀罗	Datura metel	Datura metel	白曼陀罗	TCMS05067
Abies holophylla	59.61	Abies holophylla	杉松	1	TCMS00715		TCMS04013	野胡萝卜	Daucus carota	Daucus carota	野胡萝卜	TCMS04013
Solanum hainanense	59.6	Solanum hainanense	海南茄	1	TCMS05101		TCMS04014	胡萝卜	Daucus carota var. sativa	Daucus carota var. sativa	胡萝卜	TCMS04014
Solanum melongena	59.59	Solanum melongena	茄	1	TCMS05097		TCMS00618	大叶骨碎补	Davallia divaricata	Davallia divaricata	大叶骨碎补	TCMS00618
Panax quinquefolium	59.49	Panax quinquefolium	西洋参	1	TCMS03952		TCMS00618	大叶骨碎补	Davallia formosana	Davallia formosana	大叶骨碎补	TCMS00618
Fritillaria przewalskii	59.47	Fritillaria przewalskii	甘肃贝母	1	TCMS05930		TCMS00619	骨碎补	Davallia mariesii	Davallia mariesii	骨碎补	TCMS00619
Ilex latifolia	59.38	Ilex latifolia	大叶冬青	1	TCMS03254		TCMS00618	大叶骨碎补	Davallia orientalis	Davallia orientalis	大叶骨碎补	TCMS00618
Hedyotis auricularia	59.36	Hedyotis auricularia	耳草	1	TCMS04634		TCMS02610	凤凰木	Delonix regia	Delonix regia	凤凰木	TCMS02610
Sarcococca pruniformis	59.36	Sarcococca pruniformis	云南野扇花	1	TCMS03345		TCMS01559	还亮草	Delphinium anthriscifolium	Delphinium anthriscifolium	还亮草	TCMS01559
Momordica cochinchinensis	59.35	Momordica cochinchinensis	木鳖子	1	TCMS03682		TCMS01566	云南翠雀花	Delphinium yunnanense	Delphinium yunnanense	云南翠雀花	TCMS01566
Typha latifolia	59.25	Typha latifolia	宽叶香蒲	1	TCMS06335		TCMS06494	流苏金石斛	Dendrobium fimbriatum	Dendrobium fimbriatum	流苏金石斛	TCMS06494
Rhinacanthus nasutus	59.21	Rhinacanthus nasutus	白鹤灵芝	1	TCMS05275		TCMS06490	美花石斛	Dendrobium loddigesii	Dendrobium loddigesii	美花石斛	TCMS06490
Trillium kamtschaticum	59.2	Trillium kamtschaticum	吉林延龄草	1	TCMS05997		TCMS02617	鱼藤	Derris trifoliata	Derris trifoliata	鱼藤	TCMS02617
Souliea vaginata	59.02	Souliea vaginata	黄三七	1	TCMS01599		TCMS02783	排钱树	Desmodium pulchellum	Desmodium pulchellum	排钱树	TCMS02783
Selaginella pulvinata	58.9	Selaginella pulvinata	垫状卷柏	1	TCMS00355		TCMS02631	金钱草	Desmodium styracifolium	Desmodium styracifolium	金钱草	TCMS02631
Hypericum japonicum	58.88	Hypericum japonicum	地耳草	1	TCMS01939		TCMS01341	假鹰爪	Desmos chinensis	Desmos chinensis	假鹰爪	TCMS01341
Apium graveolens	58.86	Apium graveolens	旱芹	1	TCMS03993		TCMS01341	假鹰爪	Desmos cochinchinensis	Desmos cochinchinensis	假鹰爪	TCMS01341
Monascus purpureus	58.82	Monascus purpureus	红曲霉	1	TCMS00088		TCMS06494	流苏金石斛	Desmotrichum fimbriatum	Desmotrichum fimbriatum	流苏金石斛	TCMS06494
Selaginella labordei	58.78	Selaginella labordei	细叶卷柏	1	TCMS00347		TCMS01188	瞿麦	Dianthus superbus	Dianthus superbus	瞿麦	TCMS01188
Achillea millefolium	58.74	Achillea millefolium	蓍	1	TCMS05460		TCMS02634	柏勒树	Dichrostachys cinerea	Dichrostachys cinerea	柏勒树	TCMS02634
Bidens pilosa	58.68	Bidens pilosa	白花鬼针草	1	TCMS05542		TCMS00403	铁芒萁	Dicranopteris linearis	Dicranopteris linearis	铁芒萁	TCMS00403
Gossypium hirsutum	58.67	Gossypium hirsutum	陆地棉	1	TCMS03483		TCMS01993	秃疮花	Dicranostigma leptopodum	Dicranostigma leptopodum	秃疮花	TCMS01993
Sonchus asper	58.57	Sonchus asper	续断菊	1	TCMS05801		TCMS03064	狭叶白鲜	Dictamnus angustifolius	Dictamnus angustifolius	狭叶白鲜	TCMS03064
Eucalyptus robusta	58.55	Eucalyptus robusta	大叶桉	1	TCMS03737		TCMS03063	白鲜	Dictamnus dasycarpus	Dictamnus dasycarpus	白鲜	TCMS03063
Photinia serrulata	58.54	Photinia serrulata	石楠	1	TCMS02325		TCMS05311	耳草长蒴苦苣苔	Didymocarpus hedyotideus	Didymocarpus hedyotideus	耳草长蒴苦苣苔	TCMS05311
Kadsura hainanensis	58.39	Kadsura hainanensis	冷饭团	1	TCMS01313		TCMS05124	毛花毛地黄	Digitalis lanata	Digitalis lanata	毛花毛地黄	TCMS05124
Crossostephium chinense	58.29	Crossostephium chinense	芙蓉菊	1	TCMS05612		TCMS05123	毛地黄	Digitalis purpurea	Digitalis purpurea	毛地黄	TCMS05123
Ecdysanthera rosea	58.27	Ecdysanthera rosea	酸叶胶藤	1	TCMS04465		TCMS01857	五桠果	Dillenia indica	Dillenia indica	五桠果	TCMS01857
Toddalia asiatica	58.26	Toddalia asiatica	飞龙掌血	1	TCMS03092		TCMS06048	参薯	Dioscorea alata	Dioscorea alata	参薯	TCMS06048
Gelsemium elegans	58.23	Gelsemium elegans	胡蔓藤	1	TCMS04383		TCMS06049	蜀葵叶薯蓣	Dioscorea althaeoides	Dioscorea althaeoides	蜀葵叶薯蓣	TCMS06049
Salvia trijuga	58.12	Salvia trijuga	三叶鼠尾草	1	TCMS05008		TCMS06064	山药	Dioscorea batatas	Dioscorea batatas	山药	TCMS06064
Turraea pubescens	58.09	Turraea pubescens	杜楝	1	TCMS03145		TCMS06050	黄独	Dioscorea bulbifera	Dioscorea bulbifera	黄独	TCMS06050
Xanthium strumarium	58	Xanthium strumarium	苍耳	1	TCMS05847		TCMS06053	叉蕊薯蓣	Dioscorea collettii	Dioscorea collettii	叉蕊薯蓣	TCMS06053
Daphniphyllum oldhami	57.92	Daphniphyllum oldhami	虎皮楠	1	TCMS03037		TCMS06054	粉背薯蓣	Dioscorea collettii var. hypoglauca	Dioscorea collettii var. hypoglauca	粉背薯蓣	TCMS06054
Schisandra micrantha	57.91	Schisandra micrantha	小花五味子	1	TCMS01325		TCMS06055	三角叶薯蓣	Dioscorea deltoidea	Dioscorea deltoidea	三角叶薯蓣	TCMS06055
Pholidota chinensis	57.85	Pholidota chinensis	石仙桃	1	TCMS06553		TCMS06070	福州薯蓣	Dioscorea futschauensis	Dioscorea futschauensis	福州薯蓣	TCMS06070
Clerodendrum inerme	57.74	Clerodendrum inerme	苦郎树	1	TCMS04790		TCMS06059	白薯莨	Dioscorea hispida	Dioscorea hispida	白薯莨	TCMS06059
Betula alnoides	57.62	Betula alnoides	西桦	1	TCMS00817		TCMS06062	穿龙薯蓣	Dioscorea nipponica	Dioscorea nipponica	穿龙薯蓣	TCMS06062
Eriosema chinense	57.56	Eriosema chinense	猪仔笠	1	TCMS02643		TCMS06064	山药	Dioscorea opposita	Dioscorea opposita	山药	TCMS06064
Tupistra chinensis	57.45	Tupistra chinensis	开口箭	1	TCMS06001		TCMS06065	黄山药	Dioscorea panthaica	Dioscorea panthaica	黄山药	TCMS06065
Tetradium glabrifolium	57.35	Tetradium glabrifolium	楝叶吴茱萸	1	TCMS03069		TCMS06069	绵萆薢	Dioscorea spongiosa	Dioscorea spongiosa	绵萆薢	TCMS06069
Gynocardia odorata	56.94	Gynocardia odorata	马蛋果	1	TCMS03579		TCMS06072	细柄薯蓣	Dioscorea tenuipes	Dioscorea tenuipes	细柄薯蓣	TCMS06072
Canavalia gladiata	55.28	Canavalia gladiata	刀豆	1	TCMS02544		TCMS06073	盾叶薯蓣	Dioscorea zingiberensis	Dioscorea zingiberensis	盾叶薯蓣	TCMS06073
Basella rubra	53.23	Basella rubra	落葵	1	TCMS01175		TCMS04304	柿	Diospyros kaki	Diospyros kaki	柿	TCMS04304
Clausena dunniana	52.81	Clausena dunniana	齿叶黄皮	1	TCMS03058		TCMS04305	君迁子	Diospyros lotus	Diospyros lotus	君迁子	TCMS04305
Armillariella mellea	52.74	Armillariella mellea	假蜜环菌	1	TCMS00168		TCMS04306	罗浮柿	Diospyros morrisiana	Diospyros morrisiana	罗浮柿	TCMS04306
Poa sphondylodes	52.68	Poa sphondylodes	硬质早熟禾	1	TCMS06226		TCMS01713	苍白秤钩风	Diploclisia glaucescens	Diploclisia glaucescens	苍白秤钩风	TCMS01713
Derris trifoliata	52.54	Derris trifoliata	鱼藤	1	TCMS02617		TCMS05407	川续断	Dipsacus asper	Dipsacus asper	川续断	TCMS05407
Beta vulgaris	52.52	Beta vulgaris	菾菜	1	TCMS01240		TCMS05407	川续断	Dipsacus asperoides	Dipsacus asperoides	川续断	TCMS05407
Corallina officinalis	52.52	Corallina officinalis	珊瑚藻	1	TCMS00062		TCMS04538	金瓜核	Dischidia esquirolii	Dischidia esquirolii	金瓜核	TCMS04538
Tabernaemontana corymbosa	52.46	Tabernaemontana corymbosa	广西狗牙花	1	TCMS04470		TCMS03217	车桑子	Dodonaea viscosa	Dodonaea viscosa	车桑子	TCMS03217
Dillenia indica	52.35	Dillenia indica	五桠果	1	TCMS01857		TCMS02635	扁豆	Dolichos lablab	Dolichos lablab	扁豆	TCMS02635
Glochidion puberum	52.12	Glochidion puberum	算盘子	1	TCMS02992		TCMS04857	甘青青兰	Dracocephalum tanguticum	Dracocephalum tanguticum	甘青青兰	TCMS04857
Saussurea medusa	52.01	Saussurea medusa	水母雪莲花	1	TCMS05754		TCMS04541	苦绳	Dregea sinensis	Dregea sinensis	苦绳	TCMS04541
Buxus microphylla var. sinica	51.71	Buxus microphylla var. sinica	黄杨	1	TCMS03338		TCMS04542	贯筋藤	Dregea sinensis var. corrugata	Dregea sinensis var. corrugata	贯筋藤	TCMS04542
Euphorbia splendens	51.62	Euphorbia splendens	铁海棠	1	TCMS02970		TCMS04543	南山藤	Dregea volubilis	Dregea volubilis	南山藤	TCMS04543
Tacca plantaginea	51.57	Tacca plantaginea	裂果薯	1	TCMS06046		TCMS01190	荷莲豆草	Drymaria cordata	Drymaria cordata	荷莲豆草	TCMS01190
Macaranga denticulata	51.55	Macaranga denticulata	中平树	1	TCMS03000		TCMS01190	荷莲豆草	Drymaria diandra	Drymaria diandra	荷莲豆草	TCMS01190
Fomes pinicola	51.52	Fomes pinicola	松生拟层孔菌	1	TCMS00140		TCMS00698	槲蕨	Drynaria fortunei	Drynaria fortunei	槲蕨	TCMS00698
Incarvillea arguta	51.52	Incarvillea arguta	毛子草	1	TCMS05225		TCMS00702	栎叶槲蕨	Drynaria quercifolia	Drynaria quercifolia	栎叶槲蕨	TCMS00702
Dioscorea zingiberensis	51.51	Dioscorea zingiberensis	盾叶薯蓣	1	TCMS06073		TCMS01883	龙脑香树	Dryobalanops aromatica	Dryobalanops aromatica	龙脑香树	TCMS01883
Davallia formosana	51.49	Davallia formosana	大叶骨碎补	1	TCMS00618		TCMS00581	粗茎鳞毛蕨	Dryopteris crassirhizoma	Dryopteris crassirhizoma	粗茎鳞毛蕨	TCMS00581
Davallia orientalis	51.49	Davallia orientalis	大叶骨碎补	1	TCMS00618		TCMS00288	毛地钱	Dumortiera hirsuta	Dumortiera hirsuta	毛地钱	TCMS00288
Cirsium setosum	51.43	Cirsium setosum	刺儿菜	1	TCMS05590		TCMS04801	假连翘	Duranta repens	Duranta repens	假连翘	TCMS04801
Evodia rutaecarpa	51.42	Evodia rutaecarpa	吴茱萸	1	TCMS03070		TCMS04465	酸叶胶藤	Ecdysanthera rosea	Ecdysanthera rosea	酸叶胶藤	TCMS04465
Acanthopanax senticosus	51.33	Acanthopanax senticosus	刺五加	1	TCMS03906		TCMS04466	花皮胶藤	Ecdysanthera utilis	Ecdysanthera utilis	花皮胶藤	TCMS04466
Callicarpa macrophylla	51.29	Callicarpa macrophylla	大叶紫珠	1	TCMS04774		TCMS06175	稗	Echinochloa crusgalli	Echinochloa crusgalli	稗	TCMS06175
Rheum palmatum	51.25	Rheum palmatum	掌叶大黄	1	TCMS01143		TCMS05631	鳢肠	Eclipta alba	Eclipta alba	鳢肠	TCMS05631
Reineckia carnea	51.22	Reineckia carnea	吉祥草	1	TCMS05968		TCMS03548	结香	Edgeworthia chrysantha	Edgeworthia chrysantha	结香	TCMS03548
Ficus pumila	51.21	Ficus pumila	薜荔	1	TCMS00894		TCMS06074	凤眼莲	Eichhornia crassipes	Eichhornia crassipes	凤眼莲	TCMS06074
Heracleum candicans	51.18	Heracleum candicans	白亮独活	1	TCMS04025		TCMS03558	沙枣	Elaeagnus angustifolia	Elaeagnus angustifolia	沙枣	TCMS03558
Ampelopsis brevipedunculata var. hancei	51.17	Ampelopsis brevipedunculata var. hancei	光叶蛇葡萄	1	TCMS03402		TCMS06263	油棕	Elaeis guineensis	Elaeis guineensis	油棕	TCMS06263
Cassia obtusifolia	51.14	Cassia obtusifolia	决明	1	TCMS02567		TCMS05632	地胆草	Elephantopus scaber	Elephantopus scaber	地胆草	TCMS05632
Garuga pinnata	51.06	Garuga pinnata	羽叶嘉榄	1	TCMS03127		TCMS03906	刺五加	Eleutherococcus senticosus	Eleutherococcus senticosus	刺五加	TCMS03906
Phytolacca americana	51.04	Phytolacca americana	垂序商陆	1	TCMS01160		TCMS04860	东紫苏	Elsholtzia bodinieri	Elsholtzia bodinieri	东紫苏	TCMS04860
Salsola collina	51.04	Salsola collina	猪毛菜	1	TCMS01253		TCMS04213	白花酸藤果	Embelia ribes	Embelia ribes	白花酸藤果	TCMS04213
Cydonia vulgaris	51.01	Cydonia vulgaris	榅桲	1	TCMS02284		TCMS05635	一点红	Emilia sonchifolia	Emilia sonchifolia	一点红	TCMS05635
Ferula assa-foetida	50.98	Ferula assa-foetida	阿魏	1	TCMS04017		TCMS00030	鹅肠菜	Endarachne binghamiae	Endarachne binghamiae	鹅肠菜	TCMS00030
Adiantum edgeworthii	50.97	Adiantum edgeworthii	普通铁线蕨	1	TCMS00474		TCMS03822	柳兰	Epilobium angustifolium	Epilobium angustifolium	柳兰	TCMS03822
Cryptomeria fortunei	50.87	Cryptomeria fortunei	柳杉	1	TCMS00744		TCMS03835	柳叶菜	Epilobium hirsutum	Epilobium hirsutum	柳叶菜	TCMS03835
Panicum miliaceum	50.83	Panicum miliaceum	黍	1	TCMS06209		TCMS01664	淫羊藿	Epimedium brevicornu	Epimedium brevicornu	淫羊藿	TCMS01664
Sabia schumanniana	50.7	Sabia schumanniana	四川清风藤	1	TCMS03235		TCMS01667	朝鲜淫羊藿	Epimedium koreanum	Epimedium koreanum	朝鲜淫羊藿	TCMS01667
Saussurea ussuriensis	50.63	Saussurea ussuriensis	乌苏里风毛菊	1	TCMS05766		TCMS01665	箭叶淫羊藿	Epimedium sagittatum	Epimedium sagittatum	箭叶淫羊藿	TCMS01665
Laggera alata	50.59	Laggera alata	六棱菊	1	TCMS05702		TCMS00358	问荆	Equisetum arvense	Equisetum arvense	问荆	TCMS00358
Fragaria ananassa	50.58	Fragaria ananassa	草莓	1	TCMS02291		TCMS05637	一年蓬	Erigeron annuus	Erigeron annuus	一年蓬	TCMS05637
Lawsonia inermis	50.53	Lawsonia inermis	散沫花	1	TCMS03705		TCMS05595	小蓬草	Erigeron canadensis	Erigeron canadensis	小蓬草	TCMS05595
Broussonetia papyrifera	50.51	Broussonetia papyrifera	构树	1	TCMS00877		TCMS02287	枇杷	Eriobotrya japonica	Eriobotrya japonica	枇杷	TCMS02287
Clematis chinensis	50.5	Clematis chinensis	威灵仙	1	TCMS01522		TCMS02643	猪仔笠	Eriosema chinense	Eriosema chinense	猪仔笠	TCMS02643
Mollugo hirta	50.5	Mollugo hirta	星毛粟米草	1	TCMS01165		TCMS02644	绵三七	Eriosema tuberosum	Eriosema tuberosum	绵三七	TCMS02644
Daphniphyllum calycinum	50.44	Daphniphyllum calycinum	牛耳枫	1	TCMS03035		TCMS04468	单瓣狗牙花	Ervatamia divaricata	Ervatamia divaricata	单瓣狗牙花	TCMS04468
Euonymus laxiflorus	50.43	Euonymus laxiflorus	疏花杜仲	1	TCMS03303		TCMS04469	海南狗牙花	Ervatamia hainanensis	Ervatamia hainanensis	海南狗牙花	TCMS04469
Sarcandra glabra	50.35	Sarcandra glabra	草珊瑚	1	TCMS01802		TCMS04471	药用狗牙花	Ervatamia officinalis	Ervatamia officinalis	药用狗牙花	TCMS04471
Salvia miltiorrhiza	50.31	Salvia miltiorrhiza	丹参	1	TCMS05001		TCMS02647	乔木刺桐	Erythrina arborescens	Erythrina arborescens	乔木刺桐	TCMS02647
Pleurotus ostreatus	50.25	Pleurotus ostreatus	糙皮侧耳	1	TCMS00182		TCMS02646	刺桐	Erythrina indica	Erythrina indica	刺桐	TCMS02646
Styrax tonkinensis	50.24	Styrax tonkinensis	越南安息香	1	TCMS04310		TCMS02646	刺桐	Erythrina variegata	Erythrina variegata	刺桐	TCMS02646
Cynodon dactylon	50.22	Cynodon dactylon	狗牙根	1	TCMS06170		TCMS03732	赤桉	Eucalyptus camaldulensis	Eucalyptus camaldulensis	赤桉	TCMS03732
Elephantopus scaber	50.1	Elephantopus scaber	地胆草	1	TCMS05632		TCMS03733	柠檬桉	Eucalyptus citriodora	Eucalyptus citriodora	柠檬桉	TCMS03733
Ventilago leiocarpa	49.95	Ventilago leiocarpa	翼核果	1	TCMS03385		TCMS03734	窿缘桉	Eucalyptus exserta	Eucalyptus exserta	窿缘桉	TCMS03734
Magnolia officinalis	49.93	Magnolia officinalis	厚朴	1	TCMS01303		TCMS03735	蓝桉	Eucalyptus globulus	Eucalyptus globulus	蓝桉	TCMS03735
Crataegus pinnatifida	49.89	Crataegus pinnatifida	山楂	1	TCMS02283		TCMS03737	大叶桉	Eucalyptus robusta	Eucalyptus robusta	大叶桉	TCMS03737
Linum usitatissimum	49.86	Linum usitatissimum	亚麻	1	TCMS02917		TCMS03738	细叶桉	Eucalyptus tereticornis	Eucalyptus tereticornis	细叶桉	TCMS03738
Alnus nepalensis	49.84	Alnus nepalensis	尼泊尔桤木	1	TCMS00814		TCMS02649	三小叶山豆根	Euchresta japonica	Euchresta japonica	三小叶山豆根	TCMS02649
Lagerstroemia indica	49.72	Lagerstroemia indica	紫薇	1	TCMS03702		TCMS02648	伏毛山豆根	Euchresta strigillosa	Euchresta strigillosa	伏毛山豆根	TCMS02648
Myrica nana	49.63	Myrica nana	云南杨梅	1	TCMS00776		TCMS02650	管鄂山豆根	Euchresta tubulosa	Euchresta tubulosa	管鄂山豆根	TCMS02650
Cicuta virosa	47.89	Cicuta virosa	毒芹	1	TCMS04005		TCMS00869	杜仲	Eucommia ulmoides	Eucommia ulmoides	杜仲	TCMS00869
Chrysanthemum coronarium	46.92	Chrysanthemum coronarium	蒿子杆	1	TCMS05578		TCMS03748	乌墨	Eugenia jambolana	Eugenia jambolana	乌墨	TCMS03748
Gymnema sylvestre	46.92	Gymnema sylvestre	匙羹藤	1	TCMS04550		TCMS03286	卫矛	Euonymus alatus	Euonymus alatus	卫矛	TCMS03286
Asparagus filicinus	46.56	Asparagus filicinus	羊齿天门冬	1	TCMS05897		TCMS03293	扶芳藤	Euonymus fortunei	Euonymus fortunei	扶芳藤	TCMS03293
Cephalotaxus oliveri	46.4	Cephalotaxus oliveri	篦子三尖杉	1	TCMS00763		TCMS03298	西南卫矛	Euonymus hamiltonianus	Euonymus hamiltonianus	西南卫矛	TCMS03298
Raphanus sativus	46.4	Raphanus sativus	莱菔	1	TCMS02072		TCMS03301	大叶黄杨	Euonymus japonicus	Euonymus japonicus	大叶黄杨	TCMS03301
Asparagus gobicus	46.12	Asparagus gobicus	戈壁天门冬	1	TCMS05898		TCMS03303	疏花杜仲	Euonymus laxiflorus	Euonymus laxiflorus	疏花杜仲	TCMS03303
Cassia floribunda	46.07	Cassia floribunda	光叶决明	1	TCMS02562		TCMS03311	栓翅卫矛	Euonymus phellomana	Euonymus phellomana	栓翅卫矛	TCMS03311
Panzerina lanata	46.03	Panzerina lanata	脓疮草	1	TCMS04941		TCMS05640	大麻叶泽兰	Eupatorium cannabinum	Eupatorium cannabinum	大麻叶泽兰	TCMS05640
Carex kobomugi	45.87	Carex kobomugi	砂钻苔草	1	TCMS06341		TCMS05642	佩兰	Eupatorium fortunei	Eupatorium fortunei	佩兰	TCMS05642
Ipomoea pes-caprae	45.55	Ipomoea pes-caprae	厚藤	1	TCMS04725		TCMS05644	单叶佩兰	Eupatorium japonicum	Eupatorium japonicum	单叶佩兰	TCMS05644
Sabina vulgaris	44.9	Sabina vulgaris	叉子圆柏	1	TCMS00755		TCMS05646	飞机草	Eupatorium odoratum	Eupatorium odoratum	飞机草	TCMS05646
Lindera chunii	44.88	Lindera chunii	鼎湖钓樟	1	TCMS01382		TCMS02950	金刚纂	Euphorbia antiquorum	Euphorbia antiquorum	金刚纂	TCMS02950
Lippia nodiflora	44.83	Lippia nodiflora	过江藤	1	TCMS04805		TCMS02954	乳浆大戟	Euphorbia esula	Euphorbia esula	乳浆大戟	TCMS02954
Lagerstroemia speciosa	44.81	Lagerstroemia speciosa	大叶紫薇	1	TCMS03703		TCMS02953	狼毒大戟	Euphorbia fischeriana	Euphorbia fischeriana	狼毒大戟	TCMS02953
Schefflera arboricola	44.59	Schefflera arboricola	鹅掌藤	1	TCMS03959		TCMS02956	泽漆	Euphorbia helioscopia	Euphorbia helioscopia	泽漆	TCMS02956
Alnus japonica	44.58	Alnus japonica	日本桤木	1	TCMS00812		TCMS02959	飞扬草	Euphorbia hirta	Euphorbia hirta	飞扬草	TCMS02959
Chloranthus henryi	44.58	Chloranthus henryi	宽叶金粟兰	1	TCMS01795		TCMS02960	地锦草	Euphorbia humifusa	Euphorbia humifusa	地锦草	TCMS02960
Ervatamia officinalis	44.53	Ervatamia officinalis	药用狗牙花	1	TCMS04471		TCMS02963	通奶草	Euphorbia indica	Euphorbia indica	通奶草	TCMS02963
Miscanthus sinensis	44.51	Miscanthus sinensis	芒	1	TCMS06204		TCMS02965	甘遂	Euphorbia kansui	Euphorbia kansui	甘遂	TCMS02965
Spiranthes sinensis	44.5	Spiranthes sinensis	绶草	1	TCMS06565		TCMS02966	续随子	Euphorbia lathyris	Euphorbia lathyris	续随子	TCMS02966
Daphne feddei	44.48	Daphne feddei	尖瓣瑞香	1	TCMS03538		TCMS02961	斑叶地锦	Euphorbia maculata	Euphorbia maculata	斑叶地锦	TCMS02961
Flueggea virosa	44.47	Flueggea virosa	白饭树	1	TCMS03030		TCMS02970	铁海棠	Euphorbia milii	Euphorbia milii	铁海棠	TCMS02970
Picrasma ailanthoides	44.39	Picrasma ailanthoides	苦木	1	TCMS03119		TCMS02971	大狼毒	Euphorbia nematocypha	Euphorbia nematocypha	大狼毒	TCMS02971
Thermopsis lanceolata	44.39	Thermopsis lanceolata	披针叶黄华	1	TCMS02836		TCMS02975	一品红	Euphorbia pulcherrima	Euphorbia pulcherrima	一品红	TCMS02975
Cimicifuga heracleifolia	44.3	Cimicifuga heracleifolia	大三叶升麻	1	TCMS01513		TCMS02976	霸王鞭	Euphorbia royleana	Euphorbia royleana	霸王鞭	TCMS02976
Prunus zippeliana	44.26	Prunus zippeliana	大叶桂樱	1	TCMS02302		TCMS02970	铁海棠	Euphorbia splendens	Euphorbia splendens	铁海棠	TCMS02970
Aristolochia heterophylla	44.22	Aristolochia heterophylla	异叶马兜铃	1	TCMS01816		TCMS02979	千根草	Euphorbia thymifolia	Euphorbia thymifolia	千根草	TCMS02979
Dumortiera hirsuta	44.17	Dumortiera hirsuta	毛地钱	1	TCMS00288		TCMS02980	绿玉树	Euphorbia tirucalli	Euphorbia tirucalli	绿玉树	TCMS02980
Neoalsomitra integrifoliola	44.15	Neoalsomitra integrifoliola	棒锤瓜	1	TCMS03683		TCMS03216	龙眼	Euphoria longan	Euphoria longan	龙眼	TCMS03216
Chaenomeles speciosa	44.11	Chaenomeles speciosa	皱皮木瓜	1	TCMS02264		TCMS05126	小米草	Euphrasia officinalis	Euphrasia officinalis	小米草	TCMS05126
Gymnadenia conopsea	44.08	Gymnadenia conopsea	手参	1	TCMS06509		TCMS03333	野鸦椿	Euscaphis japonica	Euscaphis japonica	野鸦椿	TCMS03333
Dipsacus asper	44.05	Dipsacus asper	川续断	1	TCMS05407		TCMS03069	楝叶吴茱萸	Evodia meliaefolia	Evodia meliaefolia	楝叶吴茱萸	TCMS03069
Claoxylon polot	43.99	Claoxylon polot	白桐树	1	TCMS02941		TCMS03070	吴茱萸	Evodia rutaecarpa	Evodia rutaecarpa	吴茱萸	TCMS03070
Aralia armata	43.98	Aralia armata	虎刺楤木	1	TCMS03912		TCMS04720	土丁桂	Evolvulus alsinoides	Evolvulus alsinoides	土丁桂	TCMS04720
Dolichos lablab	43.97	Dolichos lablab	扁豆	1	TCMS02635		TCMS02982	海漆	Excoecaria agallocha	Excoecaria agallocha	海漆	TCMS02982
Stauntonia hexaphylla	43.9	Stauntonia hexaphylla	那藤	1	TCMS01697		TCMS01071	金荞麦	Fagopyrum dibotrys	Fagopyrum dibotrys	金荞麦	TCMS01071
Rodgersia sambucifolia	43.88	Rodgersia sambucifolia	西南鬼灯檠	1	TCMS02203		TCMS01072	荞麦	Fagopyrum esculentum	Fagopyrum esculentum	荞麦	TCMS01072
Viscum coloratum	43.87	Viscum coloratum	槲寄生	1	TCMS01054		TCMS05647	大吴风草	Farfugium japonicum	Farfugium japonicum	大吴风草	TCMS05647
Celosia cristata	43.86	Celosia cristata	鸡冠花	1	TCMS01274		TCMS03936	八角金盘	Fatsia japonica	Fatsia japonica	八角金盘	TCMS03936
Phalaris arundinacea	43.83	Phalaris arundinacea	虉草	1	TCMS06214		TCMS04017	阿魏	Ferula assafoetida	Ferula assafoetida	阿魏	TCMS04017
Clethra barbinervis	43.8	Clethra barbinervis	华东山柳	1	TCMS04122		TCMS04017	阿魏	Ferula assa-foetida	Ferula assa-foetida	阿魏	TCMS04017
Dioscorea futschauensis	43.77	Dioscorea futschauensis	福州薯蓣	1	TCMS06070		TCMS04021	多伞阿魏	Ferula ferulaeoides	Ferula ferulaeoides	多伞阿魏	TCMS04021
Ligularia stenocephala	43.77	Ligularia stenocephala	窄头橐吾	1	TCMS05723		TCMS04021	多伞阿魏	Ferula feruloides	Ferula feruloides	多伞阿魏	TCMS04021
Cynanchum atratum	43.72	Cynanchum atratum	白薇	1	TCMS04512		TCMS04019	阜康阿魏	Ferula fukanensis	Ferula fukanensis	阜康阿魏	TCMS04019
Morchella esculenta	43.7	Morchella esculenta	羊肚菌	1	TCMS00104		TCMS04018	新疆阿魏	Ferula sinkiangensis	Ferula sinkiangensis	新疆阿魏	TCMS04018
Ricinus communis	43.66	Ricinus communis	蓖麻	1	TCMS03022		TCMS00881	天仙果	Ficus beecheyana	Ficus beecheyana	天仙果	TCMS00881
Acacia confusa	43.65	Acacia confusa	台湾相思	1	TCMS02471		TCMS00879	无花果	Ficus carica	Ficus carica	无花果	TCMS00879
Adonis amurensis	43.62	Adonis amurensis	冰凉花	1	TCMS01482		TCMS00882	水桐木	Ficus fistulosa	Ficus fistulosa	水桐木	TCMS00882
Oreocnide frutescens	43.57	Oreocnide frutescens	紫麻	1	TCMS00963		TCMS00891	榕树	Ficus microcarpa	Ficus microcarpa	榕树	TCMS00891
Solanum lycopersicum	43.57	Solanum lycopersicum	番茄	1	TCMS05076		TCMS00892	琴叶榕	Ficus pandurata	Ficus pandurata	琴叶榕	TCMS00892
Sambucus chinensis	43.53	Sambucus chinensis	陆英	1	TCMS05363		TCMS00894	薜荔	Ficus pumila	Ficus pumila	薜荔	TCMS00894
Cassia fistula	43.44	Cassia fistula	腊肠树	1	TCMS02561		TCMS00896	菩提树	Ficus religiosa	Ficus religiosa	菩提树	TCMS00896
Undaria pinnatifida	43.36	Undaria pinnatifida	裙带菜	1	TCMS00035		TCMS03515	梧桐	Firmiana platanifolia	Firmiana platanifolia	梧桐	TCMS03515
Tamarix chinensis	43.33	Tamarix chinensis	柽柳	1	TCMS03632		TCMS01343	多苞瓜馥木	Fissistigma bracteolatum	Fissistigma bracteolatum	多苞瓜馥木	TCMS01343
Terminalia catappa	43.28	Terminalia catappa	榄仁树	1	TCMS03724		TCMS00170	冬菇	Flammulina velutipes	Flammulina velutipes	冬菇	TCMS00170
Juglans sinensis	43.27	Juglans sinensis	胡桃	1	TCMS00784		TCMS02654	大叶千斤拔	Flemingia macrophylla	Flemingia macrophylla	大叶千斤拔	TCMS02654
Pyrostegia venusta	43.24	Pyrostegia venusta	炮仗花	1	TCMS05233		TCMS02655	蔓性千斤拔	Flemingia philippinensis	Flemingia philippinensis	蔓性千斤拔	TCMS02655
Phytolacca acinosa	43.23	Phytolacca acinosa	商陆	1	TCMS01159		TCMS02656	球穗千斤拔	Flemingia strobilifera	Flemingia strobilifera	球穗千斤拔	TCMS02656
Hibiscus tiliaceus	43.18	Hibiscus tiliaceus	黄槿	1	TCMS03492		TCMS02657	毛叶千斤拔	Flemingia wallichii	Flemingia wallichii	毛叶千斤拔	TCMS02657
Physalis francheti	43.16	Physalis francheti	挂金灯	1	TCMS05082		TCMS03030	白饭树	Flueggea virosa	Flueggea virosa	白饭树	TCMS03030
Monochoria vaginalis	43.13	Monochoria vaginalis	鸭舌草	1	TCMS06077		TCMS03030	白饭树	Fluggea virosa	Fluggea virosa	白饭树	TCMS03030
Opuntia vulgaris	43.1	Opuntia vulgaris	绿仙人掌	1	TCMS01289		TCMS04022	茴香	Foeniculum vulgare	Foeniculum vulgare	茴香	TCMS04022
Arachis hypogaea	43.08	Arachis hypogaea	落花生	1	TCMS02497		TCMS00748	福建柏	Fokienia hodginsii	Fokienia hodginsii	福建柏	TCMS00748
Aegle marmelos	43	Aegle marmelos	木橘	1	TCMS03039		TCMS00161	木蹄层孔菌	Fomes fomentarius	Fomes fomentarius	木蹄层孔菌	TCMS00161
Abrus cantoniensis	42.99	Abrus cantoniensis	广东相思子	1	TCMS02466		TCMS00139	药用拟层孔菌	Fomes officinalis	Fomes officinalis	药用拟层孔菌	TCMS00139
Scleroderma polyrhizum	42.99	Scleroderma polyrhizum	多根硬皮马勃	1	TCMS00250		TCMS00140	松生拟层孔菌	Fomes pinicola	Fomes pinicola	松生拟层孔菌	TCMS00140
Diospyros morrisiana	42.97	Diospyros morrisiana	罗浮柿	1	TCMS04306		TCMS00140	松生拟层孔菌	Fomitopsis pinicola	Fomitopsis pinicola	松生拟层孔菌	TCMS00140
Murraya paniculata	42.95	Murraya paniculata	九里香	1	TCMS03082		TCMS04324	连翘	Forsythia suspensa	Forsythia suspensa	连翘	TCMS04324
Morus australis	42.94	Morus australis	鸡桑	1	TCMS00913		TCMS04325	金钟花	Forsythia viridissima	Forsythia viridissima	金钟花	TCMS04325
Miscanthus sacchariflorus	42.87	Miscanthus sacchariflorus	荻	1	TCMS06203		TCMS03075	金橘	Fortunella margarita	Fortunella margarita	金橘	TCMS03075
Leucopaxillus giganteus	42.78	Leucopaxillus giganteus	大白桩菇	1	TCMS00174		TCMS02291	草莓	Fragaria ananassa	Fragaria ananassa	草莓	TCMS02291
Oenothera biennis	42.58	Oenothera biennis	月见草	1	TCMS03846		TCMS02286	蛇莓	Fragaria indica	Fragaria indica	蛇莓	TCMS02286
Ilex rotunda	42.35	Ilex rotunda	铁冬青	1	TCMS03264		TCMS03374	欧鼠李	Frangula alnus	Frangula alnus	欧鼠李	TCMS03374
Equisetum arvense	39.38	Equisetum arvense	问荆	1	TCMS00358		TCMS05928	卷叶贝母	Fritillaria cirrhosa	Fritillaria cirrhosa	卷叶贝母	TCMS05928
Potamogeton natans	39.38	Potamogeton natans	浮叶眼子菜	1	TCMS05867		TCMS05929	棱砂贝母	Fritillaria delavayi	Fritillaria delavayi	棱砂贝母	TCMS05929
Sesbania grandiflora	38.9	Sesbania grandiflora	大花田菁	1	TCMS02809		TCMS05923	湖北贝母	Fritillaria hupehensis	Fritillaria hupehensis	湖北贝母	TCMS05923
Prunus serrula	38.81	Prunus serrula	细齿樱桃	1	TCMS02259		TCMS05924	伊贝母	Fritillaria pallidiflora	Fritillaria pallidiflora	伊贝母	TCMS05924
Prunus serrulata	38.81	Prunus serrulata	山樱花	1	TCMS02257		TCMS05930	甘肃贝母	Fritillaria przewalskii	Fritillaria przewalskii	甘肃贝母	TCMS05930
Celastrus rosthornianus	38.27	Celastrus rosthornianus	短柄南蛇藤	1	TCMS03282		TCMS05926	浙贝母	Fritillaria thunbergii	Fritillaria thunbergii	浙贝母	TCMS05926
Cratoxylum cochinchinense	37.95	Cratoxylum cochinchinense	黄牛木	1	TCMS01924		TCMS05927	暗紫贝母	Fritillaria unibracteata	Fritillaria unibracteata	暗紫贝母	TCMS05927
Liriope spicata	37.83	Liriope spicata	山麦冬	1	TCMS05947		TCMS05932	平贝母	Fritillaria ussuriensis	Fritillaria ussuriensis	平贝母	TCMS05932
Fritillaria cirrhosa	37.81	Fritillaria cirrhosa	卷叶贝母	1	TCMS05928		TCMS05926	浙贝母	Fritillaria verticillata var. thunbergii	Fritillaria verticillata var. thunbergii	浙贝母	TCMS05926
Cornus capitata	37.73	Cornus capitata	头状四照花	1	TCMS03874		TCMS00142	平盖灵芝	Ganoderma applanatum	Ganoderma applanatum	平盖灵芝	TCMS00142
Myrica esculenta	37.64	Myrica esculenta	毛杨梅	1	TCMS00775		TCMS00143	灵芝	Ganoderma lucidum	Ganoderma lucidum	灵芝	TCMS00143
Hibiscus schizopetalus	37.6	Hibiscus schizopetalus	吊灯扶桑	1	TCMS03489		TCMS00144	紫芝	Ganoderma sinense	Ganoderma sinense	紫芝	TCMS00144
Leycesteria formosa	37.57	Leycesteria formosa	鬼吹箫	1	TCMS05352		TCMS01926	云南山竹子	Garcinia cowa	Garcinia cowa	云南山竹子	TCMS01926
Thalictrum flavum	37.52	Thalictrum flavum	黄唐松草	1	TCMS01616		TCMS01927	藤黄	Garcinia hanburyi	Garcinia hanburyi	藤黄	TCMS01927
Solanum surattense	37.51	Solanum surattense	牛茄子	1	TCMS05106		TCMS01928	木竹子	Garcinia multiflora	Garcinia multiflora	木竹子	TCMS01928
Cipadessa baccifera	37.5	Cipadessa baccifera	浆果楝	1	TCMS03131		TCMS01929	岭南山竹子	Garcinia oblongifolia	Garcinia oblongifolia	岭南山竹子	TCMS01929
Smilax sieboldii	37.44	Smilax sieboldii	华东菝葜	1	TCMS05988		TCMS01930	单花山竹子	Garcinia oligantha	Garcinia oligantha	单花山竹子	TCMS01930
Cyclea barbata	37.39	Cyclea barbata	毛叶轮环藤	1	TCMS01705		TCMS01931	金丝李	Garcinia paucinervis	Garcinia paucinervis	金丝李	TCMS01931
Ilex cornuta	37.36	Ilex cornuta	枸骨	1	TCMS03253		TCMS03127	羽叶嘉榄	Garuga pinnata	Garuga pinnata	羽叶嘉榄	TCMS03127
Polyporus pinicola	37.3	Polyporus pinicola	松生拟层孔菌	1	TCMS00140		TCMS04142	滇白珠	Gaultheria yunnanensis	Gaultheria yunnanensis	滇白珠	TCMS04142
Arundo donax	37.26	Arundo donax	芦竹	1	TCMS06152		TCMS04383	胡蔓藤	Gelsemium elegans	Gelsemium elegans	胡蔓藤	TCMS04383
Daphne tangutica	37.12	Daphne tangutica	陕甘瑞香	1	TCMS03542		TCMS04419	扁蕾	Gentiana barbata	Gentiana barbata	扁蕾	TCMS04419
Pholidota yunnanensis	37.03	Pholidota yunnanensis	云南石仙桃	1	TCMS06554		TCMS04404	达乌里秦艽	Gentiana dahurica	Gentiana dahurica	达乌里秦艽	TCMS04404
Chelidonium majus	37	Chelidonium majus	白屈菜	1	TCMS01957		TCMS04401	秦艽	Gentiana macrophylla	Gentiana macrophylla	秦艽	TCMS04401
Hemistepta carthamoides	37	Hemistepta carthamoides	泥胡菜	1	TCMS05665		TCMS04411	龙胆	Gentiana scabra	Gentiana scabra	龙胆	TCMS04411
Hemistepta lyrata	37	Hemistepta lyrata	泥胡菜	1	TCMS05665		TCMS05650	毛大丁草	Gerbera piloselloides	Gerbera piloselloides	毛大丁草	TCMS05650
Saussurea carthamoides	37	Saussurea carthamoides	泥胡菜	1	TCMS05665		TCMS00711	银杏	Ginkgo biloba	Ginkgo biloba	银杏	TCMS00711
Juniperus rigida	36.99	Juniperus rigida	杜松	1	TCMS00750		TCMS06083	唐菖蒲	Gladiolus gandavensis	Gladiolus gandavensis	唐菖蒲	TCMS06083
Umbilicaria hypococcinea	36.99	Umbilicaria hypococcinea	红腹石耳	1	TCMS00268		TCMS04879	欧活血丹	Glechoma hederacea	Glechoma hederacea	欧活血丹	TCMS04879
Notholirion bulbuliferum	36.97	Notholirion bulbuliferum	假百合	1	TCMS05951		TCMS02663	皂荚	Gleditsia horrida	Gleditsia horrida	皂荚	TCMS02663
Corchorus acutangulus	36.92	Corchorus acutangulus	甜麻	1	TCMS03453		TCMS02663	皂荚	Gleditsia sinensis	Gleditsia sinensis	皂荚	TCMS02663
Phyllanthus emblica	36.9	Phyllanthus emblica	余甘子	1	TCMS03013		TCMS04023	北沙参	Glehnia littoralis	Glehnia littoralis	北沙参	TCMS04023
Gnaphalium uliginosum	36.88	Gnaphalium uliginosum	湿生鼠曲草	1	TCMS05656		TCMS01165	星毛粟米草	Glinus lotoides	Glinus lotoides	星毛粟米草	TCMS01165
Hyoscyamus niger	36.87	Hyoscyamus niger	莨菪	1	TCMS05069		TCMS02987	毛果算盘子	Glochidion eriocarpum	Glochidion eriocarpum	毛果算盘子	TCMS02987
Sarcococca wallichii	36.84	Sarcococca wallichii	云南野扇花	1	TCMS03345		TCMS02989	香港算盘子	Glochidion hongkongense	Glochidion hongkongense	香港算盘子	TCMS02989
Plumbago zeylanica	36.82	Plumbago zeylanica	白花丹	1	TCMS04300		TCMS02990	艾胶树	Glochidion macrophyllum	Glochidion macrophyllum	艾胶树	TCMS02990
Pistia stratiotes	36.73	Pistia stratiotes	大藻	1	TCMS06310		TCMS02992	算盘子	Glochidion puberum	Glochidion puberum	算盘子	TCMS02992
Taraxacum mongolicum	36.69	Taraxacum mongolicum	蒲公英	1	TCMS05820		TCMS02993	山柑算盘子	Glochidion sphaerogynum	Glochidion sphaerogynum	山柑算盘子	TCMS02993
Artemisia anomala	36.66	Artemisia anomala	奇蒿	1	TCMS05496		TCMS05651	鹿角草	Glossogyne tenuifolia	Glossogyne tenuifolia	鹿角草	TCMS05651
Rhus chinensis	36.63	Rhus chinensis	盐肤木	1	TCMS03184		TCMS02665	大豆	Glycine max	Glycine max	大豆	TCMS02665
Ziziphus jujuba var. spinosa	36.62	Ziziphus jujuba var. spinosa	酸枣	1	TCMS03387		TCMS03077	山小橘	Glycosmis citrifolia	Glycosmis citrifolia	山小橘	TCMS03077
Achyranthes bidentata	36.61	Achyranthes bidentata	牛膝	1	TCMS01259		TCMS02669	光果甘草	Glycyrrhiza glabra	Glycyrrhiza glabra	光果甘草	TCMS02669
Schisandra glaucescens	36.5	Schisandra glaucescens	金山五味子	1	TCMS01321		TCMS02670	胀果甘草	Glycyrrhiza inflata	Glycyrrhiza inflata	胀果甘草	TCMS02670
Bryophyllum pinnatum	36.46	Bryophyllum pinnatum	落地生根	1	TCMS02091		TCMS02667	刺果甘草	Glycyrrhiza pallidiflora	Glycyrrhiza pallidiflora	刺果甘草	TCMS02667
Daphniphyllum macropodum	36.46	Daphniphyllum macropodum	交让木	1	TCMS03036		TCMS02668	甘草	Glycyrrhiza uralensis	Glycyrrhiza uralensis	甘草	TCMS02668
Euphorbia nematocypha	36.4	Euphorbia nematocypha	大狼毒	1	TCMS02971		TCMS00746	水松	Glyptostrobus pensilis	Glyptostrobus pensilis	水松	TCMS00746
Ledum palustre	36.37	Ledum palustre	细叶杜香	1	TCMS04143		TCMS05656	湿生鼠曲草	Gnaphalium uliginosum	Gnaphalium uliginosum	湿生鼠曲草	TCMS05656
Platycladus orientalis	36.37	Platycladus orientalis	侧柏	1	TCMS00751		TCMS00773	买麻藤	Gnetum montanum	Gnetum montanum	买麻藤	TCMS00773
Corchorus olitorius	36.36	Corchorus olitorius	长蒴黄麻	1	TCMS03455		TCMS00772	小叶买麻藤	Gnetum parvifolium	Gnetum parvifolium	小叶买麻藤	TCMS00772
Physalis peruviana	36.3	Physalis peruviana	灯笼果	1	TCMS05085		TCMS05258	细穗金足草	Goldfussia psilostachys	Goldfussia psilostachys	细穗金足草	TCMS05258
Sinapis alba	36.3	Sinapis alba	白芥	1	TCMS02077		TCMS04545	钉头果	Gomphocarpus fruticosus	Gomphocarpus fruticosus	钉头果	TCMS04545
Lobaria pulmonaria	36.26	Lobaria pulmonaria	肺衣	1	TCMS00258		TCMS01280	千日红	Gomphrena globosa	Gomphrena globosa	千日红	TCMS01280
Goldfussia psilostachys	36.22	Goldfussia psilostachys	细穗金足草	1	TCMS05258		TCMS03483	陆地棉	Gossypium hirsutum	Gossypium hirsutum	陆地棉	TCMS03483
Strychnos wallichiana	36.22	Strychnos wallichiana	长籽马钱	1	TCMS04390		TCMS00072	真江蓠	Gracilaria verrucosa	Gracilaria verrucosa	真江蓠	TCMS00072
Drymaria diandra	36.21	Drymaria diandra	荷莲豆草	1	TCMS01190		TCMS02673	米口袋	Gueldenstaedtia multiflora	Gueldenstaedtia multiflora	米口袋	TCMS02673
Eupatorium fortunei	36.18	Eupatorium fortunei	佩兰	1	TCMS05642		TCMS06509	手参	Gymnadenia conopsea	Gymnadenia conopsea	手参	TCMS06509
Bignonia venusta	36.11	Bignonia venusta	炮仗花	1	TCMS05233		TCMS04550	匙羹藤	Gymnema sylvestre	Gymnema sylvestre	匙羹藤	TCMS04550
Gnetum parvifolium	36.1	Gnetum parvifolium	小叶买麻藤	1	TCMS00772		TCMS04551	云南匙羹藤	Gymnema yunnanense	Gymnema yunnanense	云南匙羹藤	TCMS04551
Bupleurum chinense	36.06	Bupleurum chinense	柴胡	1	TCMS03997		TCMS03579	马蛋果	Gynocardia odorata	Gynocardia odorata	马蛋果	TCMS03579
Patrinia scabiosaefolia	36.04	Patrinia scabiosaefolia	黄花败酱	1	TCMS05398		TCMS03669	绞股蓝	Gynostemma pentaphyllum	Gynostemma pentaphyllum	绞股蓝	TCMS03669
Russelia equisetiformis	36.02	Russelia equisetiformis	爆仗竹	1	TCMS05183		TCMS05662	菊叶三七	Gynura japonica	Gynura japonica	菊叶三七	TCMS05662
Euphorbia hirta	35.93	Euphorbia hirta	飞扬草	1	TCMS02959		TCMS05662	菊叶三七	Gynura segetum	Gynura segetum	菊叶三七	TCMS05662
Phlogacanthus curviflorus	35.88	Phlogacanthus curviflorus	火焰花	1	TCMS05269		TCMS01194	长蕊石头花	Gypsophila oldhamiana	Gypsophila oldhamiana	长蕊石头花	TCMS01194
Woodfordia fruticosa	35.88	Woodfordia fruticosa	虾子花	1	TCMS03709		TCMS01196	大叶石头花	Gypsophila pacifica	Gypsophila pacifica	大叶石头花	TCMS01196
Cornus kousa	35.82	Cornus kousa	四照花	1	TCMS03876		TCMS03118	牛筋果	Harrisonia perforata	Harrisonia perforata	牛筋果	TCMS03118
Erythrina indica	35.82	Erythrina indica	刺桐	1	TCMS02646		TCMS06418	姜花	Hedychium coronarium	Hedychium coronarium	姜花	TCMS06418
Acanthopanax sessiliflorus	35.71	Acanthopanax sessiliflorus	无梗五加	1	TCMS03900		TCMS04632	金草	Hedyotis acutangula	Hedyotis acutangula	金草	TCMS04632
Thalictrum faberi	35.71	Thalictrum faberi	大叶唐松草	1	TCMS01605		TCMS04634	耳草	Hedyotis auricularia	Hedyotis auricularia	耳草	TCMS04634
Celastrus hindsii	35.67	Celastrus hindsii	青江藤	1	TCMS03274		TCMS04635	小头凉喉茶	Hedyotis capitellata	Hedyotis capitellata	小头凉喉茶	TCMS04635
Chrysanthemum indicum	35.67	Chrysanthemum indicum	野菊	1	TCMS05616		TCMS04638	白花蛇舌草	Hedyotis diffusa	Hedyotis diffusa	白花蛇舌草	TCMS04638
Thysanospermum diffusum	35.62	Thysanospermum diffusum	流苏子	1	TCMS04615		TCMS05663	向日葵	Helianthus annuus	Helianthus annuus	向日葵	TCMS05663
Flemingia macrophylla	35.59	Flemingia macrophylla	大叶千斤拔	1	TCMS02654		TCMS05664	菊芋	Helianthus tuberosus	Helianthus tuberosus	菊芋	TCMS05664
Hedyotis acutangula	35.39	Hedyotis acutangula	金草	1	TCMS04632		TCMS03516	山芝麻	Helicteres angustifolia	Helicteres angustifolia	山芝麻	TCMS03516
Mahonia japonica	31.52	Mahonia japonica	华南十大功劳	1	TCMS01673		TCMS03519	火索麻	Helicteres isora	Helicteres isora	火索麻	TCMS03519
Epilobium angustifolium	31.46	Epilobium angustifolium	柳兰	1	TCMS03822		TCMS01579	铁筷子	Helleborus thibetanus	Helleborus thibetanus	铁筷子	TCMS01579
Citrus wilsonii	31.37	Citrus wilsonii	香圆	1	TCMS03056		TCMS00366	七指蕨	Helminthostachys zeylanica	Helminthostachys zeylanica	七指蕨	TCMS00366
Medicago falcata	31.37	Medicago falcata	黄花苜蓿	1	TCMS02732		TCMS05936	小黄花菜	Hemerocallis minor	Hemerocallis minor	小黄花菜	TCMS05936
Ilex kudingcha	31.25	Ilex kudingcha	苦丁茶冬青	1	TCMS03255		TCMS00636	宽羽线蕨	Hemionitis pothifolia	Hemionitis pothifolia	宽羽线蕨	TCMS00636
Ustilaginoidea virens	31.08	Ustilaginoidea virens	稻绿核菌	1	TCMS00098		TCMS05665	泥胡菜	Hemistepta carthamoides	Hemistepta carthamoides	泥胡菜	TCMS05665
Robinia pseudoacacia	30.96	Robinia pseudoacacia	刺槐	1	TCMS02806		TCMS05665	泥胡菜	Hemistepta lyrata	Hemistepta lyrata	泥胡菜	TCMS05665
Murraya kwangsiensis	30.8	Murraya kwangsiensis	广西九里香	1	TCMS03081		TCMS03670	中华雪胆	Hemsleya chinensis	Hemsleya chinensis	中华雪胆	TCMS03670
Brachystemma calycinum	30.71	Brachystemma calycinum	短瓣花	1	TCMS01182		TCMS04025	白亮独活	Heracleum candicans	Heracleum candicans	白亮独活	TCMS04025
Wikstroemia indica	30.71	Wikstroemia indica	南岭荛花	1	TCMS03554		TCMS00128	猴头菌	Hericium erinaceus	Hericium erinaceus	猴头菌	TCMS00128
Hypericum beanii	30.65	Hypericum beanii	黄花香	1	TCMS01935		TCMS01425	莲叶桐	Hernandia ovigera	Hernandia ovigera	莲叶桐	TCMS01425
Itoa orientalis	30.64	Itoa orientalis	栀子皮	1	TCMS03582		TCMS03673	波棱瓜	Herpetospermum caudigerum	Herpetospermum caudigerum	波棱瓜	TCMS03673
Ervatamia hainanensis	30.51	Ervatamia hainanensis	海南狗牙花	1	TCMS04469		TCMS04552	醉魂藤	Heterostemma alatum	Heterostemma alatum	醉魂藤	TCMS04552
Parameria laevigata	30.42	Parameria laevigata	长节珠	1	TCMS04484		TCMS03488	玫瑰茄	Hibiscus sabdariffa	Hibiscus sabdariffa	玫瑰茄	TCMS03488
Eriosema tuberosum	30.36	Eriosema tuberosum	绵三七	1	TCMS02644		TCMS03489	吊灯扶桑	Hibiscus schizopetalus	Hibiscus schizopetalus	吊灯扶桑	TCMS03489
Mallotus philippinensis	30.34	Mallotus philippinensis	粗糠柴	1	TCMS03005		TCMS03490	木槿	Hibiscus syriacus	Hibiscus syriacus	木槿	TCMS03490
Marsdenia tomentosa	30.27	Marsdenia tomentosa	绒毛蓝叶藤	1	TCMS04570		TCMS03491	台湾芙蓉	Hibiscus taiwanensis	Hibiscus taiwanensis	台湾芙蓉	TCMS03491
Psilandra thibetica	30.25	Psilandra thibetica	丫蕊花	1	TCMS05967		TCMS03492	黄槿	Hibiscus tiliaceus	Hibiscus tiliaceus	黄槿	TCMS03492
Nauclea rhynchophylla	30.22	Nauclea rhynchophylla	钩藤	1	TCMS04694		TCMS03574	中国沙棘	Hippophae rhamnoides	Hippophae rhamnoides	中国沙棘	TCMS03574
Daucus carota var. sativa	30.17	Daucus carota var. sativa	胡萝卜	1	TCMS04014		TCMS04472	止泻木	Holarrhena antidysenterica	Holarrhena antidysenterica	止泻木	TCMS04472
Chloranthus holostegius	30.15	Chloranthus holostegius	全缘金粟兰	1	TCMS01797		TCMS06189	大麦	Hordeum vulgare	Hordeum vulgare	大麦	TCMS06189
Melastoma malabathricum	30.14	Melastoma malabathricum	野牡丹	1	TCMS03781		TCMS03364	枳椇	Hovenia dulcis	Hovenia dulcis	枳椇	TCMS03364
Calycanthus chinensis	30.12	Calycanthus chinensis	夏蜡梅	1	TCMS01350		TCMS04473	仔榄树	Hunteria zeylanica	Hunteria zeylanica	仔榄树	TCMS04473
Sinocalycanthus chinensis	30.12	Sinocalycanthus chinensis	夏蜡梅	1	TCMS01350		TCMS00320	蛇足石杉	Huperzia serrata	Huperzia serrata	蛇足石杉	TCMS00320
Angelica porphyrocaulis	30.08	Angelica porphyrocaulis	兴安白芷	1	TCMS03980		TCMS03581	海南大风子	Hydnocarpus hainanensis	Hydnocarpus hainanensis	海南大风子	TCMS03581
Celastrus kusanoi	30.05	Celastrus kusanoi	圆叶南蛇藤	1	TCMS03276		TCMS00128	猴头菌	Hydnum erinaceus	Hydnum erinaceus	猴头菌	TCMS00128
Kleinhovia hospita	30.03	Kleinhovia hospita	鹧鸪麻	1	TCMS03523		TCMS02159	中国绣球	Hydrangea chinensis	Hydrangea chinensis	中国绣球	TCMS02159
Isatis indigotica	30.02	Isatis indigotica	菘蓝	1	TCMS02059		TCMS04041	天胡荽	Hydrocotyle sibthorpioides	Hydrocotyle sibthorpioides	天胡荽	TCMS04041
Castanea mollissima	29.99	Castanea mollissima	板栗	1	TCMS00828		TCMS05069	莨菪	Hyoscyamus niger	Hyoscyamus niger	莨菪	TCMS05069
Cleome gynandra	29.96	Cleome gynandra	白花菜	1	TCMS02024		TCMS01997	节裂角茴香	Hypecoum leptocarpum	Hypecoum leptocarpum	节裂角茴香	TCMS01997
Liriope platyphylla	29.92	Liriope platyphylla	阔叶山麦冬	1	TCMS05948		TCMS01933	湖南连翘	Hypericum ascyron	Hypericum ascyron	湖南连翘	TCMS01933
Ophiorrhiza pumila	29.92	Ophiorrhiza pumila	短小蛇根草	1	TCMS04671		TCMS01935	黄花香	Hypericum beanii	Hypericum beanii	黄花香	TCMS01935
Mirabilis jalapa	29.91	Mirabilis jalapa	紫茉莉	1	TCMS01164		TCMS01937	小连翘	Hypericum erectum	Hypericum erectum	小连翘	TCMS01937
Polygonatum kingianum	29.88	Polygonatum kingianum	滇黄精	1	TCMS05964		TCMS01939	地耳草	Hypericum japonicum	Hypericum japonicum	地耳草	TCMS01939
Michelia alba	29.87	Michelia alba	白兰花	1	TCMS01310		TCMS01943	金丝梅	Hypericum patulum	Hypericum patulum	金丝梅	TCMS01943
Ervatamia divaricata	29.86	Ervatamia divaricata	单瓣狗牙花	1	TCMS04468		TCMS01944	贯叶连翘	Hypericum perforatum	Hypericum perforatum	贯叶连翘	TCMS01944
Veratrum maackii	29.86	Veratrum maackii	毛穗藜芦	1	TCMS06010		TCMS01946	元宝草	Hypericum sampsonii	Hypericum sampsonii	元宝草	TCMS01946
Canarium album	29.85	Canarium album	橄榄	1	TCMS03123		TCMS05262	枪刀药	Hypoestes purpurea	Hypoestes purpurea	枪刀药	TCMS05262
Cassia angustifolia	29.84	Cassia angustifolia	狭叶番泻	1	TCMS02559		TCMS04886	山香	Hyptis suaveolens	Hyptis suaveolens	山香	TCMS04886
Beesia calthaefolia	29.81	Beesia calthaefolia	铁破锣	1	TCMS01503		TCMS04474	腰骨藤	Ichnocarpus frutescens	Ichnocarpus frutescens	腰骨藤	TCMS04474
Solanum aculeatissimum	29.8	Solanum aculeatissimum	牛茄子	1	TCMS05106		TCMS03251	梅叶冬青	Ilex asprella	Ilex asprella	梅叶冬青	TCMS03251
Aralia chinensis	29.73	Aralia chinensis	楤木	1	TCMS03913		TCMS03263	冬青	Ilex chinensis	Ilex chinensis	冬青	TCMS03263
Schisandra bicolor	29.73	Schisandra bicolor	二色五味子	1	TCMS01318		TCMS03253	枸骨	Ilex cornuta	Ilex cornuta	枸骨	TCMS03253
Polyporus fomentarius	29.72	Polyporus fomentarius	木蹄层孔菌	1	TCMS00161		TCMS03259	海南冬青	Ilex hainanensis	Ilex hainanensis	海南冬青	TCMS03259
Flemingia wallichii	29.71	Flemingia wallichii	毛叶千斤拔	1	TCMS02657		TCMS03255	苦丁茶冬青	Ilex kudingcha	Ilex kudingcha	苦丁茶冬青	TCMS03255
Stephania delavayi	29.66	Stephania delavayi	一文钱	1	TCMS01724		TCMS03254	大叶冬青	Ilex latifolia	Ilex latifolia	大叶冬青	TCMS03254
Conocephalum conicum	29.63	Conocephalum conicum	蛇苔	1	TCMS00286		TCMS03260	长梗冬青	Ilex pedunculosa	Ilex pedunculosa	长梗冬青	TCMS03260
Hibiscus sabdariffa	29.62	Hibiscus sabdariffa	玫瑰茄	1	TCMS03488		TCMS03262	毛冬青	Ilex pubescens	Ilex pubescens	毛冬青	TCMS03262
Hibiscus taiwanensis	29.61	Hibiscus taiwanensis	台湾芙蓉	1	TCMS03491		TCMS03264	铁冬青	Ilex rotunda	Ilex rotunda	铁冬青	TCMS03264
Glinus lotoides	29.6	Glinus lotoides	星毛粟米草	1	TCMS01165		TCMS01330	地枫皮	Illicium difengpi	Illicium difengpi	地枫皮	TCMS01330
Garcinia paucinervis	29.59	Garcinia paucinervis	金丝李	1	TCMS01931		TCMS01331	红花八角	Illicium dunnianum	Illicium dunnianum	红花八角	TCMS01331
Sorghum vulgare	29.54	Sorghum vulgare	高粱	1	TCMS06242		TCMS03239	凤仙花	Impatiens balsamina	Impatiens balsamina	凤仙花	TCMS03239
Berberis heteropoda	29.53	Berberis heteropoda	黑果小檗	1	TCMS01645		TCMS03247	黄金凤	Impatiens siculifer	Impatiens siculifer	黄金凤	TCMS03247
Dicranostigma leptopodum	29.52	Dicranostigma leptopodum	秃疮花	1	TCMS01993		TCMS06191	白茅	Imperata cylindrica var. major	Imperata cylindrica var. major	白茅	TCMS06191
Lygodium flexuosum	29.52	Lygodium flexuosum	曲轴海金沙	1	TCMS00410		TCMS05225	毛子草	Incarvillea arguta	Incarvillea arguta	毛子草	TCMS05225
Beaumontia grandiflora	29.49	Beaumontia grandiflora	清明花	1	TCMS04459		TCMS05228	红波罗花	Incarvillea delavayi	Incarvillea delavayi	红波罗花	TCMS05228
Cynanchum glaucescens	29.48	Cynanchum glaucescens	芫花叶白前	1	TCMS04530		TCMS05227	鸡肉参	Incarvillea mairei	Incarvillea mairei	鸡肉参	TCMS05227
Siraitia grosvenorii	29.48	Siraitia grosvenorii	罗汉果	1	TCMS03684		TCMS05229	角蒿	Incarvillea sinensis	Incarvillea sinensis	角蒿	TCMS05229
Juniperus indica	29.46	Juniperus indica	滇藏方枝柏	1	TCMS00756		TCMS02704	野青树	Indigofera suffruticosa	Indigofera suffruticosa	野青树	TCMS02704
Tacca chantrieri	29.45	Tacca chantrieri	箭根薯	1	TCMS06047		TCMS02706	木蓝	Indigofera tinctoria	Indigofera tinctoria	木蓝	TCMS02706
Arnebia euchroma	29.41	Arnebia euchroma	软紫草	1	TCMS04738		TCMS05677	欧亚旋覆花	Inula britannica	Inula britannica	欧亚旋覆花	TCMS05677
Ludwigia octovalvis	29.39	Ludwigia octovalvis	水丁香	1	TCMS03843		TCMS05673	羊耳菊	Inula cappa	Inula cappa	羊耳菊	TCMS05673
Aster auriculatus	29.38	Aster auriculatus	耳叶紫菀	1	TCMS05520		TCMS05674	土木香	Inula helenium	Inula helenium	土木香	TCMS05674
Veronica anagallis-aquatica	29.38	Veronica anagallis-aquatica	北水苦荬	1	TCMS05199		TCMS05676	旋覆花	Inula japonica	Inula japonica	旋覆花	TCMS05676
Albizia mollis	29.36	Albizia mollis	毛叶合欢	1	TCMS02484		TCMS05681	蓼子朴	Inula salsoloides	Inula salsoloides	蓼子朴	TCMS05681
Prunus armeniaca	29.35	Prunus armeniaca	杏	1	TCMS02245		TCMS04706	月光花	Ipomoea alba	Ipomoea alba	月光花	TCMS04706
Rubus rosaefolius	29.35	Rubus rosaefolius	空心泡	1	TCMS02432		TCMS04722	番薯	Ipomoea batatas	Ipomoea batatas	番薯	TCMS04722
Erigeron canadensis	29.34	Erigeron canadensis	小蓬草	1	TCMS05595		TCMS04723	五爪金龙	Ipomoea cairica	Ipomoea cairica	五爪金龙	TCMS04723
Kopsia officinalis	29.33	Kopsia officinalis	云南蕊木	1	TCMS04475		TCMS04724	七爪龙	Ipomoea digitata	Ipomoea digitata	七爪龙	TCMS04724
Cynanchum versicolor	29.32	Cynanchum versicolor	蔓生白薇	1	TCMS04513		TCMS04723	五爪金龙	Ipomoea palmata	Ipomoea palmata	五爪金龙	TCMS04723
Euscaphis japonica	29.31	Euscaphis japonica	野鸦椿	1	TCMS03333		TCMS04725	厚藤	Ipomoea pes-caprae	Ipomoea pes-caprae	厚藤	TCMS04725
Thuja orientalis	29.3	Thuja orientalis	侧柏	1	TCMS00751		TCMS06100	细叶鸢尾	Iris tenuifolia	Iris tenuifolia	细叶鸢尾	TCMS06100
Eucalyptus exserta	29.29	Eucalyptus exserta	窿缘桉	1	TCMS03734		TCMS02059	菘蓝	Isatis indigotica	Isatis indigotica	菘蓝	TCMS02059
Dalbergia odorifera	29.28	Dalbergia odorifera	降香檀	1	TCMS02605		TCMS00028	铁钉菜	Ishige okamurae	Ishige okamurae	铁钉菜	TCMS00028
Orontium japonicum	29.25	Orontium japonicum	万年青	1	TCMS05969		TCMS04962	腺花香茶菜	Isodon adenanthus	Isodon adenanthus	腺花香茶菜	TCMS04962
Rohdea japonica	29.25	Rohdea japonica	万年青	1	TCMS05969		TCMS04964	狭叶香茶菜	Isodon angustifolius	Isodon angustifolius	狭叶香茶菜	TCMS04964
Zanthoxylum schinifolium	29.25	Zanthoxylum schinifolium	青椒	1	TCMS03101		TCMS04967	毛萼香茶菜	Isodon eriocalyx	Isodon eriocalyx	毛萼香茶菜	TCMS04967
Acanthus ilicifolius	29.24	Acanthus ilicifolius	老鼠簕	1	TCMS05237		TCMS04971	毛叶香茶菜	Isodon japonicus	Isodon japonicus	毛叶香茶菜	TCMS04971
Pterospermum acerifolium	29.24	Pterospermum acerifolium	翅子树	1	TCMS03525		TCMS04975	川藏香茶菜	Isodon pharicus	Isodon pharicus	川藏香茶菜	TCMS04975
Dioscorea opposita	29.23	Dioscorea opposita	山药	1	TCMS06064		TCMS04977	碎米桠	Isodon rubescens	Isodon rubescens	碎米桠	TCMS04977
Glochidion macrophyllum	29.2	Glochidion macrophyllum	艾胶树	1	TCMS02990		TCMS04978	黄花香茶菜	Isodon sculponeatus	Isodon sculponeatus	黄花香茶菜	TCMS04978
Flemingia philippinensis	29.16	Flemingia philippinensis	蔓性千斤拔	1	TCMS02655		TCMS03582	栀子皮	Itoa orientalis	Itoa orientalis	栀子皮	TCMS03582
Palhinhaea cernua	29.16	Palhinhaea cernua	灯笼草	1	TCMS00335		TCMS05686	细叶苦荬	Ixeridium gracile	Ixeridium gracile	细叶苦荬	TCMS05686
Cyperus rotundus	29.15	Cyperus rotundus	莎草	1	TCMS06356		TCMS05682	山苦荬	Ixeris chinensis	Ixeris chinensis	山苦荬	TCMS05682
Metaplexis japonica	29.14	Metaplexis japonica	萝藦	1	TCMS04572		TCMS05688	抱茎苦荬菜	Ixeris sonchifolia	Ixeris sonchifolia	抱茎苦荬菜	TCMS05688
Actaea asiatica	29.13	Actaea asiatica	类叶升麻	1	TCMS01481		TCMS04340	素馨花	Jasminum grandiflorum	Jasminum grandiflorum	素馨花	TCMS04340
Rheum officinale	29.08	Rheum officinale	药用大黄	1	TCMS01145		TCMS04342	清香藤	Jasminum lanceolarium	Jasminum lanceolarium	清香藤	TCMS04342
Lactarius piperatus	29.03	Lactarius piperatus	辣乳菇	1	TCMS00218		TCMS02997	麻疯树	Jatropha curcas	Jatropha curcas	麻疯树	TCMS02997
Bletilla striata	29.02	Bletilla striata	白及	1	TCMS06444		TCMS00783	核桃楸	Juglans mandshurica	Juglans mandshurica	核桃楸	TCMS00783
Buddleja officinalis	29.01	Buddleja officinalis	密蒙花	1	TCMS04380		TCMS00784	胡桃	Juglans regia	Juglans regia	胡桃	TCMS00784
Croton tiglium	29.01	Croton tiglium	巴豆	1	TCMS02948		TCMS00784	胡桃	Juglans sinensis	Juglans sinensis	胡桃	TCMS00784
Isodon pharicus	29	Isodon pharicus	川藏香茶菜	1	TCMS04975		TCMS06109	小灯心草	Juncus bufonius	Juncus bufonius	小灯心草	TCMS06109
Vaccaria segetalis	28.99	Vaccaria segetalis	麦蓝菜	1	TCMS01231		TCMS06112	灯心草	Juncus effusus	Juncus effusus	灯心草	TCMS06112
Trachomitum venetum	28.98	Trachomitum venetum	罗布麻	1	TCMS04458		TCMS00752	圆柏	Juniperus chinensis	Juniperus chinensis	圆柏	TCMS00752
Blainvillea acmella	28.96	Blainvillea acmella	百能葳	1	TCMS05545		TCMS00749	刺柏	Juniperus formosana	Juniperus formosana	刺柏	TCMS00749
Spiraea japonica	28.95	Spiraea japonica	粉花绣线菊	1	TCMS02456		TCMS00756	滇藏方枝柏	Juniperus indica	Juniperus indica	滇藏方枝柏	TCMS00756
Anthocephalus chinensis	28.94	Anthocephalus chinensis	大叶黄梁木	1	TCMS04603		TCMS00750	杜松	Juniperus rigida	Juniperus rigida	杜松	TCMS00750
Hydnocarpus hainanensis	28.94	Hydnocarpus hainanensis	海南大风子	1	TCMS03581		TCMS01313	冷饭团	Kadsura coccinea	Kadsura coccinea	冷饭团	TCMS01313
Thalictrum fortunei	28.94	Thalictrum fortunei	华东唐松草	1	TCMS01607		TCMS01313	冷饭团	Kadsura hainanensis	Kadsura hainanensis	冷饭团	TCMS01313
Pistacia vera	28.9	Pistacia vera	阿月浑子	1	TCMS03182		TCMS01314	异型南五味子	Kadsura heteroclita	Kadsura heteroclita	异型南五味子	TCMS01314
Angelica decursiva	28.89	Angelica decursiva	紫花前胡	1	TCMS04084		TCMS01315	内南五味子	Kadsura interior	Kadsura interior	内南五味子	TCMS01315
Sambucus adnata	28.89	Sambucus adnata	血满草	1	TCMS05362		TCMS01316	长梗南五味子	Kadsura longipedunculata	Kadsura longipedunculata	长梗南五味子	TCMS01316
Coffea arabica	28.86	Coffea arabica	小果咖啡	1	TCMS04612		TCMS01316	长梗南五味子	Kadsura peltigera	Kadsura peltigera	长梗南五味子	TCMS01316
Citrullus vulgaris	28.85	Citrullus vulgaris	西瓜	1	TCMS03662		TCMS06421	海南三七	Kaempferia rotunda	Kaempferia rotunda	海南三七	TCMS06421
Euphorbia maculata	28.84	Euphorbia maculata	斑叶地锦	1	TCMS02961		TCMS02091	落地生根	Kalanchoe pinnata	Kalanchoe pinnata	落地生根	TCMS02091
Broussonetia kazinoki	28.81	Broussonetia kazinoki	小构树	1	TCMS00876		TCMS02098	匙叶伽蓝菜	Kalanchoe spathulata	Kalanchoe spathulata	匙叶伽蓝菜	TCMS02098
Microsorium punctatum	28.81	Microsorium punctatum	星蕨	1	TCMS00666		TCMS03940	刺楸	Kalopanax septemlobus	Kalopanax septemlobus	刺楸	TCMS03940
Euphoria longan	28.79	Euphoria longan	龙眼	1	TCMS03216		TCMS03523	鹧鸪麻	Kleinhovia hospita	Kleinhovia hospita	鹧鸪麻	TCMS03523
Cyclocarya paliurus	28.75	Cyclocarya paliurus	青钱柳	1	TCMS00779		TCMS04652	红大戟	Knoxia corymbosa	Knoxia corymbosa	红大戟	TCMS04652
Glehnia littoralis	28.75	Glehnia littoralis	北沙参	1	TCMS04023		TCMS01250	地肤	Kochia scoparia	Kochia scoparia	地肤	TCMS01250
Impatiens balsamina	28.75	Impatiens balsamina	凤仙花	1	TCMS03239		TCMS03220	栾树	Koelreuteria paniculata	Koelreuteria paniculata	栾树	TCMS03220
Aristolochia contorta	28.73	Aristolochia contorta	北马兜铃	1	TCMS01808		TCMS04475	云南蕊木	Kopsia officinalis	Kopsia officinalis	云南蕊木	TCMS04475
Incarvillea delavayi	28.69	Incarvillea delavayi	红波罗花	1	TCMS05228		TCMS01032	栗寄生	Korthalsella japonica	Korthalsella japonica	栗寄生	TCMS01032
Mallotus japonicus	28.67	Mallotus japonicus	野梧桐	1	TCMS03003		TCMS00218	辣乳菇	Lactarius piperatus	Lactarius piperatus	辣乳菇	TCMS00218
Brassica juncea	28.65	Brassica juncea	芥菜	1	TCMS02035		TCMS05685	苦荬菜	Lactuca denticulata	Lactuca denticulata	苦荬菜	TCMS05685
Clinopodium chinense	28.64	Clinopodium chinense	风轮菜	1	TCMS04840		TCMS05696	山莴苣	Lactuca indica	Lactuca indica	山莴苣	TCMS05696
Sarcandra hainanensis	28.61	Sarcandra hainanensis	海南草珊瑚	1	TCMS01803		TCMS05699	莴苣	Lactuca sativa	Lactuca sativa	莴苣	TCMS05699
Strophanthus divaricatus	28.61	Strophanthus divaricatus	羊角拗	1	TCMS04491		TCMS05701	蒙山莴苣	Lactuca tatarica	Lactuca tatarica	蒙山莴苣	TCMS05701
Vinca rosea	28.6	Vinca rosea	长春花	1	TCMS04461		TCMS00167	硫色干酪菌	Laetiporus sulphureus	Laetiporus sulphureus	硫色干酪菌	TCMS00167
Cynanchum stauntonii	28.55	Cynanchum stauntonii	柳叶白前	1	TCMS04529		TCMS03675	葫芦	Lagenaria siceraria	Lagenaria siceraria	葫芦	TCMS03675
Eugenia jambolana	28.55	Eugenia jambolana	乌墨	1	TCMS03748		TCMS03703	大叶紫薇	Lagerstroemia flos-reginae	Lagerstroemia flos-reginae	大叶紫薇	TCMS03703
Viscum articulatum	28.55	Viscum articulatum	扁枝槲寄生	1	TCMS01057		TCMS03702	紫薇	Lagerstroemia indica	Lagerstroemia indica	紫薇	TCMS03702
Triumfetta bartramia	28.5	Triumfetta bartramia	刺蒴麻	1	TCMS03468		TCMS03703	大叶紫薇	Lagerstroemia speciosa	Lagerstroemia speciosa	大叶紫薇	TCMS03703
Lumnitzera racemosa	28.46	Lumnitzera racemosa	榄李	1	TCMS03720		TCMS05702	六棱菊	Laggera alata	Laggera alata	六棱菊	TCMS05702
Millettia pachycarpa	28.46	Millettia pachycarpa	厚果崖豆藤	1	TCMS02749		TCMS05703	翼齿六棱菊	Laggera pterodonta	Laggera pterodonta	翼齿六棱菊	TCMS05703
Opuntia dillenii	28.46	Opuntia dillenii	仙人掌	1	TCMS01288		TCMS04892	光刺兔唇花	Lagochilus leiacanthus	Lagochilus leiacanthus	光刺兔唇花	TCMS04892
Polygala japonica	28.43	Polygala japonica	瓜子金	1	TCMS03157		TCMS04896	宝盖草	Lamium amplexicaule	Lamium amplexicaule	宝盖草	TCMS04896
Gentiana macrophylla	28.42	Gentiana macrophylla	秦艽	1	TCMS04401		TCMS04804	马缨丹	Lantana camara	Lantana camara	马缨丹	TCMS04804
Pueraria thunbergiana	28.38	Pueraria thunbergiana	野葛	1	TCMS02798		TCMS00743	金钱松	Larix amabilis	Larix amabilis	金钱松	TCMS00743
Celosia argentea	28.35	Celosia argentea	青葙	1	TCMS01273		TCMS06303	刺芋	Lasia spinosa	Lasia spinosa	刺芋	TCMS06303
Citrus limon	28.34	Citrus limon	柠檬	1	TCMS03054		TCMS01378	月桂	Laurus nobilis	Laurus nobilis	月桂	TCMS01378
Hemsleya chinensis	28.28	Hemsleya chinensis	中华雪胆	1	TCMS03670		TCMS03705	散沫花	Lawsonia inermis	Lawsonia inermis	散沫花	TCMS03705
Craibiodendron yunnanense	28.23	Craibiodendron yunnanense	云南金叶子	1	TCMS04137		TCMS04143	细叶杜香	Ledum palustre	Ledum palustre	细叶杜香	TCMS04143
Thalictrum simplex	28.12	Thalictrum simplex	短梗箭头唐松草	1	TCMS01626		TCMS00641	伏石蕨	Lemmaphyllum microphyllum	Lemmaphyllum microphyllum	伏石蕨	TCMS00641
Cuscuta australis	24.81	Cuscuta australis	南方菟丝子	1	TCMS04715		TCMS00642	倒卵叶伏石蕨	Lemmaphyllum microphyllum var. obovatum	Lemmaphyllum microphyllum var. obovatum	倒卵叶伏石蕨	TCMS00642
Juniperus chinensis	24.42	Juniperus chinensis	圆柏	1	TCMS00752		TCMS00171	香菇	Lentinus edodes	Lentinus edodes	香菇	TCMS00171
Kochia scoparia	23.69	Kochia scoparia	地肤	1	TCMS01250		TCMS00172	洁丽香菇	Lentinus lepideus	Lentinus lepideus	洁丽香菇	TCMS00172
Morina kokonorica	23.41	Morina kokonorica	青海刺参	1	TCMS05410		TCMS01656	红毛七	Leontice robustum	Leontice robustum	红毛七	TCMS01656
Miscanthus floridulus	23.3	Miscanthus floridulus	芭茅	1	TCMS06202		TCMS00173	紫丁香蘑	Lepista nuda	Lepista nuda	紫丁香蘑	TCMS00173
Dioscorea spongiosa	23.22	Dioscorea spongiosa	绵萆薢	1	TCMS06069		TCMS02713	胡枝子	Lespedeza bicolor	Lespedeza bicolor	胡枝子	TCMS02713
Amaranthus caudatus	23.2	Amaranthus caudatus	尾穗苋	1	TCMS01266		TCMS02716	大叶胡枝子	Lespedeza davidii	Lespedeza davidii	大叶胡枝子	TCMS02716
Ilex asprella	23.15	Ilex asprella	梅叶冬青	1	TCMS03251		TCMS02719	多花胡枝子	Lespedeza floribunda	Lespedeza floribunda	多花胡枝子	TCMS02719
Saccharum spontaneum	23.13	Saccharum spontaneum	甜根子草	1	TCMS06232		TCMS02724	细梗胡枝子	Lespedeza virgata	Lespedeza virgata	细梗胡枝子	TCMS02724
Frangula alnus	22.93	Frangula alnus	欧鼠李	1	TCMS03374		TCMS00270	金丝刷	Lethariella cladonioides	Lethariella cladonioides	金丝刷	TCMS00270
Pleurospermum rivulorum	22.91	Pleurospermum rivulorum	心叶棱子芹	1	TCMS04095		TCMS02725	银合欢	Leucaena leucocephala	Leucaena leucocephala	银合欢	TCMS02725
Camellia sinensis var. assamica	22.83	Camellia sinensis var. assamica	普洱茶	1	TCMS01901		TCMS04906	蜂巢草	Leucas aspera	Leucas aspera	蜂巢草	TCMS04906
Solanum diflorum	22.76	Solanum diflorum	珊瑚豆	1	TCMS05103		TCMS00174	大白桩菇	Leucopaxillus giganteus	Leucopaxillus giganteus	大白桩菇	TCMS00174
Stellaria dichotoma	22.71	Stellaria dichotoma	叉歧繁缕	1	TCMS01223		TCMS04907	蜂蜜树	Leucosceptrum canum	Leucosceptrum canum	蜂蜜树	TCMS04907
Stellaria dichotoma var. lanceolata	22.71	Stellaria dichotoma var. lanceolata	银柴胡	1	TCMS01224		TCMS04045	欧当归	Levisticum officinale	Levisticum officinale	欧当归	TCMS04045
Valeriana officinalis	22.68	Valeriana officinalis	缬草	1	TCMS05403		TCMS05352	鬼吹箫	Leycesteria formosa	Leycesteria formosa	鬼吹箫	TCMS05352
Trema orientalis	22.67	Trema orientalis	山黄麻	1	TCMS00861		TCMS05718	蹄叶橐吾	Ligularia fischeri	Ligularia fischeri	蹄叶橐吾	TCMS05718
Hibiscus syriacus	22.61	Hibiscus syriacus	木槿	1	TCMS03490		TCMS05721	莲叶橐吾	Ligularia nelumbifolia	Ligularia nelumbifolia	莲叶橐吾	TCMS05721
Asparagus plumosus	22.6	Asparagus plumosus	文竹	1	TCMS05901		TCMS05723	窄头橐吾	Ligularia stenocephala	Ligularia stenocephala	窄头橐吾	TCMS05723
Zanthoxylum simulans	22.56	Zanthoxylum simulans	野花椒	1	TCMS03114		TCMS04054	川芎	Ligusticum chuanxiong	Ligusticum chuanxiong	川芎	TCMS04054
Cratoxylum formosum subsp. pruniflorum	22.54	Cratoxylum formosum subsp. pruniflorum	红芽木	1	TCMS01925		TCMS04054	川芎	Ligusticum wallichii	Ligusticum wallichii	川芎	TCMS04054
Cassia tora	22.52	Cassia tora	小决明	1	TCMS02568		TCMS04356	日本女贞	Ligustrum japonicum	Ligustrum japonicum	日本女贞	TCMS04356
Lilium brownii var. colchesteri	22.51	Lilium brownii var. colchesteri	百合	1	TCMS05943		TCMS04357	女贞	Ligustrum lucidum	Ligustrum lucidum	女贞	TCMS04357
Mahonia fortunei	22.51	Mahonia fortunei	细叶十大功劳	1	TCMS01672		TCMS05943	百合	Lilium brownii var. colchesteri	Lilium brownii var. colchesteri	百合	TCMS05943
Potentilla fruticosa	22.51	Potentilla fruticosa	金露梅	1	TCMS02337		TCMS05943	百合	Lilium brownii var. viridulum	Lilium brownii var. viridulum	百合	TCMS05943
Vicia faba	22.51	Vicia faba	蚕豆	1	TCMS02856		TCMS05945	山丹	Lilium pumilum	Lilium pumilum	山丹	TCMS05945
Crepis napifera	22.49	Crepis napifera	芫菁还阳参	1	TCMS05607		TCMS05944	卷丹	Lilium tigrinum	Lilium tigrinum	卷丹	TCMS05944
Ilex pubescens	22.41	Ilex pubescens	毛冬青	1	TCMS03262		TCMS05134	大叶石龙尾	Limnophila rugosa	Limnophila rugosa	大叶石龙尾	TCMS05134
Rubus xanthocarpus	22.4	Rubus xanthocarpus	黄果悬钩子	1	TCMS02438		TCMS04296	补血草	Limonium sinense	Limonium sinense	补血草	TCMS04296
Panax stipuleanatus	22.39	Panax stipuleanatus	屏边三七	1	TCMS03953		TCMS05137	柳穿鱼	Linaria vulgaris	Linaria vulgaris	柳穿鱼	TCMS05137
Brassica rapa	22.38	Brassica rapa	芜菁	1	TCMS02041		TCMS01379	乌药	Lindera aggregata	Lindera aggregata	乌药	TCMS01379
Heterostemma alatum	22.38	Heterostemma alatum	醉魂藤	1	TCMS04552		TCMS01382	鼎湖钓樟	Lindera chunii	Lindera chunii	鼎湖钓樟	TCMS01382
Ammopiptanthus mongolicus	22.36	Ammopiptanthus mongolicus	沙冬青	1	TCMS02490		TCMS01387	黑壳楠	Lindera megaphylla	Lindera megaphylla	黑壳楠	TCMS01387
Piptanthus mongolicus	22.36	Piptanthus mongolicus	沙冬青	1	TCMS02490		TCMS01389	三桠乌药	Lindera obtusiloba	Lindera obtusiloba	三桠乌药	TCMS01389
Allium macrostemon	22.34	Allium macrostemon	小根蒜	1	TCMS05879		TCMS01387	黑壳楠	Lindera oldhami	Lindera oldhami	黑壳楠	TCMS01387
Elsholtzia bodinieri	22.34	Elsholtzia bodinieri	东紫苏	1	TCMS04860		TCMS01379	乌药	Lindera strychnifolia	Lindera strychnifolia	乌药	TCMS01379
Trichilia connaroides	22.34	Trichilia connaroides	老虎楝	1	TCMS03143		TCMS01384	红果钓樟	Lindera umbellata	Lindera umbellata	红果钓樟	TCMS01384
Acer truncatum	22.33	Acer truncatum	元宝槭	1	TCMS03211		TCMS02917	亚麻	Linum usitatissimum	Linum usitatissimum	亚麻	TCMS02917
Wrightia tomentosa	22.32	Wrightia tomentosa	毛倒吊笔	1	TCMS04499		TCMS04805	过江藤	Lippia nodiflora	Lippia nodiflora	过江藤	TCMS04805
Phoenix dactylifera	22.26	Phoenix dactylifera	海枣	1	TCMS06265		TCMS02087	枫香树	Liquidambar formosana	Liquidambar formosana	枫香树	TCMS02087
Sinomenium acutum	22.24	Sinomenium acutum	青藤	1	TCMS01720		TCMS02088	苏合香树	Liquidambar orientalis	Liquidambar orientalis	苏合香树	TCMS02088
Glycyrrhiza pallidiflora	22.23	Glycyrrhiza pallidiflora	刺果甘草	1	TCMS02667		TCMS01293	北美鹅掌楸	Liriodendron tulipifera	Liriodendron tulipifera	北美鹅掌楸	TCMS01293
Juniperus formosana	22.22	Juniperus formosana	刺柏	1	TCMS00749		TCMS05948	阔叶山麦冬	Liriope muscari	Liriope muscari	阔叶山麦冬	TCMS05948
Blainvillea latifolia	22.19	Blainvillea latifolia	百能葳	1	TCMS05545		TCMS05948	阔叶山麦冬	Liriope platyphylla	Liriope platyphylla	阔叶山麦冬	TCMS05948
Liriope muscari	22.19	Liriope muscari	阔叶山麦冬	1	TCMS05948		TCMS05947	山麦冬	Liriope spicata	Liriope spicata	山麦冬	TCMS05947
Cynanchum hancockianum	22.18	Cynanchum hancockianum	华北白前	1	TCMS04522		TCMS03221	荔枝	Litchi chinensis	Litchi chinensis	荔枝	TCMS03221
Thalictrum foetidum	22.18	Thalictrum foetidum	香唐松草	1	TCMS01609		TCMS00841	多穗石栎	Lithocarpus polystachyus	Lithocarpus polystachyus	多穗石栎	TCMS00841
Eucalyptus citriodora	22.15	Eucalyptus citriodora	柠檬桉	1	TCMS03733		TCMS04755	田紫草	Lithospermum arvense	Lithospermum arvense	田紫草	TCMS04755
Albizia julibrissin	22.13	Albizia julibrissin	合欢	1	TCMS02480		TCMS01398	潺槁树	Litsea glutinosa	Litsea glutinosa	潺槁树	TCMS01398
Biophytum sensitivum	22.13	Biophytum sensitivum	感应草	1	TCMS02885		TCMS01401	红叶木姜子	Litsea rubescens	Litsea rubescens	红叶木姜子	TCMS01401
Rhus semialata	22.13	Rhus semialata	盐肤木	1	TCMS03184		TCMS01402	绢毛木姜子	Litsea sericea	Litsea sericea	绢毛木姜子	TCMS01402
Salix alba	22.13	Salix alba	白柳	1	TCMS00799		TCMS00256	裂芽肺衣	Lobaria isidiosa	Lobaria isidiosa	裂芽肺衣	TCMS00256
Selaginella sanguinolenta	22.13	Selaginella sanguinolenta	圆枝卷柏	1	TCMS00351		TCMS00255	光肺衣	Lobaria kurokawae	Lobaria kurokawae	光肺衣	TCMS00255
Allium tuberosum	22.09	Allium tuberosum	韭	1	TCMS05887		TCMS00258	肺衣	Lobaria pulmonaria	Lobaria pulmonaria	肺衣	TCMS00258
Gaultheria yunnanensis	22.07	Gaultheria yunnanensis	滇白珠	1	TCMS04142		TCMS05444	半边莲	Lobelia chinensis	Lobelia chinensis	半边莲	TCMS05444
Ganoderma sinense	22.06	Ganoderma sinense	紫芝	1	TCMS00144		TCMS05444	半边莲	Lobelia radicans	Lobelia radicans	半边莲	TCMS05444
Garcinia oblongifolia	22.06	Garcinia oblongifolia	岭南山竹子	1	TCMS01929		TCMS05357	忍冬	Lonicera japonica	Lonicera japonica	忍冬	TCMS05357
Lophatherum gracile	22.05	Lophatherum gracile	淡竹叶	1	TCMS06199		TCMS06199	淡竹叶	Lophatherum gracile	Lophatherum gracile	淡竹叶	TCMS06199
Swertia mileensis	22.05	Swertia mileensis	青叶胆	1	TCMS04435		TCMS00083	树状软骨藻	Lophura armata	Lophura armata	树状软骨藻	TCMS00083
Ormosia henryi	22.04	Ormosia henryi	花榈木	1	TCMS02761		TCMS02726	百脉根	Lotus corniculatus	Lotus corniculatus	百脉根	TCMS02726
Iris tenuifolia	22.03	Iris tenuifolia	细叶鸢尾	1	TCMS06100		TCMS03843	水丁香	Ludwigia octovalvis	Ludwigia octovalvis	水丁香	TCMS03843
Glochidion hongkongense	22.02	Glochidion hongkongense	香港算盘子	1	TCMS02989		TCMS03679	丝瓜	Luffa cylindrica	Luffa cylindrica	丝瓜	TCMS03679
Mollugo pentaphylla	22.02	Mollugo pentaphylla	粟米草	1	TCMS01166		TCMS03720	榄李	Lumnitzera racemosa	Lumnitzera racemosa	榄李	TCMS03720
Oxytropis falcata	22.02	Oxytropis falcata	镰荚棘豆	1	TCMS02767		TCMS05072	红丝线	Lycianthes biflora	Lycianthes biflora	红丝线	TCMS05072
Avena fatua	21.99	Avena fatua	野燕麦	1	TCMS06154		TCMS05074	宁夏枸杞	Lycium barbarum	Lycium barbarum	宁夏枸杞	TCMS05074
Andrographis paniculata	21.97	Andrographis paniculata	穿心莲	1	TCMS05242		TCMS05075	枸杞	Lycium chinense	Lycium chinense	枸杞	TCMS05075
Angelica sinensis	21.97	Angelica sinensis	当归	1	TCMS03990		TCMS05074	宁夏枸杞	Lycium halimifolium	Lycium halimifolium	宁夏枸杞	TCMS05074
Rostellularia procumbens	21.97	Rostellularia procumbens	爵床	1	TCMS05276		TCMS05076	番茄	Lycopersicon esculentum	Lycopersicon esculentum	番茄	TCMS05076
Hypericum ascyron	21.93	Hypericum ascyron	湖南连翘	1	TCMS01933		TCMS00332	单穗石松	Lycopodium annotinum	Lycopodium annotinum	单穗石松	TCMS00332
Cirsium japonicum	21.92	Cirsium japonicum	大蓟	1	TCMS05586		TCMS00335	灯笼草	Lycopodium cernuum	Lycopodium cernuum	灯笼草	TCMS00335
Lactuca sativa	21.92	Lactuca sativa	莴苣	1	TCMS05699		TCMS00318	中华石杉	Lycopodium chinense	Lycopodium chinense	中华石杉	TCMS00318
Plumeria rubra	21.92	Plumeria rubra	鸡蛋花	1	TCMS04485		TCMS00333	石松	Lycopodium clavatum	Lycopodium clavatum	石松	TCMS00333
Melodinus henryi	21.89	Melodinus henryi	思茅山橙	1	TCMS04478		TCMS00329	扁枝石松	Lycopodium complanatum	Lycopodium complanatum	扁枝石松	TCMS00329
Monostroma nitidum	21.89	Monostroma nitidum	礁膜	1	TCMS00011		TCMS00333	石松	Lycopodium japonicum	Lycopodium japonicum	石松	TCMS00333
Atropa belladonna	21.88	Atropa belladonna	颠茄	1	TCMS05063		TCMS00336	玉柏石松	Lycopodium obscurum	Lycopodium obscurum	玉柏石松	TCMS00336
Lespedeza bicolor	21.84	Lespedeza bicolor	胡枝子	1	TCMS02713		TCMS00326	马尾杉	Lycopodium phlegmaria	Lycopodium phlegmaria	马尾杉	TCMS00326
Leucosceptrum canum	21.84	Leucosceptrum canum	蜂蜜树	1	TCMS04907		TCMS00320	蛇足石杉	Lycopodium serratum	Lycopodium serratum	蛇足石杉	TCMS00320
Schefflera bodinieri	21.84	Schefflera bodinieri	短序鹅掌柴	1	TCMS03960		TCMS04909	地笋	Lycopus lucidus	Lycopus lucidus	地笋	TCMS04909
Dodonaea viscosa	21.82	Dodonaea viscosa	车桑子	1	TCMS03217		TCMS00410	曲轴海金沙	Lygodium flexuosum	Lygodium flexuosum	曲轴海金沙	TCMS00410
Epimedium sagittatum	21.82	Epimedium sagittatum	箭叶淫羊藿	1	TCMS01665		TCMS00410	曲轴海金沙	Lygodium pinnatifidum	Lygodium pinnatifidum	曲轴海金沙	TCMS00410
Rauvolfia serpentina	21.82	Rauvolfia serpentina	蛇根木	1	TCMS04487		TCMS04145	珍珠花	Lyonia ovalifolia	Lyonia ovalifolia	珍珠花	TCMS04145
Clintonia udensis	21.81	Clintonia udensis	七筋姑	1	TCMS05909		TCMS04240	虎尾珍珠菜	Lysimachia clethroides	Lysimachia clethroides	虎尾珍珠菜	TCMS04240
Rosa davurica	21.78	Rosa davurica	山刺玫	1	TCMS02374		TCMS04242	黄连花	Lysimachia davurica	Lysimachia davurica	黄连花	TCMS04242
Symplocos lancifolia	21.78	Symplocos lancifolia	光叶山矾	1	TCMS04318		TCMS04254	黑腺珍珠菜	Lysimachia heterogenea	Lysimachia heterogenea	黑腺珍珠菜	TCMS04254
Cyathus striatus	21.75	Cyathus striatus	隆纹黑蛋巢菌	1	TCMS00252		TCMS04264	巴东过路黄	Lysimachia patungensis	Lysimachia patungensis	巴东过路黄	TCMS04264
Gleditsia sinensis	21.75	Gleditsia sinensis	皂荚	1	TCMS02663		TCMS03706	千屈菜	Lythrum salicaria	Lythrum salicaria	千屈菜	TCMS03706
Rheum tanguticum	21.75	Rheum tanguticum	唐古特大黄	1	TCMS01144		TCMS02729	朝鲜槐	Maackia amurensis	Maackia amurensis	朝鲜槐	TCMS02729
Atractylodes macrocephala	21.74	Atractylodes macrocephala	白术	1	TCMS05534		TCMS02730	马鞍树	Maackia chinensis	Maackia chinensis	马鞍树	TCMS02730
Cephalanthus occidentalis	21.73	Cephalanthus occidentalis	风箱树	1	TCMS04607		TCMS03000	中平树	Macaranga denticulata	Macaranga denticulata	中平树	TCMS03000
Melodinus hemsleyanus	21.73	Melodinus hemsleyanus	川山橙	1	TCMS04477		TCMS00036	巨藻	Macrocystis pyrifera	Macrocystis pyrifera	巨藻	TCMS00036
Maytenus hookeri	21.72	Maytenus hookeri	云南美登木	1	TCMS03325		TCMS04218	包疮叶	Maesa indica	Maesa indica	包疮叶	TCMS04218
Momordica grosvenorii	21.7	Momordica grosvenorii	罗汉果	1	TCMS03684		TCMS01298	玉兰	Magnolia denudata	Magnolia denudata	玉兰	TCMS01298
Elaeagnus angustifolia	21.66	Elaeagnus angustifolia	沙枣	1	TCMS03558		TCMS01302	荷花玉兰	Magnolia grandiflora	Magnolia grandiflora	荷花玉兰	TCMS01302
Pueraria thomsonii	21.66	Pueraria thomsonii	甘葛藤	1	TCMS02799		TCMS01303	厚朴	Magnolia officinalis	Magnolia officinalis	厚朴	TCMS01303
Calystegia sepium	21.64	Calystegia sepium	旋花	1	TCMS04710		TCMS01672	细叶十大功劳	Mahonia fortunei	Mahonia fortunei	细叶十大功劳	TCMS01672
Paxillus involutus	21.64	Paxillus involutus	卷边桩菇	1	TCMS00204		TCMS01673	华南十大功劳	Mahonia japonica	Mahonia japonica	华南十大功劳	TCMS01673
Pleurotus citrinopileatus	21.64	Pleurotus citrinopileatus	金顶侧耳	1	TCMS00180		TCMS03003	野梧桐	Mallotus japonicus	Mallotus japonicus	野梧桐	TCMS03003
Polytrichum commune	21.64	Polytrichum commune	金发藓	1	TCMS00315		TCMS03005	粗糠柴	Mallotus philippinensis	Mallotus philippinensis	粗糠柴	TCMS03005
Ferula assafoetida	21.63	Ferula assafoetida	阿魏	1	TCMS04017		TCMS02305	台湾林檎	Malus doumeri	Malus doumeri	台湾林檎	TCMS02305
Achyranthes aspera	21.62	Achyranthes aspera	粗毛牛膝	1	TCMS01257		TCMS02313	苹果	Malus pumila	Malus pumila	苹果	TCMS02313
Polygonum ciliinerve	21.62	Polygonum ciliinerve	毛脉蓼	1	TCMS01088		TCMS03179	杧果	Mangifera indica	Mangifera indica	杧果	TCMS03179
Phyllanthus urinaria	21.59	Phyllanthus urinaria	叶下珠	1	TCMS03020		TCMS03009	木薯	Manihot esculenta	Manihot esculenta	木薯	TCMS03009
Rosa rugosa	21.59	Rosa rugosa	玫瑰	1	TCMS02388		TCMS03348	定心藤	Mappianthus iodoides	Mappianthus iodoides	定心藤	TCMS03348
Salvia prionitis	21.59	Salvia prionitis	黄埔鼠尾草	1	TCMS05004		TCMS00289	地钱	Marchantia polymorpha	Marchantia polymorpha	地钱	TCMS00289
Phyllostachys edulis	21.58	Phyllostachys edulis	毛竹	1	TCMS06223		TCMS04562	台湾牛奶菜	Marsdenia formosana	Marsdenia formosana	台湾牛奶菜	TCMS04562
Glechoma hederacea	21.55	Glechoma hederacea	欧活血丹	1	TCMS04879		TCMS04568	通关藤	Marsdenia tenacissima	Marsdenia tenacissima	通关藤	TCMS04568
Harrisonia perforata	21.55	Harrisonia perforata	牛筋果	1	TCMS03118		TCMS04570	绒毛蓝叶藤	Marsdenia tomentosa	Marsdenia tomentosa	绒毛蓝叶藤	TCMS04570
Nitraria sibirica	21.55	Nitraria sibirica	小果白刺	1	TCMS02905		TCMS00705	蘋	Marsilea quadrifolia	Marsilea quadrifolia	蘋	TCMS00705
Gypsophila pacifica	21.54	Gypsophila pacifica	大叶石头花	1	TCMS01196		TCMS00556	荚果蕨	Matteuccia struthiopteris	Matteuccia struthiopteris	荚果蕨	TCMS00556
Convallaria majalis	21.53	Convallaria majalis	铃兰	1	TCMS05910		TCMS03325	云南美登木	Maytenus hookeri	Maytenus hookeri	云南美登木	TCMS03325
Cydonia oblonga	21.53	Cydonia oblonga	榅桲	1	TCMS02284		TCMS02732	黄花苜蓿	Medicago falcata	Medicago falcata	黄花苜蓿	TCMS02732
Aspidistra elatior	21.52	Aspidistra elatior	蜘蛛抱蛋	1	TCMS05902		TCMS02733	南苜蓿	Medicago polymorpha	Medicago polymorpha	南苜蓿	TCMS02733
Dictamnus dasycarpus	21.52	Dictamnus dasycarpus	白鲜	1	TCMS03063		TCMS02734	紫苜蓿	Medicago sativa	Medicago sativa	紫苜蓿	TCMS02734
Anthriscus sylvestris	21.51	Anthriscus sylvestris	峨参	1	TCMS03992		TCMS03740	白千层	Melaleuca leucadendron	Melaleuca leucadendron	白千层	TCMS03740
Clitoria ternatea	21.51	Clitoria ternatea	蝶豆	1	TCMS02582		TCMS01217	粗壮女娄菜	Melandrium firmum	Melandrium firmum	粗壮女娄菜	TCMS01217
Trillium tschonoskii	21.5	Trillium tschonoskii	延龄草	1	TCMS05996		TCMS03781	野牡丹	Melastoma candidum	Melastoma candidum	野牡丹	TCMS03781
Aquilaria sinensis	21.48	Aquilaria sinensis	白木香	1	TCMS03537		TCMS03781	野牡丹	Melastoma malabathricum	Melastoma malabathricum	野牡丹	TCMS03781
Croton oblongifolius	21.48	Croton oblongifolius	光叶巴豆	1	TCMS02947		TCMS03134	楝	Melia azedarach	Melia azedarach	楝	TCMS03134
Sedum bulbiferum	21.48	Sedum bulbiferum	珠芽景天	1	TCMS02117		TCMS03133	川楝	Melia toosendan	Melia toosendan	川楝	TCMS03133
Epilobium hirsutum	21.47	Epilobium hirsutum	柳叶菜	1	TCMS03835		TCMS02738	黄香草木犀	Melilotus officinalis	Melilotus officinalis	黄香草木犀	TCMS02738
Pulsatilla cernua	21.47	Pulsatilla cernua	朝鲜白头翁	1	TCMS01588		TCMS04477	川山橙	Melodinus hemsleyanus	Melodinus hemsleyanus	川山橙	TCMS04477
Marsdenia tenacissima	21.45	Marsdenia tenacissima	通关藤	1	TCMS04568		TCMS04478	思茅山橙	Melodinus henryi	Melodinus henryi	思茅山橙	TCMS04478
Asparagus cochinchinensis	21.44	Asparagus cochinchinensis	天门冬	1	TCMS05896		TCMS04918	留兰香	Mentha spicata	Mentha spicata	留兰香	TCMS04918
Dianthus superbus	21.44	Dianthus superbus	瞿麦	1	TCMS01188		TCMS00027	海蕴	Mesogloea decipiens	Mesogloea decipiens	海蕴	TCMS00027
Ficus carica	21.43	Ficus carica	无花果	1	TCMS00879		TCMS01949	铁力木	Mesua ferrea	Mesua ferrea	铁力木	TCMS01949
Aster scaber	21.42	Aster scaber	东风菜	1	TCMS05622		TCMS04572	萝藦	Metaplexis japonica	Metaplexis japonica	萝藦	TCMS04572
Caesalpinia decapetala	21.39	Caesalpinia decapetala	云实	1	TCMS02526		TCMS01310	白兰花	Michelia alba	Michelia alba	白兰花	TCMS01310
Cocos nucifera	21.39	Cocos nucifera	椰子	1	TCMS06260		TCMS01311	黄兰	Michelia champaca	Michelia champaca	黄兰	TCMS01311
Medicago polymorpha	21.38	Medicago polymorpha	南苜蓿	1	TCMS02733		TCMS03461	破布叶	Microcos paniculata	Microcos paniculata	破布叶	TCMS03461
Eupatorium odoratum	21.36	Eupatorium odoratum	飞机草	1	TCMS05646		TCMS03078	大管	Micromelum falcatum	Micromelum falcatum	大管	TCMS03078
Isodon sculponeatus	21.36	Isodon sculponeatus	黄花香茶菜	1	TCMS04978		TCMS00666	星蕨	Microsorium punctatum	Microsorium punctatum	星蕨	TCMS00666
Acanthopanax trifoliatus	21.34	Acanthopanax trifoliatus	白簕	1	TCMS03909		TCMS02749	厚果崖豆藤	Millettia pachycarpa	Millettia pachycarpa	厚果崖豆藤	TCMS02749
Chalcas paniculata	21.34	Chalcas paniculata	九里香	1	TCMS03082		TCMS02754	含羞草	Mimosa pudica	Mimosa pudica	含羞草	TCMS02754
Desmodium styracifolium	21.34	Desmodium styracifolium	金钱草	1	TCMS02631		TCMS01163	喜马拉雅紫茉莉	Mirabilis himalaica	Mirabilis himalaica	喜马拉雅紫茉莉	TCMS01163
Lilium tigrinum	21.33	Lilium tigrinum	卷丹	1	TCMS05944		TCMS01164	紫茉莉	Mirabilis jalapa	Mirabilis jalapa	紫茉莉	TCMS01164
Mosla scabra	21.33	Mosla scabra	石荠苧	1	TCMS04929		TCMS06202	芭茅	Miscanthus floridulus	Miscanthus floridulus	芭茅	TCMS06202
Symplocos setchuensis	21.32	Symplocos setchuensis	四川山矾	1	TCMS04321		TCMS06203	荻	Miscanthus sacchariflorus	Miscanthus sacchariflorus	荻	TCMS06203
Securidaca inappendiculata	21.31	Securidaca inappendiculata	蝉翼藤	1	TCMS03170		TCMS06204	芒	Miscanthus sinensis	Miscanthus sinensis	芒	TCMS06204
Conyza blinii	21.29	Conyza blinii	熊胆草	1	TCMS05593		TCMS00301	匐枝尖叶提藓	Mnium cuspidatum	Mnium cuspidatum	匐枝尖叶提藓	TCMS00301
Euonymus japonicus	21.29	Euonymus japonicus	大叶黄杨	1	TCMS03301		TCMS02655	蔓性千斤拔	Moghania philippinensis	Moghania philippinensis	蔓性千斤拔	TCMS02655
Tadehagi triquetrum	21.29	Tadehagi triquetrum	葫芦茶	1	TCMS02829		TCMS01165	星毛粟米草	Mollugo hirta	Mollugo hirta	星毛粟米草	TCMS01165
Alternanthera philoxeroides	21.28	Alternanthera philoxeroides	空心莲子草	1	TCMS01264		TCMS01166	粟米草	Mollugo pentaphylla	Mollugo pentaphylla	粟米草	TCMS01166
Pyrus pashia	21.26	Pyrus pashia	川梨	1	TCMS02364		TCMS03681	苦瓜	Momordica charantia	Momordica charantia	苦瓜	TCMS03681
Ocimum sanctum	21.23	Ocimum sanctum	圣罗勒	1	TCMS04937		TCMS03682	木鳖子	Momordica cochinchinensis	Momordica cochinchinensis	木鳖子	TCMS03682
Usnea longissima	21.21	Usnea longissima	长松萝	1	TCMS00279		TCMS03684	罗汉果	Momordica grosvenorii	Momordica grosvenorii	罗汉果	TCMS03684
Levisticum officinale	21.18	Levisticum officinale	欧当归	1	TCMS04045		TCMS00088	红曲霉	Monascus purpureus	Monascus purpureus	红曲霉	TCMS00088
Rabdosia japonica	21.17	Rabdosia japonica	毛叶香茶菜	1	TCMS04971		TCMS06077	鸭舌草	Monochoria vaginalis	Monochoria vaginalis	鸭舌草	TCMS06077
Wisteria sinensis	21.17	Wisteria sinensis	紫藤	1	TCMS02881		TCMS00011	礁膜	Monostroma nitidum	Monostroma nitidum	礁膜	TCMS00011
Viscum album	21.15	Viscum album	卵叶槲寄生	1	TCMS01053		TCMS00104	羊肚菌	Morchella esculenta	Morchella esculenta	羊肚菌	TCMS00104
Codonopsis pilosula	21.14	Codonopsis pilosula	党参	1	TCMS05434		TCMS05410	青海刺参	Morina kokonorica	Morina kokonorica	青海刺参	TCMS05410
Ligustrum lucidum	21.14	Ligustrum lucidum	女贞	1	TCMS04357		TCMS04658	海巴戟	Morinda citrifolia	Morinda citrifolia	海巴戟	TCMS04658
Origanum vulgare	21.14	Origanum vulgare	牛至	1	TCMS04938		TCMS00912	桑	Morus alba	Morus alba	桑	TCMS00912
Plantago major	21.14	Plantago major	大车前	1	TCMS05345		TCMS00913	鸡桑	Morus australis	Morus australis	鸡桑	TCMS00913
Cudrania cochinchinensis	21.12	Cudrania cochinchinensis	构棘	1	TCMS00909		TCMS04925	华荠苧	Mosla chinensis	Mosla chinensis	华荠苧	TCMS04925
Argemone mexicana	21.05	Argemone mexicana	蓟罂粟	1	TCMS01956		TCMS04929	石荠苧	Mosla scabra	Mosla scabra	石荠苧	TCMS04929
Syzygium samarangense	21.04	Syzygium samarangense	洋蒲桃	1	TCMS03753		TCMS03135	云南地黄连	Munronia delavayi	Munronia delavayi	云南地黄连	TCMS03135
Celastrus gemmatus	21	Celastrus gemmatus	大芽南蛇藤	1	TCMS03271		TCMS03080	豆叶九里香	Murraya euchrestifolia	Murraya euchrestifolia	豆叶九里香	TCMS03080
Sagina japonica	16.23	Sagina japonica	漆姑草	1	TCMS01210		TCMS03082	九里香	Murraya exotica	Murraya exotica	九里香	TCMS03082
Rhynchospermum verticillatum	16.2	Rhynchospermum verticillatum	秋分草	1	TCMS05739		TCMS03081	广西九里香	Murraya kwangsiensis	Murraya kwangsiensis	广西九里香	TCMS03081
Alpinia officinarum	15.95	Alpinia officinarum	高良姜	1	TCMS06391		TCMS03082	九里香	Murraya paniculata	Murraya paniculata	九里香	TCMS03082
Thalictrum cultratum	15.95	Thalictrum cultratum	高原唐松草	1	TCMS01612		TCMS06380	大蕉	Musa sapientum	Musa sapientum	大蕉	TCMS06380
Quercus mongolica	15.88	Quercus mongolica	蒙栎	1	TCMS00849		TCMS04665	玉叶金花	Mussaenda pubescens	Mussaenda pubescens	玉叶金花	TCMS04665
Ampelopsis grossedentata	15.82	Ampelopsis grossedentata	显齿蛇葡萄	1	TCMS03396		TCMS00775	毛杨梅	Myrica esculenta	Myrica esculenta	毛杨梅	TCMS00775
Benincasa hispida	15.82	Benincasa hispida	冬瓜	1	TCMS03659		TCMS00776	云南杨梅	Myrica nana	Myrica nana	云南杨梅	TCMS00776
Coprinus comatus	15.81	Coprinus comatus	毛鬼伞	1	TCMS00199		TCMS00777	杨梅	Myrica rubra	Myrica rubra	杨梅	TCMS00777
Schizocapsa plantaginea	15.77	Schizocapsa plantaginea	裂果薯	1	TCMS06046		TCMS03742	桃金娘	Myrtus tomentosa	Myrtus tomentosa	桃金娘	TCMS03742
Cremastra appendiculata	15.69	Cremastra appendiculata	杜鹃兰	1	TCMS06470		TCMS05393	甘松	Nardostachys chinensis	Nardostachys chinensis	甘松	TCMS05393
Waltheria americana	15.66	Waltheria americana	蛇婆子	1	TCMS03535		TCMS04667	乌檀	Nauclea officinalis	Nauclea officinalis	乌檀	TCMS04667
Drynaria fortunei	15.54	Drynaria fortunei	槲蕨	1	TCMS00698		TCMS04694	钩藤	Nauclea rhynchophylla	Nauclea rhynchophylla	钩藤	TCMS04694
Dracocephalum tanguticum	15.53	Dracocephalum tanguticum	甘青青兰	1	TCMS04857		TCMS01754	莲	Nelumbo nucifera	Nelumbo nucifera	莲	TCMS01754
Medicago sativa	15.46	Medicago sativa	紫苜蓿	1	TCMS02734		TCMS00027	海蕴	Nemacystus decipiens	Nemacystus decipiens	海蕴	TCMS00027
Polygonum orientale	15.46	Polygonum orientale	荭蓼	1	TCMS01112		TCMS03683	棒锤瓜	Neoalsomitra integrifoliola	Neoalsomitra integrifoliola	棒锤瓜	TCMS03683
Operculina turpethum	15.36	Operculina turpethum	盒果藤	1	TCMS04731		TCMS04480	夹竹桃	Nerium indicum	Nerium indicum	夹竹桃	TCMS04480
Dipsacus asperoides	15.34	Dipsacus asperoides	川续断	1	TCMS05407		TCMS04480	夹竹桃	Nerium oleander	Nerium oleander	夹竹桃	TCMS04480
Anemone tomentosa	15.29	Anemone tomentosa	大火草	1	TCMS01495		TCMS05078	假酸浆	Nicandra physaloides	Nicandra physaloides	假酸浆	TCMS05078
Adiantum philippense	15.28	Adiantum philippense	半月形铁线蕨	1	TCMS00483		TCMS05079	烟草	Nicotiana tabacum	Nicotiana tabacum	烟草	TCMS05079
Cephalotaxus fortunei	15.26	Cephalotaxus fortunei	三尖杉	1	TCMS00761		TCMS02905	小果白刺	Nitraria sibirica	Nitraria sibirica	小果白刺	TCMS02905
Paliurus ramosissimus	15.25	Paliurus ramosissimus	马甲子	1	TCMS03367		TCMS05951	假百合	Notholirion bulbuliferum	Notholirion bulbuliferum	假百合	TCMS05951
Allium cepa	15.22	Allium cepa	洋葱	1	TCMS05875		TCMS04934	罗勒	Ocimum basilicum	Ocimum basilicum	罗勒	TCMS04934
Sedum sarmentosum	15.21	Sedum sarmentosum	垂盆草	1	TCMS02129		TCMS04937	圣罗勒	Ocimum sanctum	Ocimum sanctum	圣罗勒	TCMS04937
Stauntonia chinensis	15.2	Stauntonia chinensis	野木瓜	1	TCMS01696		TCMS04068	水芹	Oenanthe javanica	Oenanthe javanica	水芹	TCMS04068
Blumea balsamifera	15.19	Blumea balsamifera	艾纳香	1	TCMS05547		TCMS03846	月见草	Oenothera biennis	Oenothera biennis	月见草	TCMS03846
Lycopodium obscurum	15.19	Lycopodium obscurum	玉柏石松	1	TCMS00336		TCMS04638	白花蛇舌草	Oldenlandia diffusa	Oldenlandia diffusa	白花蛇舌草	TCMS04638
Panax pseudo-ginseng var. notoginseng	15.18	Panax pseudo-ginseng var. notoginseng	三七	1	TCMS03950		TCMS04364	木犀榄	Olea europaea	Olea europaea	木犀榄	TCMS04364
Panax pseudo-ginseng var. japonicus	15.17	Panax pseudo-ginseng var. japonicus	竹节参	1	TCMS03946		TCMS04731	盒果藤	Operculina turpethum	Operculina turpethum	盒果藤	TCMS04731
Flemingia strobilifera	15.16	Flemingia strobilifera	球穗千斤拔	1	TCMS02656		TCMS00410	曲轴海金沙	Ophioglossum flexuosum	Ophioglossum flexuosum	曲轴海金沙	TCMS00410
Impatiens siculifer	15.14	Impatiens siculifer	黄金凤	1	TCMS03247		TCMS05952	麦冬	Ophiopogon japonicus	Ophiopogon japonicus	麦冬	TCMS05952
Ficus beecheyana	15.13	Ficus beecheyana	天仙果	1	TCMS00881		TCMS04670	日本蛇根草	Ophiorrhiza japonica	Ophiorrhiza japonica	日本蛇根草	TCMS04670
Astragalus membranaceus	15.12	Astragalus membranaceus	膜荚黄芪	1	TCMS02506		TCMS04671	短小蛇根草	Ophiorrhiza pumila	Ophiorrhiza pumila	短小蛇根草	TCMS04671
Plumbago rosea	15.12	Plumbago rosea	紫花丹	1	TCMS04299		TCMS03944	刺参	Oplopanax elatus	Oplopanax elatus	刺参	TCMS03944
Pteris wallichiana	15.12	Pteris wallichiana	西南凤尾蕨	1	TCMS00456		TCMS01288	仙人掌	Opuntia dillenii	Opuntia dillenii	仙人掌	TCMS01288
Gladiolus gandavensis	15.1	Gladiolus gandavensis	唐菖蒲	1	TCMS06083		TCMS01290	梨果仙人掌	Opuntia ficus-indica	Opuntia ficus-indica	梨果仙人掌	TCMS01290
Valeriana officinalis var. latifolia	15.1	Valeriana officinalis var. latifolia	宽叶缬草	1	TCMS05405		TCMS01289	绿仙人掌	Opuntia vulgaris	Opuntia vulgaris	绿仙人掌	TCMS01289
Dioscorea althaeoides	15.07	Dioscorea althaeoides	蜀葵叶薯蓣	1	TCMS06049		TCMS00963	紫麻	Oreocnide frutescens	Oreocnide frutescens	紫麻	TCMS00963
Melandrium firmum	15.07	Melandrium firmum	粗壮女娄菜	1	TCMS01217		TCMS04938	牛至	Origanum vulgare	Origanum vulgare	牛至	TCMS04938
Crocus sativus	15.05	Crocus sativus	番红花	1	TCMS06080		TCMS03085	日本常山	Orixa japonica	Orixa japonica	日本常山	TCMS03085
Bupleurum scorzonerifolium	15.04	Bupleurum scorzonerifolium	狭叶柴胡	1	TCMS03998		TCMS02761	花榈木	Ormosia henryi	Ormosia henryi	花榈木	TCMS02761
Aconitum hemsleyanum	14.98	Aconitum hemsleyanum	瓜叶乌头	1	TCMS01453		TCMS05969	万年青	Orontium japonicum	Orontium japonicum	万年青	TCMS05969
Evodia meliaefolia	14.97	Evodia meliaefolia	楝叶吴茱萸	1	TCMS03069		TCMS06207	稻	Oryza sativa	Oryza sativa	稻	TCMS06207
Corchorus capsularis	14.96	Corchorus capsularis	黄麻	1	TCMS03454		TCMS04367	木犀	Osmanthus fragrans	Osmanthus fragrans	木犀	TCMS04367
Peganum nigellastrum	14.96	Peganum nigellastrum	细叶骆驼蒿	1	TCMS02909		TCMS02767	镰荚棘豆	Oxytropis falcata	Oxytropis falcata	镰荚棘豆	TCMS02767
Thalictrum foliolosum	14.94	Thalictrum foliolosum	多叶唐松草	1	TCMS01613		TCMS02768	小花棘豆	Oxytropis glabra	Oxytropis glabra	小花棘豆	TCMS02768
Cyclea sutchuenensis	14.93	Cyclea sutchuenensis	四川轮环藤	1	TCMS01710		TCMS02772	多叶棘豆	Oxytropis myriophylla	Oxytropis myriophylla	多叶棘豆	TCMS02772
Rhus sylvestris	14.93	Rhus sylvestris	木蜡树	1	TCMS03194		TCMS03339	板凳果	Pachysandra axillaris	Pachysandra axillaris	板凳果	TCMS03339
Aconitum sungpanense	14.91	Aconitum sungpanense	松潘乌头	1	TCMS01473		TCMS03341	顶花板凳果	Pachysandra terminalis	Pachysandra terminalis	顶花板凳果	TCMS03341
Leucaena leucocephala	14.91	Leucaena leucocephala	银合欢	1	TCMS02725		TCMS01860	芍药	Paeonia albiflora	Paeonia albiflora	芍药	TCMS01860
Astilbe chinensis	14.9	Astilbe chinensis	落新妇	1	TCMS02133		TCMS01860	芍药	Paeonia lactiflora	Paeonia lactiflora	芍药	TCMS01860
Buxus bodinieri	14.89	Buxus bodinieri	雀舌黄杨	1	TCMS03337		TCMS01868	牡丹	Paeonia suffruticosa	Paeonia suffruticosa	牡丹	TCMS01868
Kadsura interior	14.89	Kadsura interior	内南五味子	1	TCMS01315		TCMS01862	川赤芍	Paeonia veitchii	Paeonia veitchii	川赤芍	TCMS01862
Armoracia rusticana	14.88	Armoracia rusticana	辣根	1	TCMS02029		TCMS00335	灯笼草	Palhinhaea cernua	Palhinhaea cernua	灯笼草	TCMS00335
Bruguiera sexangula	14.88	Bruguiera sexangula	海莲	1	TCMS03817		TCMS03366	铜钱树	Paliurus hemsleyanus	Paliurus hemsleyanus	铜钱树	TCMS03366
Caesalpinia sappan	14.88	Caesalpinia sappan	苏木	1	TCMS02532		TCMS03367	马甲子	Paliurus ramosissimus	Paliurus ramosissimus	马甲子	TCMS03367
Kaempferia rotunda	14.88	Kaempferia rotunda	海南三七	1	TCMS06421		TCMS03945	人参	Panax ginseng	Panax ginseng	人参	TCMS03945
Matteuccia struthiopteris	14.88	Matteuccia struthiopteris	荚果蕨	1	TCMS00556		TCMS03946	竹节参	Panax japonicus	Panax japonicus	竹节参	TCMS03946
Sonneratia caseolaris	14.88	Sonneratia caseolaris	海桑	1	TCMS03756		TCMS03950	三七	Panax notoginseng	Panax notoginseng	三七	TCMS03950
Cladosiphon decipiens	14.87	Cladosiphon decipiens	海蕴	1	TCMS00027		TCMS03946	竹节参	Panax pseudo-ginseng var. japonicus	Panax pseudo-ginseng var. japonicus	竹节参	TCMS03946
Mesogloea decipiens	14.87	Mesogloea decipiens	海蕴	1	TCMS00027		TCMS03950	三七	Panax pseudo-ginseng var. notoginseng	Panax pseudo-ginseng var. notoginseng	三七	TCMS03950
Nemacystus decipiens	14.87	Nemacystus decipiens	海蕴	1	TCMS00027		TCMS03952	西洋参	Panax quinquefolium	Panax quinquefolium	西洋参	TCMS03952
Ananas comosus	14.86	Ananas comosus	凤梨	1	TCMS06117		TCMS03952	西洋参	Panax quinquefolius	Panax quinquefolius	西洋参	TCMS03952
Boletus fomentarius	14.86	Boletus fomentarius	木蹄层孔菌	1	TCMS00161		TCMS03953	屏边三七	Panax stipuleanatus	Panax stipuleanatus	屏边三七	TCMS03953
Firmiana platanifolia	14.86	Firmiana platanifolia	梧桐	1	TCMS03515		TCMS06209	黍	Panicum miliaceum	Panicum miliaceum	黍	TCMS06209
Pyropolyporus fomentarius	14.86	Pyropolyporus fomentarius	木蹄层孔菌	1	TCMS00161		TCMS04941	脓疮草	Panzerina lanata	Panzerina lanata	脓疮草	TCMS04941
Adina rubella	14.84	Adina rubella	细叶水团花	1	TCMS04600		TCMS02012	虞美人	Papaver rhoeas	Papaver rhoeas	虞美人	TCMS02012
Pluchea indica	14.84	Pluchea indica	阔苞菊	1	TCMS05733		TCMS02013	罂粟	Papaver somniferum	Papaver somniferum	罂粟	TCMS02013
Stephania epigaea	14.83	Stephania epigaea	地不容	1	TCMS01726		TCMS04483	毛杜仲藤	Parabarium huaitingii	Parabarium huaitingii	毛杜仲藤	TCMS04483
Stephania sinica	14.83	Stephania sinica	汝兰	1	TCMS01744		TCMS04484	长节珠	Parameria laevigata	Parameria laevigata	长节珠	TCMS04484
Lasia spinosa	14.82	Lasia spinosa	刺芋	1	TCMS06303		TCMS05957	七叶一枝花	Paris polyphylla	Paris polyphylla	七叶一枝花	TCMS05957
Stelmatocrypton khasianum	14.81	Stelmatocrypton khasianum	须药藤	1	TCMS04582		TCMS05955	华重楼	Paris polyphylla var. chinensis	Paris polyphylla var. chinensis	华重楼	TCMS05955
Phaseolus radiatus	14.8	Phaseolus radiatus	绿豆	1	TCMS02871		TCMS05958	北重楼	Paris verticillata	Paris verticillata	北重楼	TCMS05958
Pinellia ternata	14.8	Pinellia ternata	半夏	1	TCMS06309		TCMS03422	绿爬山虎	Parthenocissus laetevirens	Parthenocissus laetevirens	绿爬山虎	TCMS03422
Veratrum stenophyllum	14.8	Veratrum stenophyllum	狭叶藜芦	1	TCMS06013		TCMS03424	爬山虎	Parthenocissus tricuspidata	Parthenocissus tricuspidata	爬山虎	TCMS03424
Ageratum conyzoides	14.79	Ageratum conyzoides	藿香蓟	1	TCMS05466		TCMS05395	岩败酱	Patrinia rupestris	Patrinia rupestris	岩败酱	TCMS05395
Blumea lacera	14.79	Blumea lacera	见霜黄	1	TCMS05551		TCMS05398	黄花败酱	Patrinia scabiosaefolia	Patrinia scabiosaefolia	黄花败酱	TCMS05398
Elaeis guineensis	14.79	Elaeis guineensis	油棕	1	TCMS06263		TCMS03399	白蔹	Paullinia japonica	Paullinia japonica	白蔹	TCMS03399
Euonymus hamiltonianus	14.79	Euonymus hamiltonianus	西南卫矛	1	TCMS03298		TCMS05158	毛泡桐	Paulownia tomentosa	Paulownia tomentosa	毛泡桐	TCMS05158
Tragopogon porrifolius	14.79	Tragopogon porrifolius	蒜叶婆罗门参	1	TCMS05827		TCMS00204	卷边桩菇	Paxillus involutus	Paxillus involutus	卷边桩菇	TCMS00204
Lespedeza davidii	14.78	Lespedeza davidii	大叶胡枝子	1	TCMS02716		TCMS03011	红雀珊瑚	Pedilanthus tithymaloides	Pedilanthus tithymaloides	红雀珊瑚	TCMS03011
Ligusticum chuanxiong	14.77	Ligusticum chuanxiong	川芎	1	TCMS04054		TCMS02909	细叶骆驼蒿	Peganum nigellastrum	Peganum nigellastrum	细叶骆驼蒿	TCMS02909
Ligusticum wallichii	14.77	Ligusticum wallichii	川芎	1	TCMS04054		TCMS02903	天竺葵	Pelargonium hortorum	Pelargonium hortorum	天竺葵	TCMS02903
Volvariella volvacea	14.77	Volvariella volvacea	草菇	1	TCMS00193		TCMS01763	石蝉草	Peperomia dindygulensis	Peperomia dindygulensis	石蝉草	TCMS01763
Liquidambar orientalis	14.76	Liquidambar orientalis	苏合香树	1	TCMS02088		TCMS04943	白苏	Perilla frutescens	Perilla frutescens	白苏	TCMS04943
Mnium cuspidatum	14.76	Mnium cuspidatum	匐枝尖叶提藓	1	TCMS00301		TCMS04945	野紫苏	Perilla frutescens var. acuta	Perilla frutescens var. acuta	野紫苏	TCMS04945
Cedrus deodara	14.74	Cedrus deodara	雪松	1	TCMS00717		TCMS04576	青蛇藤	Periploca calophylla	Periploca calophylla	青蛇藤	TCMS04576
Cephalanoplos segetum	14.74	Cephalanoplos segetum	刺儿菜	1	TCMS05590		TCMS04577	西南杠柳	Periploca forrestii	Periploca forrestii	西南杠柳	TCMS04577
Cerratula setosa	14.74	Cerratula setosa	刺儿菜	1	TCMS05590		TCMS04578	杠柳	Periploca sepium	Periploca sepium	杠柳	TCMS04578
Cirsium segetum	14.74	Cirsium segetum	刺儿菜	1	TCMS05590		TCMS05728	蜂斗菜	Petasites japonicus	Petasites japonicus	蜂斗菜	TCMS05728
Lithocarpus polystachyus	14.74	Lithocarpus polystachyus	多穗石栎	1	TCMS00841		TCMS05729	毛裂蜂斗菜	Petasites tricholobus	Petasites tricholobus	毛裂蜂斗菜	TCMS05729
Sonchus oleraceus	14.74	Sonchus oleraceus	苦苣菜	1	TCMS05803		TCMS04084	紫花前胡	Peucedanum decursivum	Peucedanum decursivum	紫花前胡	TCMS04084
Sonchus oleraceus var. asper	14.74	Sonchus oleraceus var. asper	续断菊	1	TCMS05801		TCMS06214	虉草	Phalaris arundinacea	Phalaris arundinacea	虉草	TCMS06214
Ustilago maydis	14.73	Ustilago maydis	玉米黑粉菌	1	TCMS00113		TCMS00229	白鬼笔	Phallus impudicus	Phallus impudicus	白鬼笔	TCMS00229
Acacia catechu	14.72	Acacia catechu	儿茶	1	TCMS02470		TCMS02665	大豆	Phaseolus	Phaseolus	大豆	TCMS02665
Chukrasia tabularis	14.72	Chukrasia tabularis	麻楝	1	TCMS03130		TCMS02873	赤豆	Phaseolus angularis	Phaseolus angularis	赤豆	TCMS02873
Gueldenstaedtia multiflora	14.72	Gueldenstaedtia multiflora	米口袋	1	TCMS02673		TCMS02779	金甲豆	Phaseolus lunatus	Phaseolus lunatus	金甲豆	TCMS02779
Illicium difengpi	14.72	Illicium difengpi	地枫皮	1	TCMS01330		TCMS02871	绿豆	Phaseolus radiatus	Phaseolus radiatus	绿豆	TCMS02871
Symplocos paniculata	14.72	Symplocos paniculata	白檀	1	TCMS04320		TCMS02780	菜豆	Phaseolus vulgaris	Phaseolus vulgaris	菜豆	TCMS02780
Woodwardia orientalis	14.72	Woodwardia orientalis	东方狗脊蕨	1	TCMS00563		TCMS00152	火木层孔菌	Phellinus igniarius	Phellinus igniarius	火木层孔菌	TCMS00152
Trapa bispinosa	14.71	Trapa bispinosa	菱	1	TCMS03710		TCMS00153	簇毛木层孔菌	Phellinus torulosus	Phellinus torulosus	簇毛木层孔菌	TCMS00153
Ixeris sonchifolia	14.69	Ixeris sonchifolia	抱茎苦荬菜	1	TCMS05688		TCMS03086	黄檗	Phellodendron amurense	Phellodendron amurense	黄檗	TCMS03086
Pelargonium hortorum	14.69	Pelargonium hortorum	天竺葵	1	TCMS02903		TCMS00302	泽藓	Philonotis fontana	Philonotis fontana	泽藓	TCMS00302
Acorus calamus	14.68	Acorus calamus	菖蒲	1	TCMS06270		TCMS00323	华南马尾杉	Phlegmariurus fordii	Phlegmariurus fordii	华南马尾杉	TCMS00323
Adhatoda vasica	14.68	Adhatoda vasica	鸭嘴花	1	TCMS05238		TCMS00326	马尾杉	Phlegmariurus phlegmaria	Phlegmariurus phlegmaria	马尾杉	TCMS00326
Euonymus phellomana	14.68	Euonymus phellomana	栓翅卫矛	1	TCMS03311		TCMS05269	火焰花	Phlogacanthus curviflorus	Phlogacanthus curviflorus	火焰花	TCMS05269
Evolvulus alsinoides	14.67	Evolvulus alsinoides	土丁桂	1	TCMS04720		TCMS04949	大叶糙苏	Phlomis umbrosa	Phlomis umbrosa	大叶糙苏	TCMS04949
Gynura segetum	14.65	Gynura segetum	菊叶三七	1	TCMS05662		TCMS06265	海枣	Phoenix dactylifera	Phoenix dactylifera	海枣	TCMS06265
Daphniphyllum glaucescens	14.64	Daphniphyllum glaucescens	虎皮楠	1	TCMS03037		TCMS06553	石仙桃	Pholidota chinensis	Pholidota chinensis	石仙桃	TCMS06553
Portulaca grandiflora	14.64	Portulaca grandiflora	大花马齿苋	1	TCMS01169		TCMS06554	云南石仙桃	Pholidota yunnanensis	Pholidota yunnanensis	云南石仙桃	TCMS06554
Rehmannia glutinosa	14.64	Rehmannia glutinosa	地黄	1	TCMS05181		TCMS02325	石楠	Photinia serrulata	Photinia serrulata	石楠	TCMS02325
Euonymus fortunei	14.63	Euonymus fortunei	扶芳藤	1	TCMS03293		TCMS03013	余甘子	Phyllanthus emblica	Phyllanthus emblica	余甘子	TCMS03013
Adenanthera pavonina	14.62	Adenanthera pavonina	海红豆	1	TCMS02477		TCMS03014	落萼叶下珠	Phyllanthus flexuosus	Phyllanthus flexuosus	落萼叶下珠	TCMS03014
Lespedeza virgata	14.62	Lespedeza virgata	细梗胡枝子	1	TCMS02724		TCMS03019	小果叶下珠	Phyllanthus reticulatus	Phyllanthus reticulatus	小果叶下珠	TCMS03019
Alsophila spinulosa	14.59	Alsophila spinulosa	桫椤	1	TCMS00424		TCMS03020	叶下珠	Phyllanthus urinaria	Phyllanthus urinaria	叶下珠	TCMS03020
Ichnocarpus frutescens	14.59	Ichnocarpus frutescens	腰骨藤	1	TCMS04474		TCMS06223	毛竹	Phyllostachys edulis	Phyllostachys edulis	毛竹	TCMS06223
Anacardium occidentale	14.58	Anacardium occidentale	腰果	1	TCMS03172		TCMS05081	酸浆	Physalis alkekengi	Physalis alkekengi	酸浆	TCMS05081
Citrus grandis	14.58	Citrus grandis	柚	1	TCMS03049		TCMS05082	挂金灯	Physalis alkekengi var. francheti	Physalis alkekengi var. francheti	挂金灯	TCMS05082
Sophora japonica	14.58	Sophora japonica	槐	1	TCMS02818		TCMS05083	苦蘵	Physalis angulata	Physalis angulata	苦蘵	TCMS05083
Lagerstroemia flos-reginae	14.57	Lagerstroemia flos-reginae	大叶紫薇	1	TCMS03703		TCMS05082	挂金灯	Physalis francheti	Physalis francheti	挂金灯	TCMS05082
Euphorbia indica	14.55	Euphorbia indica	通奶草	1	TCMS02963		TCMS05084	小酸浆	Physalis minima	Physalis minima	小酸浆	TCMS05084
Linaria vulgaris	14.55	Linaria vulgaris	柳穿鱼	1	TCMS05137		TCMS05085	灯笼果	Physalis peruviana	Physalis peruviana	灯笼果	TCMS05085
Platycarya strobilacea	14.55	Platycarya strobilacea	化香树	1	TCMS00785		TCMS01159	商陆	Phytolacca acinosa	Phytolacca acinosa	商陆	TCMS01159
Cynanchum amplexicaule	14.53	Cynanchum amplexicaule	黄绿花合掌消	1	TCMS04511		TCMS01160	垂序商陆	Phytolacca americana	Phytolacca americana	垂序商陆	TCMS01160
Coriandrum sativum	14.51	Coriandrum sativum	芫荽	1	TCMS04010		TCMS01159	商陆	Phytolacca esculenta	Phytolacca esculenta	商陆	TCMS01159
Cercidiphyllum japonicum	14.5	Cercidiphyllum japonicum	连香树	1	TCMS01429		TCMS03119	苦木	Picrasma ailanthoides	Picrasma ailanthoides	苦木	TCMS03119
Podocarpus nagi	14.5	Podocarpus nagi	竹柏	1	TCMS00760		TCMS03119	苦木	Picrasma quassioides	Picrasma quassioides	苦木	TCMS03119
Ligustrum japonicum	14.49	Ligustrum japonicum	日本女贞	1	TCMS04356		TCMS05731	毛连菜	Picris hieracioides	Picris hieracioides	毛连菜	TCMS05731
Silybum marianum	14.47	Silybum marianum	水飞蓟	1	TCMS05796		TCMS05178	胡黄连	Picrorhiza kurroa	Picrorhiza kurroa	胡黄连	TCMS05178
Callicarpa arborea	14.46	Callicarpa arborea	木紫珠	1	TCMS04765		TCMS04148	马醉木	Pieris japonica	Pieris japonica	马醉木	TCMS04148
Chaenomeles japonica	14.45	Chaenomeles japonica	日本木瓜	1	TCMS02262		TCMS06309	半夏	Pinellia ternata	Pinellia ternata	半夏	TCMS06309
Aristolochia mollis	14.44	Aristolochia mollis	大叶马兜铃	1	TCMS01815		TCMS00729	华山松	Pinus armandii	Pinus armandii	华山松	TCMS00729
Aristolochia mollissima	14.44	Aristolochia mollissima	寻骨风	1	TCMS01820		TCMS00731	马尾松	Pinus massoniana	Pinus massoniana	马尾松	TCMS00731
Boschniakia rossica	14.44	Boschniakia rossica	草苁蓉	1	TCMS05334		TCMS00741	偃松	Pinus pumila	Pinus pumila	偃松	TCMS00741
Cassia acutifolia	14.44	Cassia acutifolia	尖叶番泻	1	TCMS02560		TCMS00730	黄山松	Pinus taiwanensis	Pinus taiwanensis	黄山松	TCMS00730
Desmodium pulchellum	14.44	Desmodium pulchellum	排钱树	1	TCMS02783		TCMS01776	荜澄茄	Piper cubeba	Piper cubeba	荜澄茄	TCMS01776
Hedyotis capitellata	14.44	Hedyotis capitellata	小头凉喉茶	1	TCMS04635		TCMS01779	风藤	Piper kadsura	Piper kadsura	风藤	TCMS01779
Paulownia tomentosa	14.44	Paulownia tomentosa	毛泡桐	1	TCMS05158		TCMS01781	荜茇	Piper longum	Piper longum	荜茇	TCMS01781
Pteris ensiformis	14.44	Pteris ensiformis	剑叶凤尾蕨	1	TCMS00448		TCMS01785	胡椒	Piper nigrum	Piper nigrum	胡椒	TCMS01785
Drynaria quercifolia	14.43	Drynaria quercifolia	栎叶槲蕨	1	TCMS00702		TCMS01790	假蒟	Piper sarmentosum	Piper sarmentosum	假蒟	TCMS01790
Hydrangea chinensis	14.43	Hydrangea chinensis	中国绣球	1	TCMS02159		TCMS02490	沙冬青	Piptanthus mongolicus	Piptanthus mongolicus	沙冬青	TCMS02490
Abrus fruticulosus	14.42	Abrus fruticulosus	广东相思子	1	TCMS02466		TCMS02491	小沙冬青	Piptanthus nanus	Piptanthus nanus	小沙冬青	TCMS02491
Amalocalyx yunnanensis	14.42	Amalocalyx yunnanensis	毛车藤	1	TCMS04456		TCMS00247	彩色豆马勃	Pisolithus tinctorius	Pisolithus tinctorius	彩色豆马勃	TCMS00247
Orixa japonica	14.42	Orixa japonica	日本常山	1	TCMS03085		TCMS03182	阿月浑子	Pistacia vera	Pistacia vera	阿月浑子	TCMS03182
Armillaria matsutake	14.41	Armillaria matsutake	松口蘑	1	TCMS00192		TCMS06310	大藻	Pistia stratiotes	Pistia stratiotes	大藻	TCMS06310
Dioscorea deltoidea	14.41	Dioscorea deltoidea	三角叶薯蓣	1	TCMS06055		TCMS02785	豌豆	Pisum sativum	Pisum sativum	豌豆	TCMS02785
Ecdysanthera utilis	14.41	Ecdysanthera utilis	花皮胶藤	1	TCMS04466		TCMS02786	猴耳环	Pithecellobium clypearia	Pithecellobium clypearia	猴耳环	TCMS02786
Isodon adenanthus	14.41	Isodon adenanthus	腺花香茶菜	1	TCMS04962		TCMS02227	海金子	Pittosporum illicioides	Pittosporum illicioides	海金子	TCMS02227
Sida acuta	14.41	Sida acuta	黄花稔	1	TCMS03500		TCMS02232	海桐	Pittosporum tobira	Pittosporum tobira	海桐	TCMS02232
Syzygium aromaticum	14.41	Syzygium aromaticum	丁香	1	TCMS03743		TCMS05345	大车前	Plantago major	Plantago major	大车前	TCMS05345
Petasites japonicus	14.4	Petasites japonicus	蜂斗菜	1	TCMS05728		TCMS00785	化香树	Platycarya strobilacea	Platycarya strobilacea	化香树	TCMS00785
Sophora moorcroftiana	14.4	Sophora moorcroftiana	砂生槐	1	TCMS02819		TCMS00751	侧柏	Platycladus orientalis	Platycladus orientalis	侧柏	TCMS00751
Siegesbeckia orientalis	14.39	Siegesbeckia orientalis	豨莶	1	TCMS05793		TCMS04095	心叶棱子芹	Pleurospermum rivulorum	Pleurospermum rivulorum	心叶棱子芹	TCMS04095
Dregea volubilis	14.38	Dregea volubilis	南山藤	1	TCMS04543		TCMS00180	金顶侧耳	Pleurotus citrinopileatus	Pleurotus citrinopileatus	金顶侧耳	TCMS00180
Artemisia subdigitata	14.37	Artemisia subdigitata	牛尾蒿	1	TCMS05500		TCMS00182	糙皮侧耳	Pleurotus ostreatus	Pleurotus ostreatus	糙皮侧耳	TCMS00182
Oxytropis glabra	14.37	Oxytropis glabra	小花棘豆	1	TCMS02768		TCMS05733	阔苞菊	Pluchea indica	Pluchea indica	阔苞菊	TCMS05733
Viola formosana	14.37	Viola formosana	台湾堇菜	1	TCMS03597		TCMS04299	紫花丹	Plumbago rosea	Plumbago rosea	紫花丹	TCMS04299
Vitex negundo	14.37	Vitex negundo	黄荆	1	TCMS04818		TCMS04300	白花丹	Plumbago zeylanica	Plumbago zeylanica	白花丹	TCMS04300
Amaranthus cruentus	14.36	Amaranthus cruentus	繁穗苋	1	TCMS01269		TCMS04485	鸡蛋花	Plumeria rubra	Plumeria rubra	鸡蛋花	TCMS04485
Ardisia brevicaulis	14.36	Ardisia brevicaulis	九管血	1	TCMS04179		TCMS06226	硬质早熟禾	Poa sphondylodes	Poa sphondylodes	硬质早熟禾	TCMS06226
Euphrasia officinalis	14.36	Euphrasia officinalis	小米草	1	TCMS05126		TCMS00758	罗汉松	Podocarpus macrophyllus	Podocarpus macrophyllus	罗汉松	TCMS00758
Saururus chinensis	14.36	Saururus chinensis	三白草	1	TCMS01762		TCMS00760	竹柏	Podocarpus nagi	Podocarpus nagi	竹柏	TCMS00760
Caesalpinia minax	14.34	Caesalpinia minax	喙荚云实	1	TCMS02530		TCMS01684	桃儿七	Podophyllum emodi	Podophyllum emodi	桃儿七	TCMS01684
Clerodendrum mandarinorum	14.34	Clerodendrum mandarinorum	海通	1	TCMS04793		TCMS04698	花荵	Polemonium caeruleum	Polemonium caeruleum	花荵	TCMS04698
Fragaria indica	14.34	Fragaria indica	蛇莓	1	TCMS02286		TCMS04698	花荵	Polemonium coeruleum	Polemonium coeruleum	花荵	TCMS04698
Laggera pterodonta	14.34	Laggera pterodonta	翼齿六棱菊	1	TCMS05703		TCMS01346	陵水暗罗	Polyalthia nemoralis	Polyalthia nemoralis	陵水暗罗	TCMS01346
Micromelum falcatum	14.34	Micromelum falcatum	大管	1	TCMS03078		TCMS03150	尾叶远志	Polygala caudata	Polygala caudata	尾叶远志	TCMS03150
Osmanthus fragrans	14.34	Osmanthus fragrans	木犀	1	TCMS04367		TCMS03157	瓜子金	Polygala japonica	Polygala japonica	瓜子金	TCMS03157
Artemisia sieversiana	14.32	Artemisia sieversiana	大籽蒿	1	TCMS05515		TCMS05964	滇黄精	Polygonatum kingianum	Polygonatum kingianum	滇黄精	TCMS05964
Artemisia vestita	14.32	Artemisia vestita	毛莲蒿	1	TCMS05517		TCMS05962	黄精	Polygonatum sibiricum	Polygonatum sibiricum	黄精	TCMS05962
Bridelia stipularis	14.32	Bridelia stipularis	土密藤	1	TCMS02939		TCMS01079	萹蓄	Polygonum aviculare	Polygonum aviculare	萹蓄	TCMS01079
Isodon angustifolius	14.32	Isodon angustifolius	狭叶香茶菜	1	TCMS04964		TCMS01081	拳参	Polygonum bistorta	Polygonum bistorta	拳参	TCMS01081
Ophiorrhiza japonica	14.32	Ophiorrhiza japonica	日本蛇根草	1	TCMS04670		TCMS01088	毛脉蓼	Polygonum ciliinerve	Polygonum ciliinerve	毛脉蓼	TCMS01088
Viola odorata	14.32	Viola odorata	香堇菜	1	TCMS03603		TCMS01100	辣蓼	Polygonum flaccidum	Polygonum flaccidum	辣蓼	TCMS01100
Xanthoceras sorbifolia	14.32	Xanthoceras sorbifolia	文冠果	1	TCMS03225		TCMS01109	节蓼	Polygonum nodosum	Polygonum nodosum	节蓼	TCMS01109
Zanthoxylum armatum	14.32	Zanthoxylum armatum	竹叶椒	1	TCMS03097		TCMS01112	荭蓼	Polygonum orientale	Polygonum orientale	荭蓼	TCMS01112
Polyalthia nemoralis	14.31	Polyalthia nemoralis	陵水暗罗	1	TCMS01346		TCMS00682	水龙骨	Polypodiodes niponica	Polypodiodes niponica	水龙骨	TCMS00682
Cibotium barometz	14.3	Cibotium barometz	金毛狗	1	TCMS00423		TCMS00682	水龙骨	Polypodium niponicum	Polypodium niponicum	水龙骨	TCMS00682
Scabiosa comosa	14.3	Scabiosa comosa	窄叶蓝盆花	1	TCMS05414		TCMS00685	东北多足蕨	Polypodium virginianum	Polypodium virginianum	东北多足蕨	TCMS00685
Polemonium caeruleum	14.29	Polemonium caeruleum	花荵	1	TCMS04698		TCMS00684	多足蕨	Polypodium vulgare	Polypodium vulgare	多足蕨	TCMS00684
Periploca calophylla	14.28	Periploca calophylla	青蛇藤	1	TCMS04576		TCMS00161	木蹄层孔菌	Polyporus fomentarius	Polyporus fomentarius	木蹄层孔菌	TCMS00161
Polypodiodes niponica	14.28	Polypodiodes niponica	水龙骨	1	TCMS00682		TCMS00140	松生拟层孔菌	Polyporus pinicola	Polyporus pinicola	松生拟层孔菌	TCMS00140
Clerodendrum trichotomum	14.27	Clerodendrum trichotomum	海州常山	1	TCMS04799		TCMS00158	猪苓	Polyporus umbellatus	Polyporus umbellatus	猪苓	TCMS00158
Peucedanum decursivum	14.27	Peucedanum decursivum	紫花前胡	1	TCMS04084		TCMS00315	金发藓	Polytrichum commune	Polytrichum commune	金发藓	TCMS00315
Premna microphylla	14.27	Premna microphylla	豆腐柴	1	TCMS04807		TCMS03087	枸橘	Poncirus trifoliata	Poncirus trifoliata	枸橘	TCMS03087
Ulva fasciata	14.27	Ulva fasciata	裂片石莼	1	TCMS00019		TCMS02793	水黄皮	Pongamia glabra	Pongamia glabra	水黄皮	TCMS02793
Acorus tatarinowii	14.26	Acorus tatarinowii	石菖蒲	1	TCMS06271		TCMS02793	水黄皮	Pongamia pinnata	Pongamia pinnata	水黄皮	TCMS02793
Cinnamomum subavenium	14.26	Cinnamomum subavenium	香桂	1	TCMS01374		TCMS00159	茯苓	Poria cocos	Poria cocos	茯苓	TCMS00159
Sesamum indicum	14.26	Sesamum indicum	芝麻	1	TCMS05293		TCMS01169	大花马齿苋	Portulaca grandiflora	Portulaca grandiflora	大花马齿苋	TCMS01169
Thelephora vialis	14.26	Thelephora vialis	莲座革菌	1	TCMS00124		TCMS05867	浮叶眼子菜	Potamogeton natans	Potamogeton natans	浮叶眼子菜	TCMS05867
Chloranthus serratus	14.25	Chloranthus serratus	及己	1	TCMS01800		TCMS02337	金露梅	Potentilla fruticosa	Potentilla fruticosa	金露梅	TCMS02337
Cipadessa fruticosa	14.25	Cipadessa fruticosa	浆果楝	1	TCMS03131		TCMS04807	豆腐柴	Premna microphylla	Premna microphylla	豆腐柴	TCMS04807
Ruta graveolens	14.25	Ruta graveolens	芸香	1	TCMS03089		TCMS04960	夏枯草	Prunella vulgaris	Prunella vulgaris	夏枯草	TCMS04960
Thalictrum squarrosum	14.25	Thalictrum squarrosum	展枝唐松草	1	TCMS01628		TCMS02239	扁桃	Prunus amygdalus	Prunus amygdalus	扁桃	TCMS02239
Convallaria keiskei	14.24	Convallaria keiskei	铃兰	1	TCMS05910		TCMS02245	杏	Prunus armeniaca	Prunus armeniaca	杏	TCMS02245
Garcinia cowa	14.24	Garcinia cowa	云南山竹子	1	TCMS01926		TCMS02244	梅	Prunus mume	Prunus mume	梅	TCMS02244
Rhaponticum uniflorum	14.24	Rhaponticum uniflorum	祁州漏芦	1	TCMS05811		TCMS02242	桃	Prunus persica	Prunus persica	桃	TCMS02242
Vaccinium bracteatum	14.24	Vaccinium bracteatum	乌饭树	1	TCMS04167		TCMS02259	细齿樱桃	Prunus serrula	Prunus serrula	细齿樱桃	TCMS02259
Hyptis suaveolens	14.23	Hyptis suaveolens	山香	1	TCMS04886		TCMS02257	山樱花	Prunus serrulata	Prunus serrulata	山樱花	TCMS02257
Psoralea corylifolia	14.23	Psoralea corylifolia	补骨脂	1	TCMS02795		TCMS02302	大叶桂樱	Prunus zippeliana	Prunus zippeliana	大叶桂樱	TCMS02302
Epimedium brevicornu	14.22	Epimedium brevicornu	淫羊藿	1	TCMS01664		TCMS01207	金铁锁	Psammosilene tunicoides	Psammosilene tunicoides	金铁锁	TCMS01207
Phallus impudicus	14.22	Phallus impudicus	白鬼笔	1	TCMS00229		TCMS00701	崖姜蕨	Pseudodrynaria coronans	Pseudodrynaria coronans	崖姜蕨	TCMS00701
Veratrum japonicum	14.22	Veratrum japonicum	黑紫藜芦	1	TCMS06005		TCMS00743	金钱松	Pseudolarix amabilis	Pseudolarix amabilis	金钱松	TCMS00743
Aconitum tanguticum	14.21	Aconitum tanguticum	甘青乌头	1	TCMS01461		TCMS00743	金钱松	Pseudolarix kaempferi	Pseudolarix kaempferi	金钱松	TCMS00743
Fagopyrum dibotrys	14.2	Fagopyrum dibotrys	金荞麦	1	TCMS01071		TCMS01208	孩儿参	Pseudostellaria heterophylla	Pseudostellaria heterophylla	孩儿参	TCMS01208
Boehmeria platyphylla	14.19	Boehmeria platyphylla	水苎麻	1	TCMS00919		TCMS03741	番石榴	Psidium guajava	Psidium guajava	番石榴	TCMS03741
Lycopodium annotinum	14.19	Lycopodium annotinum	单穗石松	1	TCMS00332		TCMS05967	丫蕊花	Psilandra thibetica	Psilandra thibetica	丫蕊花	TCMS05967
Setaria italica	14.18	Setaria italica	梁	1	TCMS06236		TCMS00317	松叶蕨	Psilotum nudum	Psilotum nudum	松叶蕨	TCMS00317
Viburnum odoratissimum	14.18	Viburnum odoratissimum	珊瑚树	1	TCMS05382		TCMS02795	补骨脂	Psoralea corylifolia	Psoralea corylifolia	补骨脂	TCMS02795
Anemone hupehensis	14.17	Anemone hupehensis	打破碗花花	1	TCMS01489		TCMS00448	剑叶凤尾蕨	Pteris ensiformis	Pteris ensiformis	剑叶凤尾蕨	TCMS00448
Anemone hupehensis var. japonica	14.17	Anemone hupehensis var. japonica	秋牡丹	1	TCMS01491		TCMS00456	西南凤尾蕨	Pteris wallichiana	Pteris wallichiana	西南凤尾蕨	TCMS00456
Angelica acutiloba	14.17	Angelica acutiloba	东当归	1	TCMS03976		TCMS03525	翅子树	Pterospermum acerifolium	Pterospermum acerifolium	翅子树	TCMS03525
Vigna angularis	14.17	Vigna angularis	赤豆	1	TCMS02873		TCMS01134	翼蓼	Pteroxygonum giraldii	Pteroxygonum giraldii	翼蓼	TCMS01134
Artemisia capillaris	14.15	Artemisia capillaris	茵陈蒿	1	TCMS05513		TCMS02798	野葛	Pueraria lobata	Pueraria lobata	野葛	TCMS02798
Prunus amygdalus	14.15	Prunus amygdalus	扁桃	1	TCMS02239		TCMS02799	甘葛藤	Pueraria thomsonii	Pueraria thomsonii	甘葛藤	TCMS02799
Antiaris toxicaria	14.14	Antiaris toxicaria	见血封喉	1	TCMS00870		TCMS02798	野葛	Pueraria thunbergiana	Pueraria thunbergiana	野葛	TCMS02798
Cordyceps ophioglossoides	14.14	Cordyceps ophioglossoides	大团囊虫草	1	TCMS00094		TCMS01588	朝鲜白头翁	Pulsatilla cernua	Pulsatilla cernua	朝鲜白头翁	TCMS01588
Philonotis fontana	14.14	Philonotis fontana	泽藓	1	TCMS00302		TCMS01584	白头翁	Pulsatilla chinensis	Pulsatilla chinensis	白头翁	TCMS01584
Anaphalis margaritacea	14.13	Anaphalis margaritacea	珠光香青	1	TCMS05488		TCMS01587	兴安白头翁	Pulsatilla dahurica	Pulsatilla dahurica	兴安白头翁	TCMS01587
Cynanchum chinense	14.13	Cynanchum chinense	鹅绒藤	1	TCMS04518		TCMS03757	石榴	Punica granatum	Punica granatum	石榴	TCMS03757
Adiantum lunulatum	14.12	Adiantum lunulatum	半月形铁线蕨	1	TCMS00483		TCMS05738	川西小黄菊	Pyrethrum tatsienense	Pyrethrum tatsienense	川西小黄菊	TCMS05738
Pinus pumila	14.12	Pinus pumila	偃松	1	TCMS00741		TCMS00161	木蹄层孔菌	Pyropolyporus fomentarius	Pyropolyporus fomentarius	木蹄层孔菌	TCMS00161
Polygonum nodosum	14.12	Polygonum nodosum	节蓼	1	TCMS01109		TCMS05233	炮仗花	Pyrostegia venusta	Pyrostegia venusta	炮仗花	TCMS05233
Catalpa ovata	14.11	Catalpa ovata	梓	1	TCMS05224		TCMS00688	石韦	Pyrrosia lingua	Pyrrosia lingua	石韦	TCMS00688
Smilax riparia	14.11	Smilax riparia	牛尾菜	1	TCMS05986		TCMS00689	庐山石韦	Pyrrosia sheareri	Pyrrosia sheareri	庐山石韦	TCMS00689
Anoectochilus roxburghii	14.1	Anoectochilus roxburghii	花叶开唇兰	1	TCMS06440		TCMS02360	白梨	Pyrus bretschneideri	Pyrus bretschneideri	白梨	TCMS02360
Auricularia auricula	14.1	Auricularia auricula	木耳	1	TCMS00115		TCMS02364	川梨	Pyrus pashia	Pyrus pashia	川梨	TCMS02364
Isodon eriocalyx	14.1	Isodon eriocalyx	毛萼香茶菜	1	TCMS04967		TCMS00834	青冈	Quercus glauca	Quercus glauca	青冈	TCMS00834
Jasminum grandiflorum	14.1	Jasminum grandiflorum	素馨花	1	TCMS04340		TCMS00849	蒙栎	Quercus mongolica	Quercus mongolica	蒙栎	TCMS00849
Lycopus lucidus	14.1	Lycopus lucidus	地笋	1	TCMS04909		TCMS00833	小叶青冈	Quercus myrsinaefolia	Quercus myrsinaefolia	小叶青冈	TCMS00833
Malus doumeri	14.1	Malus doumeri	台湾林檎	1	TCMS02305		TCMS04962	腺花香茶菜	Rabdosia adenantha	Rabdosia adenantha	腺花香茶菜	TCMS04962
Mirabilis himalaica	14.1	Mirabilis himalaica	喜马拉雅紫茉莉	1	TCMS01163		TCMS04971	毛叶香茶菜	Rabdosia japonica	Rabdosia japonica	毛叶香茶菜	TCMS04971
Pyrus bretschneideri	14.1	Pyrus bretschneideri	白梨	1	TCMS02360		TCMS04973	长管香茶菜	Rabdosia longituba	Rabdosia longituba	长管香茶菜	TCMS04973
Ulva lactuca	14.1	Ulva lactuca	石莼	1	TCMS00017		TCMS04980	线纹香茶菜	Rabdosia lophanthoides	Rabdosia lophanthoides	线纹香茶菜	TCMS04980
Ziziphora clinopodioides	14.1	Ziziphora clinopodioides	唇香草	1	TCMS05056		TCMS04977	碎米桠	Rabdosia rubescens	Rabdosia rubescens	碎米桠	TCMS04977
Rumex acetosa	14.09	Rumex acetosa	酸模	1	TCMS01147		TCMS01595	石龙芮	Ranunculus sceleratus	Ranunculus sceleratus	石龙芮	TCMS01595
Trichosanthes rosthornii	14.09	Trichosanthes rosthornii	中华栝楼	1	TCMS03694		TCMS02072	莱菔	Raphanus sativus	Raphanus sativus	莱菔	TCMS02072
Forsythia viridissima	14.08	Forsythia viridissima	金钟花	1	TCMS04325		TCMS04487	蛇根木	Rauvolfia serpentina	Rauvolfia serpentina	蛇根木	TCMS04487
Schefflera venulosa	14.08	Schefflera venulosa	密脉鹅掌柴	1	TCMS03970		TCMS04488	萝芙木	Rauvolfia verticillata	Rauvolfia verticillata	萝芙木	TCMS04488
Citrus medica var. sarcodactylis	14.04	Citrus medica var. sarcodactylis	佛手柑	1	TCMS03057		TCMS00285	石地钱	Reboulia hemisphaerica	Reboulia hemisphaerica	石地钱	TCMS00285
Magnolia grandiflora	14.04	Magnolia grandiflora	荷花玉兰	1	TCMS01302		TCMS05181	地黄	Rehmannia glutinosa	Rehmannia glutinosa	地黄	TCMS05181
Hernandia ovigera	14.02	Hernandia ovigera	莲叶桐	1	TCMS01425		TCMS05181	地黄	Rehmannia glutinosa f. huechingensis	Rehmannia glutinosa f. huechingensis	地黄	TCMS05181
Piper cubeba	14.02	Piper cubeba	荜澄茄	1	TCMS01776		TCMS05968	吉祥草	Reineckea carnea	Reineckea carnea	吉祥草	TCMS05968
Shiraia bambusicola	14.02	Shiraia bambusicola	竹黄	1	TCMS00102		TCMS05968	吉祥草	Reineckia carnea	Reineckia carnea	吉祥草	TCMS05968
Campylandra wattii	14	Campylandra wattii	弯蕊开口箭	1	TCMS06004		TCMS05811	祁州漏芦	Rhaponticum uniflorum	Rhaponticum uniflorum	祁州漏芦	TCMS05811
Tupistra wattii	14	Tupistra wattii	弯蕊开口箭	1	TCMS06004		TCMS01145	药用大黄	Rheum officinale	Rheum officinale	药用大黄	TCMS01145
Stachyurus himalaicus	8.52	Stachyurus himalaicus	喜马拉雅旌节花	1	TCMS03612		TCMS01143	掌叶大黄	Rheum palmatum	Rheum palmatum	掌叶大黄	TCMS01143
Scrophularia kakudensis	8.46	Scrophularia kakudensis	丹东玄参	1	TCMS05187		TCMS01144	唐古特大黄	Rheum tanguticum	Rheum tanguticum	唐古特大黄	TCMS01144
Gypsophila oldhamiana	8.38	Gypsophila oldhamiana	长蕊石头花	1	TCMS01194		TCMS05275	白鹤灵芝	Rhinacanthus nasutus	Rhinacanthus nasutus	白鹤灵芝	TCMS05275
Hydrocotyle sibthorpioides	8.27	Hydrocotyle sibthorpioides	天胡荽	1	TCMS04041		TCMS03821	红茄苳	Rhizophora mucronata	Rhizophora mucronata	红茄苳	TCMS03821
Munronia delavayi	8.27	Munronia delavayi	云南地黄连	1	TCMS03135		TCMS04157	羊踯躅	Rhododendron molle	Rhododendron molle	羊踯躅	TCMS04157
Calystegia soldanella	8.19	Calystegia soldanella	肾叶打碗花	1	TCMS04711		TCMS03742	桃金娘	Rhodomyrtus tomentosa	Rhodomyrtus tomentosa	桃金娘	TCMS03742
Hordeum vulgare	8.05	Hordeum vulgare	大麦	1	TCMS06189		TCMS03184	盐肤木	Rhus chinensis	Rhus chinensis	盐肤木	TCMS03184
Castanopsis hystrix	8.04	Castanopsis hystrix	高山栲	1	TCMS00831		TCMS03117	鸦胆子	Rhus javanica	Rhus javanica	鸦胆子	TCMS03117
Castanopsis sclerophylla	8.04	Castanopsis sclerophylla	苦槠栲	1	TCMS00832		TCMS03184	盐肤木	Rhus semialata	Rhus semialata	盐肤木	TCMS03184
Eucommia ulmoides	8.04	Eucommia ulmoides	杜仲	1	TCMS00869		TCMS03194	木蜡树	Rhus sylvestris	Rhus sylvestris	木蜡树	TCMS03194
Arachniodes exilis	8.02	Arachniodes exilis	刺头复叶耳蕨	1	TCMS00566		TCMS03195	漆树	Rhus verniciflua	Rhus verniciflua	漆树	TCMS03195
Beesia calthifolia	7.99	Beesia calthifolia	铁破锣	1	TCMS01503		TCMS05739	秋分草	Rhynchospermum verticillatum	Rhynchospermum verticillatum	秋分草	TCMS05739
Podophyllum emodi	7.96	Podophyllum emodi	桃儿七	1	TCMS01684		TCMS03022	蓖麻	Ricinus communis	Ricinus communis	蓖麻	TCMS03022
Sinopodophyllum emodi	7.96	Sinopodophyllum emodi	桃儿七	1	TCMS01684		TCMS02806	刺槐	Robinia pseudoacacia	Robinia pseudoacacia	刺槐	TCMS02806
Oplopanax elatus	7.93	Oplopanax elatus	刺参	1	TCMS03944		TCMS02203	西南鬼灯檠	Rodgersia sambucifolia	Rodgersia sambucifolia	西南鬼灯檠	TCMS02203
Emilia sonchifolia	7.91	Emilia sonchifolia	一点红	1	TCMS05635		TCMS05969	万年青	Rohdea japonica	Rohdea japonica	万年青	TCMS05969
Xanthopappus subacaulis	7.91	Xanthopappus subacaulis	黄樱菊	1	TCMS05849		TCMS02374	山刺玫	Rosa davurica	Rosa davurica	山刺玫	TCMS02374
Dioscorea hispida	7.86	Dioscorea hispida	白薯莨	1	TCMS06059		TCMS02378	金樱子	Rosa laevigata	Rosa laevigata	金樱子	TCMS02378
Scutellaria discolor	7.83	Scutellaria discolor	紫背黄芩	1	TCMS05018		TCMS02388	玫瑰	Rosa rugosa	Rosa rugosa	玫瑰	TCMS02388
Tacca esquirolii	7.83	Tacca esquirolii	箭根薯	1	TCMS06047		TCMS04984	迷迭香	Rosmarinus officinalis	Rosmarinus officinalis	迷迭香	TCMS04984
Tacca minor	7.83	Tacca minor	箭根薯	1	TCMS06047		TCMS05276	爵床	Rostellularia procumbens	Rostellularia procumbens	爵床	TCMS05276
Thalictrum alpinum	7.83	Thalictrum alpinum	高山唐松草	1	TCMS01600		TCMS04684	茜草	Rubia akane	Rubia akane	茜草	TCMS04684
Lethariella cladonioides	7.78	Lethariella cladonioides	金丝刷	1	TCMS00270		TCMS04684	茜草	Rubia cordifolia	Rubia cordifolia	茜草	TCMS04684
Sinacalia tangutica	7.78	Sinacalia tangutica	羽裂蟹甲草	1	TCMS05563		TCMS04685	云南茜草	Rubia yunnanensis	Rubia yunnanensis	云南茜草	TCMS04685
Xanthium sibiricum	7.78	Xanthium sibiricum	苍耳	1	TCMS05847		TCMS02395	粗叶悬钩子	Rubus alceaefolius	Rubus alceaefolius	粗叶悬钩子	TCMS02395
Helicteres isora	7.77	Helicteres isora	火索麻	1	TCMS03519		TCMS02402	插田泡	Rubus coreanus	Rubus coreanus	插田泡	TCMS02402
Calendula arvensis	7.76	Calendula arvensis	小金盖花	1	TCMS05564		TCMS02405	椭圆悬钩子	Rubus ellipticus	Rubus ellipticus	椭圆悬钩子	TCMS02405
Desmos chinensis	7.76	Desmos chinensis	假鹰爪	1	TCMS01341		TCMS02406	栽秧泡	Rubus ellipticus var. obcordatus	Rubus ellipticus var. obcordatus	栽秧泡	TCMS02406
Argyreia mollis	7.75	Argyreia mollis	银背藤	1	TCMS04701		TCMS02416	红泡刺藤	Rubus niveus	Rubus niveus	红泡刺藤	TCMS02416
Sphagnum palustre	7.75	Sphagnum palustre	泥炭藓	1	TCMS00290		TCMS02418	乌泡子	Rubus parkeri	Rubus parkeri	乌泡子	TCMS02418
Lilium brownii var. viridulum	7.73	Lilium brownii var. viridulum	百合	1	TCMS05943		TCMS02420	茅莓	Rubus parvifolius	Rubus parvifolius	茅莓	TCMS02420
Peperomia dindygulensis	7.72	Peperomia dindygulensis	石蝉草	1	TCMS01763		TCMS02425	红毛悬钩子	Rubus pinfaensis	Rubus pinfaensis	红毛悬钩子	TCMS02425
Senecio argunensis	7.72	Senecio argunensis	羽叶千里光	1	TCMS05771		TCMS02432	空心泡	Rubus rosaefolius	Rubus rosaefolius	空心泡	TCMS02432
Actinostemma lobatum	7.69	Actinostemma lobatum	盒子草	1	TCMS03658		TCMS02438	黄果悬钩子	Rubus xanthocarpus	Rubus xanthocarpus	黄果悬钩子	TCMS02438
Colysis pothifolia	7.69	Colysis pothifolia	宽羽线蕨	1	TCMS00636		TCMS05740	金光菊	Rudbeckia laciniata	Rudbeckia laciniata	金光菊	TCMS05740
Dioscorea alata	7.69	Dioscorea alata	参薯	1	TCMS06048		TCMS01147	酸模	Rumex acetosa	Rumex acetosa	酸模	TCMS01147
Hemionitis pothifolia	7.69	Hemionitis pothifolia	宽羽线蕨	1	TCMS00636		TCMS01150	齿果酸模	Rumex dentatus	Rumex dentatus	齿果酸模	TCMS01150
Ardisia mamillata	7.68	Ardisia mamillata	虎舌红	1	TCMS04201		TCMS01152	戟叶酸模	Rumex hastatus	Rumex hastatus	戟叶酸模	TCMS01152
Gentiana dahurica	7.68	Gentiana dahurica	达乌里秦艽	1	TCMS04404		TCMS01153	羊蹄	Rumex japonicus	Rumex japonicus	羊蹄	TCMS01153
Rubus alceaefolius	7.68	Rubus alceaefolius	粗叶悬钩子	1	TCMS02395		TCMS05183	爆仗竹	Russelia equisetiformis	Russelia equisetiformis	爆仗竹	TCMS05183
Scrophularia ningpoensis	7.68	Scrophularia ningpoensis	玄参	1	TCMS05188		TCMS03089	芸香	Ruta graveolens	Ruta graveolens	芸香	TCMS03089
Clerodendrum cyrtophyllum	7.67	Clerodendrum cyrtophyllum	大青	1	TCMS04787		TCMS03235	四川清风藤	Sabia schumanniana	Sabia schumanniana	四川清风藤	TCMS03235
Zizania latifolia	7.66	Zizania latifolia	菰	1	TCMS06252		TCMS00755	叉子圆柏	Sabina vulgaris	Sabina vulgaris	叉子圆柏	TCMS00755
Kalanchoe spathulata	7.65	Kalanchoe spathulata	匙叶伽蓝菜	1	TCMS02098		TCMS06232	甜根子草	Saccharum spontaneum	Saccharum spontaneum	甜根子草	TCMS06232
Lygodium pinnatifidum	7.64	Lygodium pinnatifidum	曲轴海金沙	1	TCMS00410		TCMS01210	漆姑草	Sagina japonica	Sagina japonica	漆姑草	TCMS01210
Ophioglossum flexuosum	7.64	Ophioglossum flexuosum	曲轴海金沙	1	TCMS00410		TCMS03336	五层龙	Salacia prinoides	Salacia prinoides	五层龙	TCMS03336
Cyclea hainanensis	7.63	Cyclea hainanensis	铁藤	1	TCMS01708		TCMS00799	白柳	Salix alba	Salix alba	白柳	TCMS00799
Lycium halimifolium	7.63	Lycium halimifolium	宁夏枸杞	1	TCMS05074		TCMS01253	猪毛菜	Salsola collina	Salsola collina	猪毛菜	TCMS01253
Adina racemosa	7.62	Adina racemosa	鸡仔木	1	TCMS04599		TCMS04991	朱唇	Salvia coccinea	Salvia coccinea	朱唇	TCMS04991
Perilla frutescens var. acuta	7.62	Perilla frutescens var. acuta	野紫苏	1	TCMS04945		TCMS04995	胶质鼠尾草	Salvia glutinosa	Salvia glutinosa	胶质鼠尾草	TCMS04995
Lobelia chinensis	7.61	Lobelia chinensis	半边莲	1	TCMS05444		TCMS05001	丹参	Salvia miltiorrhiza	Salvia miltiorrhiza	丹参	TCMS05001
Lobelia radicans	7.61	Lobelia radicans	半边莲	1	TCMS05444		TCMS05002	荔枝草	Salvia plebeia	Salvia plebeia	荔枝草	TCMS05002
Allium ascalonicum	7.59	Allium ascalonicum	细香葱	1	TCMS05874		TCMS05004	黄埔鼠尾草	Salvia prionitis	Salvia prionitis	黄埔鼠尾草	TCMS05004
Psilotum nudum	7.59	Psilotum nudum	松叶蕨	1	TCMS00317		TCMS05005	粘毛鼠尾草	Salvia roborowskii	Salvia roborowskii	粘毛鼠尾草	TCMS05005
Alnus hirsuta	7.58	Alnus hirsuta	辽东桤木	1	TCMS00815		TCMS05008	三叶鼠尾草	Salvia trijuga	Salvia trijuga	三叶鼠尾草	TCMS05008
Alnus mandshurica	7.58	Alnus mandshurica	东北桤木	1	TCMS00813		TCMS05362	血满草	Sambucus adnata	Sambucus adnata	血满草	TCMS05362
Canarium bengalense	7.58	Canarium bengalense	方榄	1	TCMS03124		TCMS05363	陆英	Sambucus chinensis	Sambucus chinensis	陆英	TCMS05363
Lindera obtusiloba	7.58	Lindera obtusiloba	三桠乌药	1	TCMS01389		TCMS05366	西洋接骨木	Sambucus nigra	Sambucus nigra	西洋接骨木	TCMS05366
Lithospermum arvense	7.58	Lithospermum arvense	田紫草	1	TCMS04755		TCMS02440	地榆	Sanguisorba officinalis	Sanguisorba officinalis	地榆	TCMS02440
Maesa indica	7.58	Maesa indica	包疮叶	1	TCMS04218		TCMS06026	虎尾兰	Sansevieria trifasciata	Sansevieria trifasciata	虎尾兰	TCMS06026
Oldenlandia diffusa	7.58	Oldenlandia diffusa	白花蛇舌草	1	TCMS04638		TCMS01023	檀香	Santalum album	Santalum album	檀香	TCMS01023
Sphaerophysa salsula	7.58	Sphaerophysa salsula	苦马豆	1	TCMS02828		TCMS03224	无患子	Sapindus mukorossi	Sapindus mukorossi	无患子	TCMS03224
Ulmus parvifolia	7.58	Ulmus parvifolia	榔榆	1	TCMS00866		TCMS03026	乌桕	Sapium sebiferum	Sapium sebiferum	乌桕	TCMS03026
Zanthoxylum ovalifolium	7.58	Zanthoxylum ovalifolium	异叶花椒	1	TCMS03103		TCMS01802	草珊瑚	Sarcandra glabra	Sarcandra glabra	草珊瑚	TCMS01802
Polygonatum sibiricum	7.56	Polygonatum sibiricum	黄精	1	TCMS05962		TCMS01803	海南草珊瑚	Sarcandra hainanensis	Sarcandra hainanensis	海南草珊瑚	TCMS01803
Tricalysia dubia	7.56	Tricalysia dubia	狗骨柴	1	TCMS04691		TCMS03345	云南野扇花	Sarcococca coriacea	Sarcococca coriacea	云南野扇花	TCMS03345
Maackia chinensis	7.55	Maackia chinensis	马鞍树	1	TCMS02730		TCMS03345	云南野扇花	Sarcococca pruniformis	Sarcococca pruniformis	云南野扇花	TCMS03345
Vigna unguiculata	7.55	Vigna unguiculata	豇豆	1	TCMS02874		TCMS03344	野扇花	Sarcococca ruscifolia	Sarcococca ruscifolia	野扇花	TCMS03344
Embelia ribes	7.54	Embelia ribes	白花酸藤果	1	TCMS04213		TCMS03345	云南野扇花	Sarcococca wallichii	Sarcococca wallichii	云南野扇花	TCMS03345
Illicium dunnianum	7.53	Illicium dunnianum	红花八角	1	TCMS01331		TCMS03805	肉穗草	Sarcopyramis bodinieri	Sarcopyramis bodinieri	肉穗草	TCMS03805
Melilotus officinalis	7.53	Melilotus officinalis	黄香草木犀	1	TCMS02738		TCMS01694	大血藤	Sargentodoxa cuneata	Sargentodoxa cuneata	大血藤	TCMS01694
Aconitum episcopale	7.52	Aconitum episcopale	紫乌头	1	TCMS01448		TCMS01762	三白草	Saururus chinensis	Saururus chinensis	三白草	TCMS01762
Helleborus thibetanus	7.51	Helleborus thibetanus	铁筷子	1	TCMS01579		TCMS05665	泥胡菜	Saussurea carthamoides	Saussurea carthamoides	泥胡菜	TCMS05665
Allium sativum	7.5	Allium sativum	大蒜	1	TCMS05884		TCMS05745	心叶风毛菊	Saussurea cordifolia	Saussurea cordifolia	心叶风毛菊	TCMS05745
Asparagus setaceus	7.5	Asparagus setaceus	文竹	1	TCMS05901		TCMS05746	三角叶风毛菊	Saussurea deltoidea	Saussurea deltoidea	三角叶风毛菊	TCMS05746
Costus tonkinensis	7.5	Costus tonkinensis	光叶闭鞘姜	1	TCMS06409		TCMS05750	大苞雪莲花	Saussurea involucrata	Saussurea involucrata	大苞雪莲花	TCMS05750
Codium fragile	7.49	Codium fragile	刺松藻	1	TCMS00020		TCMS05535	木香	Saussurea lappa	Saussurea lappa	木香	TCMS05535
Marsilea quadrifolia	7.49	Marsilea quadrifolia	蘋	1	TCMS00705		TCMS05754	水母雪莲花	Saussurea medusa	Saussurea medusa	水母雪莲花	TCMS05754
Boerhavia diffusa	7.48	Boerhavia diffusa	黄细心	1	TCMS01161		TCMS05766	乌苏里风毛菊	Saussurea ussuriensis	Saussurea ussuriensis	乌苏里风毛菊	TCMS05766
Ipomoea digitata	7.48	Ipomoea digitata	七爪龙	1	TCMS04724		TCMS05414	窄叶蓝盆花	Scabiosa comosa	Scabiosa comosa	窄叶蓝盆花	TCMS05414
Ishige okamurae	7.48	Ishige okamurae	铁钉菜	1	TCMS00028		TCMS03959	鹅掌藤	Schefflera arboricola	Schefflera arboricola	鹅掌藤	TCMS03959
Pseudodrynaria coronans	7.48	Pseudodrynaria coronans	崖姜蕨	1	TCMS00701		TCMS03960	短序鹅掌柴	Schefflera bodinieri	Schefflera bodinieri	短序鹅掌柴	TCMS03960
Bixa orellana	7.47	Bixa orellana	红木	1	TCMS03627		TCMS03967	鹅掌柴	Schefflera octophylla	Schefflera octophylla	鹅掌柴	TCMS03967
Phaseolus lunatus	7.47	Phaseolus lunatus	金甲豆	1	TCMS02779		TCMS03970	密脉鹅掌柴	Schefflera venulosa	Schefflera venulosa	密脉鹅掌柴	TCMS03970
Wattakaka volubilis	7.47	Wattakaka volubilis	南山藤	1	TCMS04543		TCMS01318	二色五味子	Schisandra bicolor	Schisandra bicolor	二色五味子	TCMS01318
Anethum graveolens	7.45	Anethum graveolens	莳萝	1	TCMS03975		TCMS01319	五味子	Schisandra chinensis	Schisandra chinensis	五味子	TCMS01319
Clausena lansium	7.43	Clausena lansium	黄皮	1	TCMS03061		TCMS01321	金山五味子	Schisandra glaucescens	Schisandra glaucescens	金山五味子	TCMS01321
Litsea rubescens	7.43	Litsea rubescens	红叶木姜子	1	TCMS01401		TCMS01322	翼梗五味子	Schisandra henryi	Schisandra henryi	翼梗五味子	TCMS01322
Celastrus flagellaris	7.42	Celastrus flagellaris	刺南蛇藤	1	TCMS03270		TCMS01323	云南五味子	Schisandra henryi var. yunnanensis	Schisandra henryi var. yunnanensis	云南五味子	TCMS01323
Ferula feruloides	7.42	Ferula feruloides	多伞阿魏	1	TCMS04021		TCMS01324	披针叶五味子	Schisandra lancifolia	Schisandra lancifolia	披针叶五味子	TCMS01324
Ilex hainanensis	7.42	Ilex hainanensis	海南冬青	1	TCMS03259		TCMS01325	小花五味子	Schisandra micrantha	Schisandra micrantha	小花五味子	TCMS01325
Ipomoea alba	7.42	Ipomoea alba	月光花	1	TCMS04706		TCMS01326	合蕊五味子	Schisandra propinqua	Schisandra propinqua	合蕊五味子	TCMS01326
Lilium pumilum	7.42	Lilium pumilum	山丹	1	TCMS05945		TCMS01326	合蕊五味子	Schisandra propinqua var. intermedia	Schisandra propinqua var. intermedia	合蕊五味子	TCMS01326
Lindera megaphylla	7.41	Lindera megaphylla	黑壳楠	1	TCMS01387		TCMS01328	红花五味子	Schisandra rubriflora	Schisandra rubriflora	红花五味子	TCMS01328
Lindera oldhami	7.41	Lindera oldhami	黑壳楠	1	TCMS01387		TCMS01320	华中五味子	Schisandra sphenanthera	Schisandra sphenanthera	华中五味子	TCMS01320
Antidesma bunius	7.4	Antidesma bunius	五月茶	1	TCMS02929		TCMS06046	裂果薯	Schizocapsa plantaginea	Schizocapsa plantaginea	裂果薯	TCMS06046
Bolbostemma paniculatum	7.4	Bolbostemma paniculatum	假贝母	1	TCMS03661		TCMS05970	绵枣儿	Scilla scilloides	Scilla scilloides	绵枣儿	TCMS05970
Gleditsia horrida	7.4	Gleditsia horrida	皂荚	1	TCMS02663		TCMS00250	多根硬皮马勃	Scleroderma polyrhizum	Scleroderma polyrhizum	多根硬皮马勃	TCMS00250
Rubus parkeri	7.4	Rubus parkeri	乌泡子	1	TCMS02418		TCMS05184	野甘草	Scoparia dulcis	Scoparia dulcis	野甘草	TCMS05184
Acacia farnesiana	7.39	Acacia farnesiana	金合欢	1	TCMS02473		TCMS05187	丹东玄参	Scrophularia kakudensis	Scrophularia kakudensis	丹东玄参	TCMS05187
Belamcanda chinensis	7.39	Belamcanda chinensis	射干	1	TCMS06078		TCMS05188	玄参	Scrophularia ningpoensis	Scrophularia ningpoensis	玄参	TCMS05188
Delphinium anthriscifolium	7.39	Delphinium anthriscifolium	还亮草	1	TCMS01559		TCMS05017	半枝莲	Scutellaria barbata	Scutellaria barbata	半枝莲	TCMS05017
Rubia akane	7.39	Rubia akane	茜草	1	TCMS04684		TCMS05018	紫背黄芩	Scutellaria discolor	Scutellaria discolor	紫背黄芩	TCMS05018
Cleome viscosa	7.38	Cleome viscosa	黄花菜	1	TCMS02025		TCMS05017	半枝莲	Scutellaria rivularis	Scutellaria rivularis	半枝莲	TCMS05017
Dregea sinensis	7.38	Dregea sinensis	苦绳	1	TCMS04541		TCMS03170	蝉翼藤	Securidaca inappendiculata	Securidaca inappendiculata	蝉翼藤	TCMS03170
Dregea sinensis var. corrugata	7.38	Dregea sinensis var. corrugata	贯筋藤	1	TCMS04542		TCMS02113	费菜	Sedum aizoon	Sedum aizoon	费菜	TCMS02113
Endarachne binghamiae	7.38	Endarachne binghamiae	鹅肠菜	1	TCMS00030		TCMS02117	珠芽景天	Sedum bulbiferum	Sedum bulbiferum	珠芽景天	TCMS02117
Ferula sinkiangensis	7.38	Ferula sinkiangensis	新疆阿魏	1	TCMS04018		TCMS02124	佛甲草	Sedum lineare	Sedum lineare	佛甲草	TCMS02124
Lotus corniculatus	7.38	Lotus corniculatus	百脉根	1	TCMS02726		TCMS02124	佛甲草	Sedum obtuso-lineare	Sedum obtuso-lineare	佛甲草	TCMS02124
Tupidanthus calyptratus	7.38	Tupidanthus calyptratus	多蕊木	1	TCMS03973		TCMS02129	垂盆草	Sedum sarmentosum	Sedum sarmentosum	垂盆草	TCMS02129
Pseudostellaria heterophylla	7.37	Pseudostellaria heterophylla	孩儿参	1	TCMS01208		TCMS00341	薄叶卷柏	Selaginella delicatula	Selaginella delicatula	薄叶卷柏	TCMS00341
Rubus pinfaensis	7.37	Rubus pinfaensis	红毛悬钩子	1	TCMS02425		TCMS00342	深绿卷柏	Selaginella doederleinii	Selaginella doederleinii	深绿卷柏	TCMS00342
Akebia trifoliata var. australis	7.36	Akebia trifoliata var. australis	白木通	1	TCMS01687		TCMS00347	细叶卷柏	Selaginella labordei	Selaginella labordei	细叶卷柏	TCMS00347
Astilbe rivularis	7.36	Astilbe rivularis	溪畔落新妇	1	TCMS02135		TCMS00348	江南卷柏	Selaginella moellendorffii	Selaginella moellendorffii	江南卷柏	TCMS00348
Opuntia ficus-indica	7.36	Opuntia ficus-indica	梨果仙人掌	1	TCMS01290		TCMS00355	垫状卷柏	Selaginella pulvinata	Selaginella pulvinata	垫状卷柏	TCMS00355
Atalantia buxifolia	7.35	Atalantia buxifolia	酒饼簕	1	TCMS03040		TCMS00351	圆枝卷柏	Selaginella sanguinolenta	Selaginella sanguinolenta	圆枝卷柏	TCMS00351
Aristolochia kaempferi	7.33	Aristolochia kaempferi	大叶马兜铃	1	TCMS01815		TCMS00352	中华卷柏	Selaginella sinensis	Selaginella sinensis	中华卷柏	TCMS00352
Coriolus versicolor	7.33	Coriolus versicolor	彩绒革盖菌	1	TCMS00136		TCMS00354	卷柏	Selaginella tamariscina	Selaginella tamariscina	卷柏	TCMS00354
Ipomoea cairica	7.33	Ipomoea cairica	五爪金龙	1	TCMS04723		TCMS00357	翠云草	Selaginella uncinata	Selaginella uncinata	翠云草	TCMS00357
Ipomoea palmata	7.33	Ipomoea palmata	五爪金龙	1	TCMS04723		TCMS05771	羽叶千里光	Senecio argunensis	Senecio argunensis	羽叶千里光	TCMS05771
Chimonanthus praecox	7.32	Chimonanthus praecox	蜡梅	1	TCMS01352		TCMS05775	双花千里光	Senecio dianthus	Senecio dianthus	双花千里光	TCMS05775
Ferula ferulaeoides	7.32	Ferula ferulaeoides	多伞阿魏	1	TCMS04021		TCMS05776	红轮千里光	Senecio flammeus	Senecio flammeus	红轮千里光	TCMS05776
Macrocystis pyrifera	7.32	Macrocystis pyrifera	巨藻	1	TCMS00036		TCMS05782	森林千里光	Senecio nemorensis	Senecio nemorensis	森林千里光	TCMS05782
Magnolia denudata	7.32	Magnolia denudata	玉兰	1	TCMS01298		TCMS05786	千里光	Senecio scandens	Senecio scandens	千里光	TCMS05786
Rehmannia glutinosa f. huechingensis	7.32	Rehmannia glutinosa f. huechingensis	地黄	1	TCMS05181		TCMS05293	芝麻	Sesamum indicum	Sesamum indicum	芝麻	TCMS05293
Abrus pulchellus	7.31	Abrus pulchellus	美丽相思子	1	TCMS02469		TCMS02809	大花田菁	Sesbania grandiflora	Sesbania grandiflora	大花田菁	TCMS02809
Hemerocallis minor	7.31	Hemerocallis minor	小黄花菜	1	TCMS05936		TCMS06236	梁	Setaria italica	Setaria italica	梁	TCMS06236
Rhus verniciflua	7.31	Rhus verniciflua	漆树	1	TCMS03195		TCMS00102	竹黄	Shiraia bambusicola	Shiraia bambusicola	竹黄	TCMS00102
Anemone flaccida	7.3	Anemone flaccida	林荫银莲花	1	TCMS01488		TCMS03500	黄花稔	Sida acuta	Sida acuta	黄花稔	TCMS03500
Crataegus cuneata	7.3	Crataegus cuneata	野山楂	1	TCMS02275		TCMS05793	豨莶	Siegesbeckia orientalis	Siegesbeckia orientalis	豨莶	TCMS05793
Ustilago nuda	7.3	Ustilago nuda	麦散黑粉菌	1	TCMS00114		TCMS05796	水飞蓟	Silybum marianum	Silybum marianum	水飞蓟	TCMS05796
Didymocarpus hedyotideus	7.29	Didymocarpus hedyotideus	耳草长蒴苦苣苔	1	TCMS05311		TCMS05563	羽裂蟹甲草	Sinacalia tangutica	Sinacalia tangutica	羽裂蟹甲草	TCMS05563
Chlorella pyrenoidosa	7.28	Chlorella pyrenoidosa	蛋白核小球藻	1	TCMS00008		TCMS02077	白芥	Sinapis alba	Sinapis alba	白芥	TCMS02077
Eleutherococcus senticosus	7.28	Eleutherococcus senticosus	刺五加	1	TCMS03906		TCMS01350	夏蜡梅	Sinocalycanthus chinensis	Sinocalycanthus chinensis	夏蜡梅	TCMS01350
Erythrina arborescens	7.28	Erythrina arborescens	乔木刺桐	1	TCMS02647		TCMS01720	青藤	Sinomenium acutum	Sinomenium acutum	青藤	TCMS01720
Lophura armata	7.28	Lophura armata	树状软骨藻	1	TCMS00083		TCMS01684	桃儿七	Sinopodophyllum emodi	Sinopodophyllum emodi	桃儿七	TCMS01684
Rhododendron molle	7.28	Rhododendron molle	羊踯躅	1	TCMS04157		TCMS03684	罗汉果	Siraitia grosvenorii	Siraitia grosvenorii	罗汉果	TCMS03684
Salvia coccinea	7.28	Salvia coccinea	朱唇	1	TCMS04991		TCMS02063	播娘蒿	Sisymbrium sophia	Sisymbrium sophia	播娘蒿	TCMS02063
Allium victorialis	7.26	Allium victorialis	茖葱	1	TCMS05888		TCMS05974	菝葜	Smilax china	Smilax china	菝葜	TCMS05974
Schefflera octophylla	7.26	Schefflera octophylla	鹅掌柴	1	TCMS03967		TCMS05979	黑果菝葜	Smilax glauco-china	Smilax glauco-china	黑果菝葜	TCMS05979
Aralia decaisneana	7.25	Aralia decaisneana	黄毛楤木	1	TCMS03919		TCMS05986	牛尾菜	Smilax riparia	Smilax riparia	牛尾菜	TCMS05986
Aster alpinus	7.25	Aster alpinus	高山紫菀	1	TCMS05519		TCMS05988	华东菝葜	Smilax sieboldii	Smilax sieboldii	华东菝葜	TCMS05988
Lysimachia clethroides	7.25	Lysimachia clethroides	虎尾珍珠菜	1	TCMS04240		TCMS05106	牛茄子	Solanum aculeatissimum	Solanum aculeatissimum	牛茄子	TCMS05106
Rubus parvifolius	7.25	Rubus parvifolius	茅莓	1	TCMS02420		TCMS05100	少花龙葵	Solanum americanum	Solanum americanum	少花龙葵	TCMS05100
Rumex japonicus	7.25	Rumex japonicus	羊蹄	1	TCMS01153		TCMS05103	珊瑚豆	Solanum capsicastrum	Solanum capsicastrum	珊瑚豆	TCMS05103
Salvia plebeia	7.25	Salvia plebeia	荔枝草	1	TCMS05002		TCMS05103	珊瑚豆	Solanum diflorum	Solanum diflorum	珊瑚豆	TCMS05103
Sedum lineare	7.25	Sedum lineare	佛甲草	1	TCMS02124		TCMS05091	欧白英	Solanum dulcamara	Solanum dulcamara	欧白英	TCMS05091
Sedum obtuso-lineare	7.25	Sedum obtuso-lineare	佛甲草	1	TCMS02124		TCMS05101	海南茄	Solanum hainanense	Solanum hainanense	海南茄	TCMS05101
Youngia japonica	7.25	Youngia japonica	黄鹌菜	1	TCMS05850		TCMS05093	刺天茄	Solanum indicum	Solanum indicum	刺天茄	TCMS05093
Clausena excavata	7.24	Clausena excavata	假黄皮	1	TCMS03060		TCMS05098	喀西茄	Solanum khasianum	Solanum khasianum	喀西茄	TCMS05098
Echinochloa crusgalli	7.24	Echinochloa crusgalli	稗	1	TCMS06175		TCMS05076	番茄	Solanum lycopersicum	Solanum lycopersicum	番茄	TCMS05076
Clausena lenis	7.23	Clausena lenis	光滑黄皮	1	TCMS03062		TCMS05095	白英	Solanum lyratum	Solanum lyratum	白英	TCMS05095
Lindera strychnifolia	7.22	Lindera strychnifolia	乌药	1	TCMS01379		TCMS05096	乳茄	Solanum mammosum	Solanum mammosum	乳茄	TCMS05096
Mussaenda pubescens	7.22	Mussaenda pubescens	玉叶金花	1	TCMS04665		TCMS05097	茄	Solanum melongena	Solanum melongena	茄	TCMS05097
Achillea wilsoniana	7.21	Achillea wilsoniana	云南蓍	1	TCMS05461		TCMS05099	龙葵	Solanum nigrum	Solanum nigrum	龙葵	TCMS05099
Androsace umbellata	7.21	Androsace umbellata	点地梅	1	TCMS04231		TCMS05102	珊瑚樱	Solanum pseudo-capsicum	Solanum pseudo-capsicum	珊瑚樱	TCMS05102
Anisomeles indica	7.21	Anisomeles indica	广防风	1	TCMS04874		TCMS05105	旋花茄	Solanum spirale	Solanum spirale	旋花茄	TCMS05105
Aster indicus	7.21	Aster indicus	马兰	1	TCMS05690		TCMS05106	牛茄子	Solanum surattense	Solanum surattense	牛茄子	TCMS05106
Codonopsis tangshen	7.21	Codonopsis tangshen	川党参	1	TCMS05436		TCMS05107	水茄	Solanum torvum	Solanum torvum	水茄	TCMS05107
Damnacanthus indicus	7.21	Damnacanthus indicus	虎刺	1	TCMS04616		TCMS05108	马铃薯	Solanum tuberosum	Solanum tuberosum	马铃薯	TCMS05108
Litchi chinensis	7.21	Litchi chinensis	荔枝	1	TCMS03221		TCMS05109	假烟叶树	Solanum verbascifolium	Solanum verbascifolium	假烟叶树	TCMS05109
Lobaria isidiosa	7.21	Lobaria isidiosa	裂芽肺衣	1	TCMS00256		TCMS05110	黄果茄	Solanum xanthocarpum	Solanum xanthocarpum	黄果茄	TCMS05110
Lobaria kurokawae	7.21	Lobaria kurokawae	光肺衣	1	TCMS00255		TCMS05799	毛果一枝黄花	Solidago virgaurea	Solidago virgaurea	毛果一枝黄花	TCMS05799
Lysimachia davurica	7.21	Lysimachia davurica	黄连花	1	TCMS04242		TCMS05801	续断菊	Sonchus asper	Sonchus asper	续断菊	TCMS05801
Phellinus torulosus	7.21	Phellinus torulosus	簇毛木层孔菌	1	TCMS00153		TCMS05803	苦苣菜	Sonchus oleraceus	Sonchus oleraceus	苦苣菜	TCMS05803
Rabdosia longituba	7.21	Rabdosia longituba	长管香茶菜	1	TCMS04973		TCMS05801	续断菊	Sonchus oleraceus var. asper	Sonchus oleraceus var. asper	续断菊	TCMS05801
Sorbus tianschanica	7.21	Sorbus tianschanica	天山花楸	1	TCMS02452		TCMS03755	杯萼海桑	Sonneratia alba	Sonneratia alba	杯萼海桑	TCMS03755
Acronychia pedunculata	7.2	Acronychia pedunculata	山油柑	1	TCMS03038		TCMS03756	海桑	Sonneratia caseolaris	Sonneratia caseolaris	海桑	TCMS03756
Bladhia japonica	7.2	Bladhia japonica	平地木	1	TCMS04198		TCMS02815	苦豆子	Sophora alopecuroides	Sophora alopecuroides	苦豆子	TCMS02815
Fissistigma bracteolatum	7.2	Fissistigma bracteolatum	多苞瓜馥木	1	TCMS01343		TCMS02816	白刺花	Sophora davidii	Sophora davidii	白刺花	TCMS02816
Gomphrena globosa	7.2	Gomphrena globosa	千日红	1	TCMS01280		TCMS02817	苦参	Sophora flavescens	Sophora flavescens	苦参	TCMS02817
Panax quinquefolius	7.2	Panax quinquefolius	西洋参	1	TCMS03952		TCMS02818	槐	Sophora japonica	Sophora japonica	槐	TCMS02818
Paris polyphylla var. chinensis	7.2	Paris polyphylla var. chinensis	华重楼	1	TCMS05955		TCMS02819	砂生槐	Sophora moorcroftiana	Sophora moorcroftiana	砂生槐	TCMS02819
Tithonia diversifolia	7.2	Tithonia diversifolia	肿柄菊	1	TCMS05826		TCMS02821	越南槐	Sophora subprostrata	Sophora subprostrata	越南槐	TCMS02821
Ardisia arborescens	7.19	Ardisia arborescens	小乔木紫金牛	1	TCMS04178		TCMS02821	越南槐	Sophora tonkinensis	Sophora tonkinensis	越南槐	TCMS02821
Artemisia eriopoda	7.19	Artemisia eriopoda	南牡蒿	1	TCMS05503		TCMS02816	白刺花	Sophora viciifolia	Sophora viciifolia	白刺花	TCMS02816
Convolvulus arvensis	7.19	Convolvulus arvensis	田旋花	1	TCMS04713		TCMS02452	天山花楸	Sorbus tianschanica	Sorbus tianschanica	天山花楸	TCMS02452
Desmos cochinchinensis	7.19	Desmos cochinchinensis	假鹰爪	1	TCMS01341		TCMS06242	高粱	Sorghum vulgare	Sorghum vulgare	高粱	TCMS06242
Ilex chinensis	7.19	Ilex chinensis	冬青	1	TCMS03263		TCMS01599	黄三七	Souliea vaginata	Souliea vaginata	黄三七	TCMS01599
Kalanchoe pinnata	7.19	Kalanchoe pinnata	落地生根	1	TCMS02091		TCMS06331	黑三棱	Sparganium stoloniferum	Sparganium stoloniferum	黑三棱	TCMS06331
Lactuca tatarica	7.19	Lactuca tatarica	蒙山莴苣	1	TCMS05701		TCMS02828	苦马豆	Sphaerophysa salsula	Sphaerophysa salsula	苦马豆	TCMS02828
Diploclisia glaucescens	7.18	Diploclisia glaucescens	苍白秤钩风	1	TCMS01713		TCMS00290	泥炭藓	Sphagnum palustre	Sphagnum palustre	泥炭藓	TCMS00290
Eupatorium japonicum	7.18	Eupatorium japonicum	单叶佩兰	1	TCMS05644		TCMS05809	金钮扣	Spilanthes acmella	Spilanthes acmella	金钮扣	TCMS05809
Lycium barbarum	7.18	Lycium barbarum	宁夏枸杞	1	TCMS05074		TCMS05809	金钮扣	Spilanthes paniculata	Spilanthes paniculata	金钮扣	TCMS05809
Rumex hastatus	7.18	Rumex hastatus	戟叶酸模	1	TCMS01152		TCMS01255	菠菜	Spinacia oleracea	Spinacia oleracea	菠菜	TCMS01255
Cladonia gracilis	7.17	Cladonia gracilis	细石蕊	1	TCMS00261		TCMS02456	粉花绣线菊	Spiraea japonica	Spiraea japonica	粉花绣线菊	TCMS02456
Curcuma aeruginosa	7.17	Curcuma aeruginosa	莪术	1	TCMS06410		TCMS06565	绶草	Spiranthes sinensis	Spiranthes sinensis	绶草	TCMS06565
Cynanchum paniculatum	7.17	Cynanchum paniculatum	徐长卿	1	TCMS04527		TCMS00001	钝顶螺旋藻	Spirulina platensis	Spirulina platensis	钝顶螺旋藻	TCMS00001
Glochidion sphaerogynum	7.17	Glochidion sphaerogynum	山柑算盘子	1	TCMS02993		TCMS05035	华水苏	Stachys chinensis	Stachys chinensis	华水苏	TCMS05035
Gymnema yunnanense	7.17	Gymnema yunnanense	云南匙羹藤	1	TCMS04551		TCMS03612	喜马拉雅旌节花	Stachyurus himalaicus	Stachyurus himalaicus	喜马拉雅旌节花	TCMS03612
Phaseolus angularis	7.17	Phaseolus angularis	赤豆	1	TCMS02873		TCMS01696	野木瓜	Stauntonia chinensis	Stauntonia chinensis	野木瓜	TCMS01696
Phytolacca esculenta	7.17	Phytolacca esculenta	商陆	1	TCMS01159		TCMS01697	那藤	Stauntonia hexaphylla	Stauntonia hexaphylla	那藤	TCMS01697
Senecio dianthus	7.17	Senecio dianthus	双花千里光	1	TCMS05775		TCMS01223	叉歧繁缕	Stellaria dichotoma	Stellaria dichotoma	叉歧繁缕	TCMS01223
Senecio nemorensis	7.17	Senecio nemorensis	森林千里光	1	TCMS05782		TCMS01224	银柴胡	Stellaria dichotoma var. lanceolata	Stellaria dichotoma var. lanceolata	银柴胡	TCMS01224
Viburnum betulifolium	7.17	Viburnum betulifolium	桦叶荚蒾	1	TCMS05369		TCMS01230	云南繁缕	Stellaria yunnanensis	Stellaria yunnanensis	云南繁缕	TCMS01230
Erigeron annuus	7.16	Erigeron annuus	一年蓬	1	TCMS05637		TCMS03550	瑞香狼毒	Stellera chamaejasme	Stellera chamaejasme	瑞香狼毒	TCMS03550
Incarvillea mairei	7.16	Incarvillea mairei	鸡肉参	1	TCMS05227		TCMS04582	须药藤	Stelmatocrypton khasianum	Stelmatocrypton khasianum	须药藤	TCMS04582
Aralia cordata	7.15	Aralia cordata	食用土当归	1	TCMS03915		TCMS06017	蔓生百部	Stemona japonica	Stemona japonica	蔓生百部	TCMS06017
Cassia nomame	7.15	Cassia nomame	豆茶决明	1	TCMS02566		TCMS06016	直立百部	Stemona sessilifolia	Stemona sessilifolia	直立百部	TCMS06016
Cheiranthus cheiri	7.15	Cheiranthus cheiri	桂竹香	1	TCMS02052		TCMS06018	对叶百部	Stemona tuberosa	Stemona tuberosa	对叶百部	TCMS06018
Chrysanthemum cinerariifolium	7.15	Chrysanthemum cinerariifolium	除虫菊	1	TCMS05737		TCMS01724	一文钱	Stephania delavayi	Stephania delavayi	一文钱	TCMS01724
Curculigo orchioides	7.15	Curculigo orchioides	仙茅	1	TCMS06044		TCMS01726	地不容	Stephania epigaea	Stephania epigaea	地不容	TCMS01726
Curcuma longa	7.15	Curcuma longa	姜黄	1	TCMS06414		TCMS01733	桐叶千金藤	Stephania hernandifolia	Stephania hernandifolia	桐叶千金藤	TCMS01733
Cynanchum bungei	7.15	Cynanchum bungei	戟叶牛皮消	1	TCMS04515		TCMS01734	千金藤	Stephania japonica	Stephania japonica	千金藤	TCMS01734
Dahlia variabilis	7.15	Dahlia variabilis	大丽花	1	TCMS05615		TCMS01743	台湾千金藤	Stephania sasakii	Stephania sasakii	台湾千金藤	TCMS01743
Parabarium huaitingii	7.15	Parabarium huaitingii	毛杜仲藤	1	TCMS04483		TCMS01744	汝兰	Stephania sinica	Stephania sinica	汝兰	TCMS01744
Paris verticillata	7.15	Paris verticillata	北重楼	1	TCMS05958		TCMS01747	粉防己	Stephania tetrandra	Stephania tetrandra	粉防己	TCMS01747
Apocynum venetum	7.14	Apocynum venetum	罗布麻	1	TCMS04458		TCMS03533	家麻树	Sterculia foetida	Sterculia foetida	家麻树	TCMS03533
Caragana rosea	7.14	Caragana rosea	红花锦鸡儿	1	TCMS02554		TCMS05245	马蓝	Strobilanthes cusia	Strobilanthes cusia	马蓝	TCMS05245
Caulophyllum robustum	7.14	Caulophyllum robustum	红毛七	1	TCMS01656		TCMS04491	羊角拗	Strophanthus divaricatus	Strophanthus divaricatus	羊角拗	TCMS04491
Cerastium arvense	7.14	Cerastium arvense	田野卷耳	1	TCMS01183		TCMS04389	马钱	Strychnos nux-vomica	Strychnos nux-vomica	马钱	TCMS04389
Ilex pedunculosa	7.14	Ilex pedunculosa	长梗冬青	1	TCMS03260		TCMS04390	长籽马钱	Strychnos wallichiana	Strychnos wallichiana	长籽马钱	TCMS04390
Melastoma candidum	7.14	Melastoma candidum	野牡丹	1	TCMS03781		TCMS04313	玉铃花	Styrax obassia	Styrax obassia	玉铃花	TCMS04313
Sisymbrium sophia	7.14	Sisymbrium sophia	播娘蒿	1	TCMS02063		TCMS04310	越南安息香	Styrax tonkinensis	Styrax tonkinensis	越南安息香	TCMS04310
Smilax glauco-china	7.14	Smilax glauco-china	黑果菝葜	1	TCMS05979		TCMS04435	青叶胆	Swertia mileensis	Swertia mileensis	青叶胆	TCMS04435
Solanum americanum	7.14	Solanum americanum	少花龙葵	1	TCMS05100		TCMS04442	紫红獐牙菜	Swertia punicea	Swertia punicea	紫红獐牙菜	TCMS04442
Solanum indicum	7.14	Solanum indicum	刺天茄	1	TCMS05093		TCMS04318	光叶山矾	Symplocos lancifolia	Symplocos lancifolia	光叶山矾	TCMS04318
Acacia pennata	7.13	Acacia pennata	羽叶金合欢	1	TCMS02474		TCMS04320	白檀	Symplocos paniculata	Symplocos paniculata	白檀	TCMS04320
Ammannia baccifera	7.13	Ammannia baccifera	水苋菜	1	TCMS03701		TCMS04321	四川山矾	Symplocos setchuensis	Symplocos setchuensis	四川山矾	TCMS04321
Bombax ceiba	7.13	Bombax ceiba	木棉	1	TCMS03510		TCMS03743	丁香	Syzygium aromaticum	Syzygium aromaticum	丁香	TCMS03743
Caragana microphylla	7.13	Caragana microphylla	小叶锦鸡儿	1	TCMS02553		TCMS03753	洋蒲桃	Syzygium samarangense	Syzygium samarangense	洋蒲桃	TCMS03753
Conocephalum supradecompositum	7.13	Conocephalum supradecompositum	小蛇苔	1	TCMS00287		TCMS04471	药用狗牙花	Tabernaemontana bovina	Tabernaemontana bovina	药用狗牙花	TCMS04471
Crotalaria pallida	7.13	Crotalaria pallida	猪屎豆	1	TCMS02592		TCMS04470	广西狗牙花	Tabernaemontana corymbosa	Tabernaemontana corymbosa	广西狗牙花	TCMS04470
Dendrobium loddigesii	7.13	Dendrobium loddigesii	美花石斛	1	TCMS06490		TCMS04467	狗牙花	Tabernaemontana divaricata	Tabernaemontana divaricata	狗牙花	TCMS04467
Dischidia esquirolii	7.13	Dischidia esquirolii	金瓜核	1	TCMS04538		TCMS06047	箭根薯	Tacca chantrieri	Tacca chantrieri	箭根薯	TCMS06047
Herpetospermum caudigerum	7.13	Herpetospermum caudigerum	波棱瓜	1	TCMS03673		TCMS06047	箭根薯	Tacca esquirolii	Tacca esquirolii	箭根薯	TCMS06047
Hypoestes purpurea	7.13	Hypoestes purpurea	枪刀药	1	TCMS05262		TCMS06047	箭根薯	Tacca minor	Tacca minor	箭根薯	TCMS06047
Lamium amplexicaule	7.13	Lamium amplexicaule	宝盖草	1	TCMS04896		TCMS06046	裂果薯	Tacca plantaginea	Tacca plantaginea	裂果薯	TCMS06046
Laurus nobilis	7.13	Laurus nobilis	月桂	1	TCMS01378		TCMS02829	葫芦茶	Tadehagi triquetrum	Tadehagi triquetrum	葫芦茶	TCMS02829
Ligularia nelumbifolia	7.13	Ligularia nelumbifolia	莲叶橐吾	1	TCMS05721		TCMS05817	万寿菊	Tagetes erecta	Tagetes erecta	万寿菊	TCMS05817
Liriodendron tulipifera	7.13	Liriodendron tulipifera	北美鹅掌楸	1	TCMS01293		TCMS05818	孔雀草	Tagetes patula	Tagetes patula	孔雀草	TCMS05818
Litsea glutinosa	7.13	Litsea glutinosa	潺槁树	1	TCMS01398		TCMS03632	柽柳	Tamarix chinensis	Tamarix chinensis	柽柳	TCMS03632
Lysimachia heterogenea	7.13	Lysimachia heterogenea	黑腺珍珠菜	1	TCMS04254		TCMS05820	蒲公英	Taraxacum mongolicum	Taraxacum mongolicum	蒲公英	TCMS05820
Lysimachia patungensis	7.13	Lysimachia patungensis	巴东过路黄	1	TCMS04264		TCMS00766	东北红豆杉	Taxus cuspidata	Taxus cuspidata	东北红豆杉	TCMS00766
Mentha spicata	7.13	Mentha spicata	留兰香	1	TCMS04918		TCMS04816	柚木	Tectona grandis	Tectona grandis	柚木	TCMS04816
Mimosa pudica	7.13	Mimosa pudica	含羞草	1	TCMS02754		TCMS02832	灰叶	Tephrosia purpurea	Tephrosia purpurea	灰叶	TCMS02832
Oenanthe javanica	7.13	Oenanthe javanica	水芹	1	TCMS04068		TCMS03722	三果木	Terminalia arjuna	Terminalia arjuna	三果木	TCMS03722
Piper kadsura	7.13	Piper kadsura	风藤	1	TCMS01779		TCMS03724	榄仁树	Terminalia catappa	Terminalia catappa	榄仁树	TCMS03724
Pithecellobium clypearia	7.13	Pithecellobium clypearia	猴耳环	1	TCMS02786		TCMS03725	诃子	Terminalia chebula	Terminalia chebula	诃子	TCMS03725
Pittosporum illicioides	7.13	Pittosporum illicioides	海金子	1	TCMS02227		TCMS01920	厚皮香	Ternstroemia gymnanthera	Ternstroemia gymnanthera	厚皮香	TCMS01920
Polygala caudata	7.13	Polygala caudata	尾叶远志	1	TCMS03150		TCMS03069	楝叶吴茱萸	Tetradium glabrifolium	Tetradium glabrifolium	楝叶吴茱萸	TCMS03069
Polygonum flaccidum	7.13	Polygonum flaccidum	辣蓼	1	TCMS01100		TCMS03971	通脱木	Tetrapanax papyriferus	Tetrapanax papyriferus	通脱木	TCMS03971
Rabdosia lophanthoides	7.13	Rabdosia lophanthoides	线纹香茶菜	1	TCMS04980		TCMS01600	高山唐松草	Thalictrum alpinum	Thalictrum alpinum	高山唐松草	TCMS01600
Ranunculus sceleratus	7.13	Ranunculus sceleratus	石龙芮	1	TCMS01595		TCMS01612	高原唐松草	Thalictrum cultratum	Thalictrum cultratum	高原唐松草	TCMS01612
Spilanthes paniculata	7.13	Spilanthes paniculata	金钮扣	1	TCMS05809		TCMS01604	偏翅唐松草	Thalictrum delavayi	Thalictrum delavayi	偏翅唐松草	TCMS01604
Strobilanthes cusia	7.13	Strobilanthes cusia	马蓝	1	TCMS05245		TCMS01605	大叶唐松草	Thalictrum faberi	Thalictrum faberi	大叶唐松草	TCMS01605
Styrax obassia	7.13	Styrax obassia	玉铃花	1	TCMS04313		TCMS01616	黄唐松草	Thalictrum flavum	Thalictrum flavum	黄唐松草	TCMS01616
Tagetes patula	7.13	Tagetes patula	孔雀草	1	TCMS05818		TCMS01609	香唐松草	Thalictrum foetidum	Thalictrum foetidum	香唐松草	TCMS01609
Toona sinensis	7.13	Toona sinensis	香椿	1	TCMS03142		TCMS01613	多叶唐松草	Thalictrum foliolosum	Thalictrum foliolosum	多叶唐松草	TCMS01613
Torreya grandis	7.13	Torreya grandis	榧	1	TCMS00767		TCMS01607	华东唐松草	Thalictrum fortunei	Thalictrum fortunei	华东唐松草	TCMS01607
Colocasia esculenta	7.12	Colocasia esculenta	芋	1	TCMS06296		TCMS01626	短梗箭头唐松草	Thalictrum simplex	Thalictrum simplex	短梗箭头唐松草	TCMS01626
Oxytropis myriophylla	7.12	Oxytropis myriophylla	多叶棘豆	1	TCMS02772		TCMS01626	短梗箭头唐松草	Thalictrum simplex var. brevipes	Thalictrum simplex var. brevipes	短梗箭头唐松草	TCMS01626
Aristolochia manshuriensis	7.11	Aristolochia manshuriensis	木通马兜铃	1	TCMS01819		TCMS01628	展枝唐松草	Thalictrum squarrosum	Thalictrum squarrosum	展枝唐松草	TCMS01628
Artocarpus hypargyreus	7.11	Artocarpus hypargyreus	白桂木	1	TCMS00872		TCMS01621	东亚唐松草	Thalictrum thunbergii	Thalictrum thunbergii	东亚唐松草	TCMS01621
Bauhinia variegata	7.11	Bauhinia variegata	羊蹄甲	1	TCMS02523		TCMS00124	莲座革菌	Thelephora vialis	Thelephora vialis	莲座革菌	TCMS00124
Clematis montana	7.11	Clematis montana	绣球藤	1	TCMS01543		TCMS02836	披针叶黄华	Thermopsis lanceolata	Thermopsis lanceolata	披针叶黄华	TCMS02836
Dendrobium fimbriatum	7.11	Dendrobium fimbriatum	流苏金石斛	1	TCMS06494		TCMS04492	黄花夹竹桃	Thevetia peruviana	Thevetia peruviana	黄花夹竹桃	TCMS04492
Dicranopteris linearis	7.11	Dicranopteris linearis	铁芒萁	1	TCMS00403		TCMS00751	侧柏	Thuja orientalis	Thuja orientalis	侧柏	TCMS00751
Gomphocarpus fruticosus	7.11	Gomphocarpus fruticosus	钉头果	1	TCMS04545		TCMS04615	流苏子	Thysanospermum diffusum	Thysanospermum diffusum	流苏子	TCMS04615
Indigofera suffruticosa	7.11	Indigofera suffruticosa	野青树	1	TCMS02704		TCMS05826	肿柄菊	Tithonia diversifolia	Tithonia diversifolia	肿柄菊	TCMS05826
Kalopanax septemlobus	7.11	Kalopanax septemlobus	刺楸	1	TCMS03940		TCMS03092	飞龙掌血	Toddalia asiatica	Toddalia asiatica	飞龙掌血	TCMS03092
Knoxia corymbosa	7.11	Knoxia corymbosa	红大戟	1	TCMS04652		TCMS03140	红椿	Toona ciliata	Toona ciliata	红椿	TCMS03140
Koelreuteria paniculata	7.11	Koelreuteria paniculata	栾树	1	TCMS03220		TCMS03142	香椿	Toona sinensis	Toona sinensis	香椿	TCMS03142
Leontice robustum	7.11	Leontice robustum	红毛七	1	TCMS01656		TCMS00767	榧	Torreya grandis	Torreya grandis	榧	TCMS00767
Papaver rhoeas	7.11	Papaver rhoeas	虞美人	1	TCMS02012		TCMS00768	云南榧树	Torreya yunnanensis	Torreya yunnanensis	云南榧树	TCMS00768
Pinus taiwanensis	7.11	Pinus taiwanensis	黄山松	1	TCMS00730		TCMS04458	罗布麻	Trachomitum venetum	Trachomitum venetum	罗布麻	TCMS04458
Piper longum	7.11	Piper longum	荜茇	1	TCMS01781		TCMS05827	蒜叶婆罗门参	Tragopogon porrifolius	Tragopogon porrifolius	蒜叶婆罗门参	TCMS05827
Rumex dentatus	7.11	Rumex dentatus	齿果酸模	1	TCMS01150		TCMS00165	东方栓菌	Trametes orientalis	Trametes orientalis	东方栓菌	TCMS00165
Sapindus mukorossi	7.11	Sapindus mukorossi	无患子	1	TCMS03224		TCMS03710	菱	Trapa bispinosa	Trapa bispinosa	菱	TCMS03710
Sedum aizoon	7.11	Sedum aizoon	费菜	1	TCMS02113		TCMS00861	山黄麻	Trema orientalis	Trema orientalis	山黄麻	TCMS00861
Sonneratia alba	7.11	Sonneratia alba	杯萼海桑	1	TCMS03755		TCMS02910	蒺藜	Tribulus terrestris	Tribulus terrestris	蒺藜	TCMS02910
Dictamnus angustifolius	7.1	Dictamnus angustifolius	狭叶白鲜	1	TCMS03064		TCMS04691	狗骨柴	Tricalysia dubia	Tricalysia dubia	狗骨柴	TCMS04691
Euphorbia thymifolia	7.1	Euphorbia thymifolia	千根草	1	TCMS02979		TCMS03143	老虎楝	Trichilia connaroides	Trichilia connaroides	老虎楝	TCMS03143
Garcinia oligantha	7.1	Garcinia oligantha	单花山竹子	1	TCMS01930		TCMS00192	松口蘑	Tricholoma matsutake	Tricholoma matsutake	松口蘑	TCMS00192
Hericium erinaceus	7.1	Hericium erinaceus	猴头菌	1	TCMS00128		TCMS03691	王瓜	Trichosanthes cucumeroides	Trichosanthes cucumeroides	王瓜	TCMS03691
Hydnum erinaceus	7.1	Hydnum erinaceus	猴头菌	1	TCMS00128		TCMS03693	栝楼	Trichosanthes kirilowii	Trichosanthes kirilowii	栝楼	TCMS03693
Juncus bufonius	7.1	Juncus bufonius	小灯心草	1	TCMS06109		TCMS03694	中华栝楼	Trichosanthes rosthornii	Trichosanthes rosthornii	中华栝楼	TCMS03694
Leucas aspera	7.1	Leucas aspera	蜂巢草	1	TCMS04906		TCMS02840	白车轴草	Trifolium repens	Trifolium repens	白车轴草	TCMS02840
Mappianthus iodoides	7.1	Mappianthus iodoides	定心藤	1	TCMS03348		TCMS02843	胡卢巴	Trigonella foenum-graecum	Trigonella foenum-graecum	胡卢巴	TCMS02843
Saussurea involucrata	7.1	Saussurea involucrata	大苞雪莲花	1	TCMS05750		TCMS05997	吉林延龄草	Trillium kamtschaticum	Trillium kamtschaticum	吉林延龄草	TCMS05997
Vitex cannabifolia	7.1	Vitex cannabifolia	牡荆	1	TCMS04819		TCMS05996	延龄草	Trillium tschonoskii	Trillium tschonoskii	延龄草	TCMS05996
Adenostemma lavenia	7.09	Adenostemma lavenia	下田菊	1	TCMS05465		TCMS03330	昆明山海棠	Tripterygium hypoglaucum	Tripterygium hypoglaucum	昆明山海棠	TCMS03330
Alisma plantago-aquatica var. orientale	7.09	Alisma plantago-aquatica var. orientale	泽泻	1	TCMS05855		TCMS03331	东北雷公藤	Tripterygium regelii	Tripterygium regelii	东北雷公藤	TCMS03331
Annona reticulata	7.09	Annona reticulata	牛心番荔枝	1	TCMS01338		TCMS03332	雷公藤	Tripterygium wilfordii	Tripterygium wilfordii	雷公藤	TCMS03332
Anredera cordifolia	7.09	Anredera cordifolia	葵薯藤	1	TCMS01174		TCMS06250	小麦	Triticum aestivum	Triticum aestivum	小麦	TCMS06250
Cayratia japonica	7.09	Cayratia japonica	乌蔹莓	1	TCMS03404		TCMS03468	刺蒴麻	Triumfetta bartramia	Triumfetta bartramia	刺蒴麻	TCMS03468
Crataegus pinnatifida var. major	7.09	Crataegus pinnatifida var. major	山里红	1	TCMS02282		TCMS05111	龙珠	Tubocapsicum anomalum	Tubocapsicum anomalum	龙珠	TCMS05111
Crotalaria sessiliflora	7.09	Crotalaria sessiliflora	野百合	1	TCMS02593		TCMS03973	多蕊木	Tupidanthus calyptratus	Tupidanthus calyptratus	多蕊木	TCMS03973
Lentinus lepideus	7.09	Lentinus lepideus	洁丽香菇	1	TCMS00172		TCMS06001	开口箭	Tupistra chinensis	Tupistra chinensis	开口箭	TCMS06001
Rabdosia adenantha	7.09	Rabdosia adenantha	腺花香茶菜	1	TCMS04962		TCMS06004	弯蕊开口箭	Tupistra wattii	Tupistra wattii	弯蕊开口箭	TCMS06004
Rabdosia rubescens	7.09	Rabdosia rubescens	碎米桠	1	TCMS04977		TCMS03145	杜楝	Turraea pubescens	Turraea pubescens	杜楝	TCMS03145
Citrus limonia	7.08	Citrus limonia	黎檬	1	TCMS03053		TCMS05829	款冬	Tussilago farfara	Tussilago farfara	款冬	TCMS05829
Pulsatilla dahurica	7.08	Pulsatilla dahurica	兴安白头翁	1	TCMS01587		TCMS04589	三分丹	Tylophora atrofolliculata	Tylophora atrofolliculata	三分丹	TCMS04589
Bulbophyllum odoratissimum	7.07	Bulbophyllum odoratissimum	密花石豆兰	1	TCMS06449		TCMS04591	人参娃儿藤	Tylophora kerri	Tylophora kerri	人参娃儿藤	TCMS04591
Fortunella margarita	7.07	Fortunella margarita	金橘	1	TCMS03075		TCMS04591	人参娃儿藤	Tylophora kerrii	Tylophora kerrii	人参娃儿藤	TCMS04591
Gracilaria verrucosa	7.07	Gracilaria verrucosa	真江蓠	1	TCMS00072		TCMS06335	宽叶香蒲	Typha latifolia	Typha latifolia	宽叶香蒲	TCMS06335
Lindera aggregata	7.07	Lindera aggregata	乌药	1	TCMS01379		TCMS00863	春榆	Ulmus davidiana var. japonica	Ulmus davidiana var. japonica	春榆	TCMS00863
Paeonia albiflora	7.07	Paeonia albiflora	芍药	1	TCMS01860		TCMS00866	榔榆	Ulmus parvifolia	Ulmus parvifolia	榔榆	TCMS00866
Sophora flavescens	7.07	Sophora flavescens	苦参	1	TCMS02817		TCMS00867	榆树	Ulmus pumila	Ulmus pumila	榆树	TCMS00867
Abacopteris penangiana	7.06	Abacopteris penangiana	披针新月蕨	1	TCMS00528		TCMS00019	裂片石莼	Ulva fasciata	Ulva fasciata	裂片石莼	TCMS00019
Aconitum kongboense	7.06	Aconitum kongboense	工布乌头	1	TCMS01456		TCMS00017	石莼	Ulva lactuca	Ulva lactuca	石莼	TCMS00017
Anaphalis lactea	7.06	Anaphalis lactea	乳白香青	1	TCMS05487		TCMS00018	孔石莼	Ulva pertusa	Ulva pertusa	孔石莼	TCMS00018
Angelica glauca	7.06	Angelica glauca	灰绿叶当归	1	TCMS03984		TCMS00268	红腹石耳	Umbilicaria hypococcinea	Umbilicaria hypococcinea	红腹石耳	TCMS00268
Aralia japonica	7.06	Aralia japonica	八角金盘	1	TCMS03936		TCMS04694	钩藤	Uncaria rhynchophylla	Uncaria rhynchophylla	钩藤	TCMS04694
Artemisia hedinii	7.06	Artemisia hedinii	臭蒿	1	TCMS05504		TCMS04695	华钩藤	Uncaria sinensis	Uncaria sinensis	华钩藤	TCMS04695
Cacalia hastata	7.06	Cacalia hastata	山尖子	1	TCMS05561		TCMS00035	裙带菜	Undaria pinnatifida	Undaria pinnatifida	裙带菜	TCMS00035
Camellia oleifera	7.06	Camellia oleifera	油茶	1	TCMS01898		TCMS02848	美花兔尾草	Uraria picta	Uraria picta	美花兔尾草	TCMS02848
Canavalia ensiformis	7.06	Canavalia ensiformis	洋刀豆	1	TCMS02545		TCMS00279	长松萝	Usnea longissima	Usnea longissima	长松萝	TCMS00279
Clerodendrum indicum	7.06	Clerodendrum indicum	长管大青	1	TCMS04789		TCMS00098	稻绿核菌	Ustilaginoidea virens	Ustilaginoidea virens	稻绿核菌	TCMS00098
Coriaria nepalensis	7.06	Coriaria nepalensis	马桑	1	TCMS03171		TCMS00113	玉米黑粉菌	Ustilago maydis	Ustilago maydis	玉米黑粉菌	TCMS00113
Gentiana barbata	7.06	Gentiana barbata	扁蕾	1	TCMS04419		TCMS00114	麦散黑粉菌	Ustilago nuda	Ustilago nuda	麦散黑粉菌	TCMS00114
Glossogyne tenuifolia	7.06	Glossogyne tenuifolia	鹿角草	1	TCMS05651		TCMS01314	异型南五味子	Uvaria heteroclita	Uvaria heteroclita	异型南五味子	TCMS01314
Hypericum patulum	7.06	Hypericum patulum	金丝梅	1	TCMS01943		TCMS01231	麦蓝菜	Vaccaria segetalis	Vaccaria segetalis	麦蓝菜	TCMS01231
Korthalsella japonica	7.06	Korthalsella japonica	栗寄生	1	TCMS01032		TCMS04167	乌饭树	Vaccinium bracteatum	Vaccinium bracteatum	乌饭树	TCMS04167
Mosla chinensis	7.06	Mosla chinensis	华荠苧	1	TCMS04925		TCMS04175	越橘	Vaccinium vitis-idaea	Vaccinium vitis-idaea	越橘	TCMS04175
Phlegmariurus fordii	7.06	Phlegmariurus fordii	华南马尾杉	1	TCMS00323		TCMS05403	缬草	Valeriana officinalis	Valeriana officinalis	缬草	TCMS05403
Prunus mume	7.06	Prunus mume	梅	1	TCMS02244		TCMS05405	宽叶缬草	Valeriana officinalis var. latifolia	Valeriana officinalis var. latifolia	宽叶缬草	TCMS05405
Rubus niveus	7.06	Rubus niveus	红泡刺藤	1	TCMS02416		TCMS03385	翼核果	Ventilago leiocarpa	Ventilago leiocarpa	翼核果	TCMS03385
Solanum spirale	7.06	Solanum spirale	旋花茄	1	TCMS05105		TCMS06011	兴安藜芦	Veratrum dahuricum	Veratrum dahuricum	兴安藜芦	TCMS06011
Solidago virgaurea	7.06	Solidago virgaurea	毛果一枝黄花	1	TCMS05799		TCMS06012	毛叶藜芦	Veratrum grandiflorum	Veratrum grandiflorum	毛叶藜芦	TCMS06012
Spirulina platensis	7.06	Spirulina platensis	钝顶螺旋藻	1	TCMS00001		TCMS06005	黑紫藜芦	Veratrum japonicum	Veratrum japonicum	黑紫藜芦	TCMS06005
Vernonia cumingiana	7.06	Vernonia cumingiana	毒根斑鸠菊	1	TCMS05834		TCMS06006	阿尔泰藜芦	Veratrum lobelianum	Veratrum lobelianum	阿尔泰藜芦	TCMS06006
Vitis labrusca	7.06	Vitis labrusca	酒葡萄	1	TCMS03444		TCMS06010	毛穗藜芦	Veratrum maackii	Veratrum maackii	毛穗藜芦	TCMS06010
Androsace septentrionalis	7.05	Androsace septentrionalis	北点地梅	1	TCMS04230		TCMS06008	藜芦	Veratrum nigrum	Veratrum nigrum	藜芦	TCMS06008
Microcos paniculata	7.05	Microcos paniculata	破布叶	1	TCMS03461		TCMS06013	狭叶藜芦	Veratrum stenophyllum	Veratrum stenophyllum	狭叶藜芦	TCMS06013
Nauclea officinalis	7.05	Nauclea officinalis	乌檀	1	TCMS04667		TCMS06014	大理藜芦	Veratrum taliense	Veratrum taliense	大理藜芦	TCMS06014
Sparganium stoloniferum	7.05	Sparganium stoloniferum	黑三棱	1	TCMS06331		TCMS05198	毛蕊花	Verbascum thapsus	Verbascum thapsus	毛蕊花	TCMS05198
Anaphalis sinica	7.04	Anaphalis sinica	香青	1	TCMS05490		TCMS04817	马鞭草	Verbena officinalis	Verbena officinalis	马鞭草	TCMS04817
Aristolochia tuberosa	7.04	Aristolochia tuberosa	背蛇生	1	TCMS01824		TCMS05830	驱虫斑鸠菊	Vernonia anthelmintica	Vernonia anthelmintica	驱虫斑鸠菊	TCMS05830
Carissa spinarum	7.04	Carissa spinarum	假虎刺	1	TCMS04460		TCMS05832	夜香牛	Vernonia cinerea	Vernonia cinerea	夜香牛	TCMS05832
Cleistocalyx operculatus	7.04	Cleistocalyx operculatus	水翁	1	TCMS03729		TCMS05834	毒根斑鸠菊	Vernonia cumingiana	Vernonia cumingiana	毒根斑鸠菊	TCMS05834
Cynomorium songaricum	7.04	Cynomorium songaricum	锁阳	1	TCMS03853		TCMS05199	北水苦荬	Veronica anagallis-aquatica	Veronica anagallis-aquatica	北水苦荬	TCMS05199
Hedyotis diffusa	7.04	Hedyotis diffusa	白花蛇舌草	1	TCMS04638		TCMS05369	桦叶荚蒾	Viburnum betulifolium	Viburnum betulifolium	桦叶荚蒾	TCMS05369
Juglans mandshurica	7.04	Juglans mandshurica	核桃楸	1	TCMS00783		TCMS05370	水红木	Viburnum cylindricum	Viburnum cylindricum	水红木	TCMS05370
Lagochilus leiacanthus	7.04	Lagochilus leiacanthus	光刺兔唇花	1	TCMS04892		TCMS05371	荚蒾	Viburnum dilatatum	Viburnum dilatatum	荚蒾	TCMS05371
Limnophila rugosa	7.04	Limnophila rugosa	大叶石龙尾	1	TCMS05134		TCMS05382	珊瑚树	Viburnum odoratissimum	Viburnum odoratissimum	珊瑚树	TCMS05382
Nardostachys chinensis	7.04	Nardostachys chinensis	甘松	1	TCMS05393		TCMS05384	欧洲荚蒾	Viburnum opulus	Viburnum opulus	欧洲荚蒾	TCMS05384
Periploca forrestii	7.04	Periploca forrestii	西南杠柳	1	TCMS04577		TCMS02856	蚕豆	Vicia faba	Vicia faba	蚕豆	TCMS02856
Picrorhiza kurroa	7.04	Picrorhiza kurroa	胡黄连	1	TCMS05178		TCMS02865	大巢菜	Vicia sativa	Vicia sativa	大巢菜	TCMS02865
Saussurea cordifolia	7.04	Saussurea cordifolia	心叶风毛菊	1	TCMS05745		TCMS02873	赤豆	Vigna angularis	Vigna angularis	赤豆	TCMS02873
Senecio scandens	7.04	Senecio scandens	千里光	1	TCMS05786		TCMS02874	豇豆	Vigna unguiculata	Vigna unguiculata	豇豆	TCMS02874
Stachys chinensis	7.04	Stachys chinensis	华水苏	1	TCMS05035		TCMS04461	长春花	Vinca rosea	Vinca rosea	长春花	TCMS04461
Uncaria sinensis	7.04	Uncaria sinensis	华钩藤	1	TCMS04695		TCMS03597	台湾堇菜	Viola formosana	Viola formosana	台湾堇菜	TCMS03597
Vaccinium vitis-idaea	7.04	Vaccinium vitis-idaea	越橘	1	TCMS04175		TCMS03603	香堇菜	Viola odorata	Viola odorata	香堇菜	TCMS03603
Viola yedoensis	7.04	Viola yedoensis	紫花地丁	1	TCMS03605		TCMS03608	三色堇	Viola tricolor	Viola tricolor	三色堇	TCMS03608
Aconitum naviculare	7.03	Aconitum naviculare	船盔乌头	1	TCMS01460		TCMS03605	紫花地丁	Viola yedoensis	Viola yedoensis	紫花地丁	TCMS03605
Ampelopsis japonica	7.03	Ampelopsis japonica	白蔹	1	TCMS03399		TCMS01053	卵叶槲寄生	Viscum album	Viscum album	卵叶槲寄生	TCMS01053
Asparagus lucidus	7.03	Asparagus lucidus	天门冬	1	TCMS05896		TCMS01057	扁枝槲寄生	Viscum articulatum	Viscum articulatum	扁枝槲寄生	TCMS01057
Combretum yunnanensis	7.03	Combretum yunnanensis	云南风车子	1	TCMS03719		TCMS01054	槲寄生	Viscum coloratum	Viscum coloratum	槲寄生	TCMS01054
Delphinium yunnanense	7.03	Delphinium yunnanense	云南翠雀花	1	TCMS01566		TCMS04819	牡荆	Vitex cannabifolia	Vitex cannabifolia	牡荆	TCMS04819
Euchresta strigillosa	7.03	Euchresta strigillosa	伏毛山豆根	1	TCMS02648		TCMS04818	黄荆	Vitex negundo	Vitex negundo	黄荆	TCMS04818
Indigofera tinctoria	7.03	Indigofera tinctoria	木蓝	1	TCMS02706		TCMS03438	山葡萄	Vitis amurensis	Vitis amurensis	山葡萄	TCMS03438
Paullinia japonica	7.03	Paullinia japonica	白蔹	1	TCMS03399		TCMS03440	桦叶葡萄	Vitis betulifolia	Vitis betulifolia	桦叶葡萄	TCMS03440
Polemonium coeruleum	7.03	Polemonium coeruleum	花荵	1	TCMS04698		TCMS03444	酒葡萄	Vitis labrusca	Vitis labrusca	酒葡萄	TCMS03444
Pteroxygonum giraldii	7.03	Pteroxygonum giraldii	翼蓼	1	TCMS01134		TCMS03448	葡萄	Vitis vinifera	Vitis vinifera	葡萄	TCMS03448
Sarcopyramis bodinieri	7.03	Sarcopyramis bodinieri	肉穗草	1	TCMS03805		TCMS00193	草菇	Volvariella volvacea	Volvariella volvacea	草菇	TCMS00193
Stellaria yunnanensis	7.03	Stellaria yunnanensis	云南繁缕	1	TCMS01230		TCMS03535	蛇婆子	Waltheria americana	Waltheria americana	蛇婆子	TCMS03535
Thalictrum simplex var. brevipes	7.03	Thalictrum simplex var. brevipes	短梗箭头唐松草	1	TCMS01626		TCMS04543	南山藤	Wattakaka volubilis	Wattakaka volubilis	南山藤	TCMS04543
Arisaema decipiens	7.02	Arisaema decipiens	奇异南星	1	TCMS06284		TCMS03554	南岭荛花	Wikstroemia indica	Wikstroemia indica	南岭荛花	TCMS03554
Artabotrys hexapetalus	7.02	Artabotrys hexapetalus	鹰爪花	1	TCMS01340		TCMS02881	紫藤	Wisteria sinensis	Wisteria sinensis	紫藤	TCMS02881
Corydalis saxicola	7.02	Corydalis saxicola	石生黄堇	1	TCMS01984		TCMS03709	虾子花	Woodfordia fruticosa	Woodfordia fruticosa	虾子花	TCMS03709
Crotalaria juncea	7.02	Crotalaria juncea	菽麻	1	TCMS02591		TCMS00563	东方狗脊蕨	Woodwardia orientalis	Woodwardia orientalis	东方狗脊蕨	TCMS00563
Desmotrichum fimbriatum	7.02	Desmotrichum fimbriatum	流苏金石斛	1	TCMS06494		TCMS04499	毛倒吊笔	Wrightia tomentosa	Wrightia tomentosa	毛倒吊笔	TCMS04499
Hypecoum leptocarpum	7.02	Hypecoum leptocarpum	节裂角茴香	1	TCMS01997		TCMS05847	苍耳	Xanthium sibiricum	Xanthium sibiricum	苍耳	TCMS05847
Michelia champaca	7.02	Michelia champaca	黄兰	1	TCMS01311		TCMS05847	苍耳	Xanthium strumarium	Xanthium strumarium	苍耳	TCMS05847
Rubus coreanus	7.02	Rubus coreanus	插田泡	1	TCMS02402		TCMS03225	文冠果	Xanthoceras sorbifolia	Xanthoceras sorbifolia	文冠果	TCMS03225
Sargentodoxa cuneata	7.02	Sargentodoxa cuneata	大血藤	1	TCMS01694		TCMS05849	黄樱菊	Xanthopappus subacaulis	Xanthopappus subacaulis	黄樱菊	TCMS05849
Thalictrum delavayi	7.02	Thalictrum delavayi	偏翅唐松草	1	TCMS01604		TCMS05850	黄鹌菜	Youngia japonica	Youngia japonica	黄鹌菜	TCMS05850
Aconitum barbatum var. puberulum	7.01	Aconitum barbatum var. puberulum	牛扁	1	TCMS01432		TCMS06028	凤尾兰丝	Yucca gloriosa	Yucca gloriosa	凤尾兰丝	TCMS06028
Tylophora atrofolliculata	7.01	Tylophora atrofolliculata	三分丹	1	TCMS04589		TCMS03095	樗叶花椒	Zanthoxylum ailanthoides	Zanthoxylum ailanthoides	樗叶花椒	TCMS03095
Citrus aurantium var. amara	7	Citrus aurantium var. amara	玳玳花	1	TCMS03046		TCMS03097	竹叶椒	Zanthoxylum armatum	Zanthoxylum armatum	竹叶椒	TCMS03097
Drymaria cordata	7	Drymaria cordata	荷莲豆草	1	TCMS01190		TCMS03111	两面针	Zanthoxylum nitidum	Zanthoxylum nitidum	两面针	TCMS03111
Ferula fukanensis	7	Ferula fukanensis	阜康阿魏	1	TCMS04019		TCMS03103	异叶花椒	Zanthoxylum ovalifolium	Zanthoxylum ovalifolium	异叶花椒	TCMS03103
Jasminum lanceolarium	7	Jasminum lanceolarium	清香藤	1	TCMS04342		TCMS03101	青椒	Zanthoxylum schinifolium	Zanthoxylum schinifolium	青椒	TCMS03101
Limonium sinense	7	Limonium sinense	补血草	1	TCMS04296		TCMS03114	野花椒	Zanthoxylum simulans	Zanthoxylum simulans	野花椒	TCMS03114
Polygonum aviculare	7	Polygonum aviculare	萹蓄	1	TCMS01079		TCMS06251	玉蜀黍	Zea mays	Zea mays	玉蜀黍	TCMS06251
Pyrrosia sheareri	7	Pyrrosia sheareri	庐山石韦	1	TCMS00689		TCMS06252	菰	Zizania latifolia	Zizania latifolia	菰	TCMS06252
Schisandra propinqua var. intermedia	7	Schisandra propinqua var. intermedia	合蕊五味子	1	TCMS01326		TCMS05056	唇香草	Ziziphora clinopodioides	Ziziphora clinopodioides	唇香草	TCMS05056
Senecio flammeus	7	Senecio flammeus	红轮千里光	1	TCMS05776		TCMS03386	枣	Ziziphus jujuba	Ziziphus jujuba	枣	TCMS03386
Uraria picta	7	Uraria picta	美花兔尾草	1	TCMS02848		TCMS03387	酸枣	Ziziphus jujuba var. spinosa	Ziziphus jujuba var. spinosa	酸枣	TCMS03387
							TCMS03388	滇刺枣	Ziziphus mauritiana	Ziziphus mauritiana	滇刺枣	TCMS03388

## Sheet: Sheet3
Table S4: The prediction efficacy of medicinal plants for T2DM
Rank	Latin Name	PE
1	Hypericum perforatum	1777.81
2	Ganoderma lucidum	1560.05
3	Holarrhena antidysenterica	1147.22
4	Celastrus orbiculatus	1089.44
5	Murraya euchrestifolia	1066.97
6	Melia azedarach	980.47
7	Datura metel	894.36
8	Ficus microcarpa	837.65
9	Tripterygium wilfordii	785.3
10	Pachysandra terminalis	740.38
11	Calendula officinalis	729.77
12	Vitis vinifera	719.77
13	Melia toosendan	711.49
14	Mangifera indica	677.08
15	Piper nigrum	667.41
16	Solanum dulcamara	667.12
17	Garcinia hanburyi	641.41
18	Momordica charantia	632.37
19	Lantana camara	625.64
20	Ceriops tagal	623.13
21	Calophyllum inophyllum	615.13
22	Nerium oleander	603.07
23	Solanum tuberosum	595.03
24	Ginkgo biloba	582.12
25	Polypodium niponicum	570.75
26	Lycopodium complanatum	562.65
27	Physalis alkekengi	561.55
28	Fritillaria thunbergii	548.07
29	Morus alba	536.56
30	Capsicum annuum	532.98
31	Agave americana	528.88
32	Huperzia serrata	528.55
33	Calotropis gigantea	520.56
34	Ixeris chinensis	512.75
35	Physalis angulata	507.52
36	Lycopodium serratum	507.01
37	Trichosanthes kirilowii	493.04
38	Picris hieracioides	492.41
39	Helianthus annuus	490.08
40	Zea mays	485.16
41	Betula platyphylla	484.17
42	Daemonorops draco	481.47
43	Lycopersicon esculentum	472.21
44	Polypodium vulgare	452.56
45	Rubia cordifolia	440.85
46	Lemmaphyllum microphyllum	436.36
47	Cocculus trilobus	426.4
48	Fritillaria delavayi	410.87
49	Veratrum lobelianum	403.01
50	Kadsura longipedunculata	399.78
51	Adiantum caudatum	391
52	Bruguiera cylindrica	389.04
53	Diospyros kaki	387.41
54	Schisandra chinensis	383.37
55	Yucca gloriosa	377.81
56	Fritillaria ussuriensis	360.75
57	Glycyrrhiza glabra	355.25
58	Panax ginseng	354.1
59	Kadsura coccinea	353.19
60	Rhizophora mucronata	351.01
61	Lactuca indica	346.14
62	Physalis alkekengi var. francheti	342.6
63	Phaseolus max	337.88
64	Chrysanthemum morifolium	337.24
65	Carica papaya	334.94
66	Selaginella tamariscina	327.42
67	Euphorbia kansui	326.69
68	Juglans regia	322.23
69	Euphorbia antiquorum	319.39
70	Schisandra lancifolia	318.36
71	Artocarpus heterophyllus	317.62
72	Boswellia carterii	316.18
73	Vitis amurensis	308.78
74	Ganoderma applanatum	307.22
75	Cocculus sarmentosus	307.21
76	Veratrum grandiflorum	306.63
77	Pseudolarix kaempferi	305.37
78	Stephania japonica	304.93
79	Stemona tuberosa	304.75
80	Aster tataricus	303.82
81	Adiantum pedatum	300.31
82	Artemisia annua	298.18
83	Nicandra physaloides	297.58
84	Cucumis sativus	295.97
85	Casuarina equisetifolia	291.46
86	Cinchona ledgeriana	289.05
87	Phaseolus vulgaris	286.93
88	Eriobotrya japonica	285.7
89	Citrus reticulata	281.11
90	Marsdenia formosana	275.06
91	Pinus massoniana	272.34
92	Ampelopsis brevipedunculata	266.64
93	Cucumis melo	265.64
94	Clerodendrum fragrans	262.94
95	Salacia prinoides	261.38
96	Sophora alopecuroides	260.54
97	Tribulus terrestris	258.45
98	Fritillaria verticillata var. thunbergii	257.38
99	Agave sisalana	257.16
100	Veratrum nigrum	256.64
101	Lycopodium chinense	254.96
102	Camellia japonica	254.74
103	Incarvillea sinensis	251.67
104	Schisandra propinqua	248.48
105	Rhus javanica	248.24
106	Cocculus laurifolius	246.83
107	Lycopodium clavatum	241.41
108	Pachysandra axillaris	240.47
109	Fagopyrum esculentum	239.43
110	Myrica rubra	238.22
111	Cycas revoluta	237.88
112	Lycopodium phlegmaria	235.5
113	Jatropha curcas	234.38
114	Eucalyptus camaldulensis	234.35
115	Fomes officinalis	234.09
116	Kadsura heteroclita	233.43
117	Selaginella moellendorffii	233.29
118	Pisolithus tinctorius	233.02
119	Sophora tonkinensis	229.62
120	Physalis minima	227.13
121	Dryobalanops aromatica	226.13
122	Myrtus tomentosa	224.85
123	Rhodomyrtus tomentosa	224.85
124	Solanum torvum	223.15
125	Hunteria zeylanica	222.92
126	Veratrum dahuricum	220.3
127	Adiantum capillus-veneris	219.55
128	Glycosmis citrifolia	219.16
129	Catharanthus roseus	218.84
130	Caltha palustris	218.16
131	Daphne odora	217.73
132	Viola tricolor	214.3
133	Nicotiana tabacum	210.51
134	Digitalis purpurea	210.47
135	Ipomoea batatas	209.68
136	Claviceps purpurea	208.02
137	Solanum nigrum	206.38
138	Gynura japonica	206.08
139	Betula ermanii	205.29
140	Pieris japonica	204.26
141	Digitalis lanata	203.31
142	Toona ciliata	203.13
143	Adiantum monochlamys	203.03
144	Lyonia ovalifolia	202.54
145	Cimicifuga foetida	201.49
146	Citrus sinensis	199.26
147	Tripterygium hypoglaucum	198.87
148	Excoecaria agallocha	198.28
149	Chloranthus japonicus	197.15
150	Larix amabilis	196.9
151	Oryza sativa	196.75
152	Poncirus trifoliata	196.04
153	Tabernaemontana divaricata	194.64
154	Rubia yunnanensis	194.6
155	Chamaenerion angustifolium	193.88
156	Ocimum basilicum	192.86
157	Cordyceps sinensis	192.77
158	Alstonia scholaris	191.99
159	Citrus aurantium	191.8
160	Polyporus umbellatus	191.67
161	Celastrus hypoleucus	191.23
162	Cimicifuga simplex	191.03
163	Aglaia odorata	190.44
164	Aphanamixis grandifolia	189.79
165	Dryopteris crassirhizoma	189.24
166	Daphne genkwa	186.32
167	Diospyros lotus	185.67
168	Pittosporum tobira	183.43
169	Ophiopogon japonicus	182.93
170	Poria cocos	182.8
171	Prunella vulgaris	182.53
172	Tectona grandis	181.67
173	Selaginella delicatula	180.85
174	Lonicera japonica	179.94
175	Psidium guajava	179.81
176	Euphorbia royleana	179.24
177	Triticum aestivum	177.97
178	Papaver somniferum	177.16
179	Selaginella uncinata	176.93
180	Glyptostrobus pensilis	176.6
181	Tripterygium regelii	176.4
182	Datura innoxia	176.36
183	Caesalpinia crista	176.19
184	Panax japonicus	175.89
185	Gynostemma pentaphyllum	175.73
186	Hippophae rhamnoides	175.23
187	Fritillaria hupehensis	173.49
188	Glycyrrhiza uralensis	170.93
189	Aconitum coreanum	170.36
190	Anemarrhena asphodeloides	168.89
191	Trigonella foenum-graecum	163.69
192	Solanum capsicastrum	162.47
193	Cimicifuga acerina	161.73
194	Litsea sericea	161.42
195	Camellia sinensis	161.12
196	Sambucus nigra	160.7
197	Alisma orientale	160.56
198	Phellodendron amurense	160.19
199	Solanum lyratum	159.4
200	Isodon rubescens	158.27
201	Ligularia fischeri	158.15
202	Polypodium virginianum	156.94
203	Punica granatum	155.13
204	Kadsura peltigera	154.32
205	Musa sapientum	154.08
206	Artemisia argyi	154.06
207	Eucalyptus globulus	152.89
208	Fritillaria unibracteata	151.98
209	Annona squamosa	151.27
210	Caragana sinica	149.27
211	Davallia mariesii	149.09
212	Maackia amurensis	147.77
213	Vernonia anthelmintica	147.31
214	Asparagus officinalis	146.78
215	Amorpha fruticosa	146.76
216	Euphorbia tirucalli	146.45
217	Scoparia dulcis	146.34
218	Caragana chamlagu	145.78
219	Capsicum anomalum	144.12
220	Tubocapsicum anomalum	144.12
221	Glochidion eriocarpum	143.92
222	Dioscorea collettii	143.26
223	Cunninghamia lanceolata	143.09
224	Thalictrum thunbergii	142.53
225	Abrus precatorius	142.08
226	Cocculus orbiculatus	141.38
227	Spilanthes acmella	140.98
228	Sophora davidii	140.91
229	Ulva pertusa	140.88
230	Schisandra rubriflora	140.5
231	Aloe vera	139.78
232	Phyllanthus flexuosus	139.29
233	Zanthoxylum ailanthoides	138.89
234	Sanguisorba officinalis	138.88
235	Manihot esculenta	138.68
236	Salvia glutinosa	138.68
237	Gentiana scabra	138.54
238	Pisum sativum	138.4
239	Viburnum cylindricum	138.35
240	Schisandra sphenanthera	137.65
241	Melaleuca leucadendron	137.61
242	Celastrus articulatus	134.63
243	Edgeworthia chrysantha	134.1
244	Lemmaphyllum microphyllum var. obovatum	133.42
245	Veratrum taliense	133.19
246	Asclepias fruticosa	132.91
247	Epimedium koreanum	132.78
248	Asclepias curassavica	131.81
249	Dioscorea batatas	131.65
250	Stephania tetrandra	131.21
251	Lycium chinense	131.12
252	Saussurea lappa	131.01
253	Inula britannica	130.42
254	Rosmarinus officinalis	130.15
255	Stemona sessilifolia	129.53
256	Selaginella doederleinii	129.22
257	Phyllanthus reticulatus	128.61
258	Cassia occidentalis	128.22
259	Tagetes erecta	127.61
260	Centella asiatica	126.17
261	Parthenocissus laetevirens	125.74
262	Salvia roborowskii	125.42
263	Euphorbia esula	124.85
264	Euchresta tubulosa	124.74
265	Cajanus cajan	124.63
266	Polygonum bistorta	124.45
267	Sapium sebiferum	124.31
268	Malus pumila	124.12
269	Sophora subprostrata	124.11
270	Armillaria mellea	123.21
271	Chloranthus spicatus	123.13
272	Picrasma quassioides	122.65
273	Vicia sativa	121.2
274	Cucurbita moschata	120.64
275	Fomes fomentarius	120.26
276	Eucalyptus tereticornis	119.96
277	Solanum mammosum	119.94
278	Podocarpus macrophyllus	118.09
279	Glycyrrhiza inflata	118.04
280	Glycine max	118.03
281	Cedrela sinensis	117.22
282	Abies chensiensis	116.93
283	Terminalia arjuna	116.92
284	Barringtonia racemosa	116.8
285	Phlomis umbrosa	116.5
286	Helminthostachys zeylanica	116.2
287	Nerium indicum	116.15
288	Alpinia katsumadai	115.78
289	Isodon japonicus	115.76
290	Bruguiera gymnorrhiza	115.4
291	Carthamus tinctorius	115.39
292	Paeonia lactiflora	115.16
293	Erythrina variegata	114.11
294	Daphne acutiloba	112.41
295	Taxus cuspidata	111.75
296	Cannabis sativa	111.4
297	Euphorbia helioscopia	111.07
298	Cudrania tricuspidata	110.54
299	Thevetia peruviana	110.52
300	Hypericum erectum	110.38
301	Euchresta japonica	109.92
302	Quercus glauca	109.85
303	Pongamia glabra	109.78
304	Fomitopsis pinicola	109.7
305	Dioscorea tenuipes	109.65
306	Paris polyphylla	109.61
307	Cicer arietinum	109.56
308	Cichorium intybus	109.51
309	Parthenocissus tricuspidata	109.35
310	Verbascum thapsus	109.24
311	Eupatorium cannabinum	109.12
312	Lycopodium cernuum	108.72
313	Viburnum opulus	107.47
314	Baeckea frutescens	107.26
315	Spinacia oleracea	107.01
316	Rauvolfia verticillata	106.02
317	Solanum xanthocarpum	105.06
318	Euphorbia fischeriana	104.72
319	Allium chinense	104.25
320	Fokienia hodginsii	103.93
321	Trichosanthes cucumeroides	103.73
322	Stephania sasakii	103.64
323	Benincasa cerifera	103.42
324	Pyrethrum tatsienense	102.93
325	Agave americana var. marginata	102.66
326	Marchantia polymorpha	102.6
327	Stephania hernandifolia	102.59
328	Cordyline stricta	102.57
329	Perilla frutescens	102.19
330	Ailanthus altissima	102.02
331	Petasites tricholobus	101.59
332	Quercus myrsinaefolia	100.61
333	Piptanthus nanus	100.56
334	Reineckea carnea	100.53
335	Citrus medica	100.44
336	Bauhinia purpurea	100.2
337	Pseudolarix amabilis	98.45
338	Solanum verbascifolium	97.83
339	Fritillaria pallidiflora	96.98
340	Sophora viciifolia	95.91
341	Saussurea deltoidea	95.63
342	Davallia divaricata	95.44
343	Lagenaria siceraria	95.27
344	Pyrrosia lingua	95
345	Phlegmariurus phlegmaria	94.94
346	Phellinus igniarius	94.7
347	Sterculia foetida	94.7
348	Garcinia multiflora	94.55
349	Lentinus edodes	94.36
350	Tussilago farfara	93.87
351	Aster ageratoides	93.86
352	Mesua ferrea	93.65
353	Lycopodium japonicum	93.54
354	Moghania philippinensis	93.16
355	Prunus persica	93.04
356	Costus speciosus	92.93
357	Forsythia suspensa	91.94
358	Solanum khasianum	90.89
359	Farfugium japonicum	90.8
360	Angelica dahurica	90.24
361	Eclipta alba	89.83
362	Arenaria kansuensis	89.03
363	Daucus carota	88.89
364	Inula japonica	88.73
365	Uncaria rhynchophylla	88.56
366	Sansevieria trifasciata	88.44
367	Sarcococca coriacea	88.4
368	Foeniculum vulgare	88.34
369	Murraya exotica	88.22
370	Rosa laevigata	88.19
371	Tetrapanax papyriferus	88.11
372	Ficus religiosa	87.95
373	Morinda citrifolia	87.95
374	Pongamia pinnata	87.92
375	Averrhoa carambola	87.81
376	Cyathea spinulosa	87.65
377	Stemona japonica	87.53
378	Dioscorea nipponica	87.49
379	Ternstroemia gymnanthera	87.47
380	Ixeridium gracile	87.42
381	Liquidambar formosana	87.22
382	Inula cappa	87.1
383	Actinidia polygama	87.04
384	Centipeda minima	87.04
385	Flammulina velutipes	86.95
386	Astraeus hygrometricus	86.88
387	Arctium lappa	86.81
388	Vernonia cinerea	86.75
389	Periploca sepium	85.94
390	Berchemia floribunda	83.57
391	Scilla scilloides	83.29
392	Panax notoginseng	83.26
393	Ficus fistulosa	82.7
394	Rubus ellipticus	82.13
395	Rubus ellipticus var. obcordatus	82.13
396	Delonix regia	82.07
397	Euphorbia milii	81.94
398	Brucea javanica	81.4
399	Terminalia chebula	81.26
400	Helianthus tuberosus	81.21
401	Agave americana var. variegata	81.03
402	Hedychium coronarium	80.78
403	Euphorbia pulcherrima	80.73
404	Inula helenium	80.7
405	Gerbera piloselloides	80.66
406	Dichrostachys cinerea	80.41
407	Schisandra henryi	80.07
408	Schisandra henryi var. yunnanensis	80.07
409	Pulsatilla chinensis	80.02
410	Patrinia rupestris	79.95
411	Verbena officinalis	79.89
412	Tricholoma matsutake	79.88
413	Olea europaea	79.38
414	Bombax malabaricum	79.06
415	Fatsia japonica	78.66
416	Pueraria lobata	77.84
417	Dioscorea collettii var. hypoglauca	76.15
418	Ulmus davidiana var. japonica	75.7
419	Bacopa monnieri	75.3
420	Cimicifuga dahurica	75.14
421	Breynia fruticosa	75.07
422	Psammosilene tunicoides	75.06
423	Agaricus campestris	74.8
424	Trifolium repens	74.74
425	Piper sarmentosum	74.49
426	Paeonia suffruticosa	74.48
427	Lindera umbellata	74.41
428	Lycianthes biflora	74.34
429	Gnetum montanum	74.21
430	Biota orientalis	74.2
431	Akebia quinata	74.17
432	Lactuca denticulata	74.02
433	Juncus effusus	73.9
434	Hypericum sampsonii	73.77
435	Selaginella sinensis	73.73
436	Citrullus lanatus	73.72
437	Cyclea racemosa	73.46
438	Euonymus alatus	73.45
439	Duranta repens	73.3
440	Artocarpus styracifolius	73.28
441	Aralia elata	73.17
442	Artemisia myriantha	73.17
443	Lespedeza floribunda	72.93
444	Paeonia veitchii	72.91
445	Pedilanthus tithymaloides	72.9
446	Dioscorea panthaica	72.88
447	Actinidia chinensis	72.84
448	Scutellaria rivularis	72.8
449	Tylophora kerri	72.79
450	Tylophora kerrii	72.79
451	Cornus walteri	72.73
452	Pinus armandii	72.73
453	Conyza canadensis	72.51
454	Lepista nuda	72.5
455	Dioscorea bulbifera	72.37
456	Tephrosia purpurea	72.37
457	Fluggea virosa	72.18
458	Luffa cylindrica	71.77
459	Tabernaemontana bovina	69.8
460	Nelumbo nucifera	69.74
461	Swertia punicea	69.21
462	Vitis betulifolia	68.77
463	Cephalotaxus drupacea	67.9
464	Uvaria heteroclita	67.67
465	Berberis julianae	67.33
466	Chaenomeles sinensis	67.12
467	Imperata cylindrica var. major	66.61
468	Bischofia javanica	66.59
469	Ulmus pumila	66.54
470	Smilax china	66.4
471	Euphorbia lathyris	66.36
472	Chloranthus fortunei	66.32
473	Chlorella vulgaris	66.3
474	Aucklandia lappa	66.05
475	Euphorbia humifusa	65.9
476	Chloranthus multistachys	65.68
477	Ziziphus jujuba	65.58
478	Celastrus paniculatus	65.51
479	Trametes orientalis	65.46
480	Ficus pandurata	65.26
481	Inula salsoloides	65.26
482	Lythrum salicaria	65.19
483	Viburnum dilatatum	65.17
484	Scutellaria barbata	64.78
485	Rudbeckia laciniata	64.67
486	Santalum album	64.66
487	Reboulia hemisphaerica	64.65
488	Paliurus hemsleyanus	64.62
489	Buddleja asiatica	64.56
490	Aquilaria agallocha	64.49
491	Strychnos nux-vomica	63.79
492	Solanum pseudo-capsicum	61.61
493	Zanthoxylum nitidum	61.32
494	Laetiporus sulphureus	61.08
495	Akebia trifoliata	61.03
496	Hovenia dulcis	60.98
497	Stellera chamaejasme	60.75
498	Torreya yunnanensis	60.27
499	Helicteres angustifolia	60.23
500	Eichhornia crassipes	60.17
501	Sarcococca ruscifolia	59.98
502	Berberis thunbergii	59.92
503	Chondria armata	59.79
504	Abies holophylla	59.61
505	Solanum hainanense	59.6
506	Solanum melongena	59.59
507	Panax quinquefolium	59.49
508	Fritillaria przewalskii	59.47
509	Ilex latifolia	59.38
510	Hedyotis auricularia	59.36
511	Sarcococca pruniformis	59.36
512	Momordica cochinchinensis	59.35
513	Typha latifolia	59.25
514	Rhinacanthus nasutus	59.21
515	Trillium kamtschaticum	59.2
516	Souliea vaginata	59.02
517	Selaginella pulvinata	58.9
518	Hypericum japonicum	58.88
519	Apium graveolens	58.86
520	Monascus purpureus	58.82
521	Selaginella labordei	58.78
522	Achillea millefolium	58.74
523	Bidens pilosa	58.68
524	Gossypium hirsutum	58.67
525	Sonchus asper	58.57
526	Eucalyptus robusta	58.55
527	Photinia serrulata	58.54
528	Kadsura hainanensis	58.39
529	Crossostephium chinense	58.29
530	Ecdysanthera rosea	58.27
531	Toddalia asiatica	58.26
532	Gelsemium elegans	58.23
533	Salvia trijuga	58.12
534	Turraea pubescens	58.09
535	Xanthium strumarium	58
536	Daphniphyllum oldhami	57.92
537	Schisandra micrantha	57.91
538	Pholidota chinensis	57.85
539	Clerodendrum inerme	57.74
540	Betula alnoides	57.62
541	Eriosema chinense	57.56
542	Tupistra chinensis	57.45
543	Tetradium glabrifolium	57.35
544	Gynocardia odorata	56.94
545	Canavalia gladiata	55.28
546	Basella rubra	53.23
547	Clausena dunniana	52.81
548	Armillariella mellea	52.74
549	Poa sphondylodes	52.68
550	Derris trifoliata	52.54
551	Beta vulgaris	52.52
552	Corallina officinalis	52.52
553	Tabernaemontana corymbosa	52.46
554	Dillenia indica	52.35
555	Glochidion puberum	52.12
556	Saussurea medusa	52.01
557	Buxus microphylla var. sinica	51.71
558	Euphorbia splendens	51.62
559	Tacca plantaginea	51.57
560	Macaranga denticulata	51.55
561	Fomes pinicola	51.52
562	Incarvillea arguta	51.52
563	Dioscorea zingiberensis	51.51
564	Davallia formosana	51.49
565	Davallia orientalis	51.49
566	Cirsium setosum	51.43
567	Evodia rutaecarpa	51.42
568	Acanthopanax senticosus	51.33
569	Callicarpa macrophylla	51.29
570	Rheum palmatum	51.25
571	Reineckia carnea	51.22
572	Ficus pumila	51.21
573	Heracleum candicans	51.18
574	Ampelopsis brevipedunculata var. hancei	51.17
575	Cassia obtusifolia	51.14
576	Garuga pinnata	51.06
577	Phytolacca americana	51.04
578	Salsola collina	51.04
579	Cydonia vulgaris	51.01
580	Ferula assa-foetida	50.98
581	Adiantum edgeworthii	50.97
582	Cryptomeria fortunei	50.87
583	Panicum miliaceum	50.83
584	Sabia schumanniana	50.7
585	Saussurea ussuriensis	50.63
586	Laggera alata	50.59
587	Fragaria ananassa	50.58
588	Lawsonia inermis	50.53
589	Broussonetia papyrifera	50.51
590	Clematis chinensis	50.5
591	Mollugo hirta	50.5
592	Daphniphyllum calycinum	50.44
593	Euonymus laxiflorus	50.43
594	Sarcandra glabra	50.35
595	Salvia miltiorrhiza	50.31
596	Pleurotus ostreatus	50.25
597	Styrax tonkinensis	50.24
598	Cynodon dactylon	50.22
599	Elephantopus scaber	50.1
600	Ventilago leiocarpa	49.95
601	Magnolia officinalis	49.93
602	Crataegus pinnatifida	49.89
603	Linum usitatissimum	49.86
604	Alnus nepalensis	49.84
605	Lagerstroemia indica	49.72
606	Myrica nana	49.63
607	Cicuta virosa	47.89
608	Chrysanthemum coronarium	46.92
609	Gymnema sylvestre	46.92
610	Asparagus filicinus	46.56
611	Cephalotaxus oliveri	46.4
612	Raphanus sativus	46.4
613	Asparagus gobicus	46.12
614	Cassia floribunda	46.07
615	Panzerina lanata	46.03
616	Carex kobomugi	45.87
617	Ipomoea pes-caprae	45.55
618	Sabina vulgaris	44.9
619	Lindera chunii	44.88
620	Lippia nodiflora	44.83
621	Lagerstroemia speciosa	44.81
622	Schefflera arboricola	44.59
623	Alnus japonica	44.58
624	Chloranthus henryi	44.58
625	Ervatamia officinalis	44.53
626	Miscanthus sinensis	44.51
627	Spiranthes sinensis	44.5
628	Daphne feddei	44.48
629	Flueggea virosa	44.47
630	Picrasma ailanthoides	44.39
631	Thermopsis lanceolata	44.39
632	Cimicifuga heracleifolia	44.3
633	Prunus zippeliana	44.26
634	Aristolochia heterophylla	44.22
635	Dumortiera hirsuta	44.17
636	Neoalsomitra integrifoliola	44.15
637	Chaenomeles speciosa	44.11
638	Gymnadenia conopsea	44.08
639	Dipsacus asper	44.05
640	Claoxylon polot	43.99
641	Aralia armata	43.98
642	Dolichos lablab	43.97
643	Stauntonia hexaphylla	43.9
644	Rodgersia sambucifolia	43.88
645	Viscum coloratum	43.87
646	Celosia cristata	43.86
647	Phalaris arundinacea	43.83
648	Clethra barbinervis	43.8
649	Dioscorea futschauensis	43.77
650	Ligularia stenocephala	43.77
651	Cynanchum atratum	43.72
652	Morchella esculenta	43.7
653	Ricinus communis	43.66
654	Acacia confusa	43.65
655	Adonis amurensis	43.62
656	Oreocnide frutescens	43.57
657	Solanum lycopersicum	43.57
658	Sambucus chinensis	43.53
659	Cassia fistula	43.44
660	Undaria pinnatifida	43.36
661	Tamarix chinensis	43.33
662	Terminalia catappa	43.28
663	Juglans sinensis	43.27
664	Pyrostegia venusta	43.24
665	Phytolacca acinosa	43.23
666	Hibiscus tiliaceus	43.18
667	Physalis francheti	43.16
668	Monochoria vaginalis	43.13
669	Opuntia vulgaris	43.1
670	Arachis hypogaea	43.08
671	Aegle marmelos	43
672	Abrus cantoniensis	42.99
673	Scleroderma polyrhizum	42.99
674	Diospyros morrisiana	42.97
675	Murraya paniculata	42.95
676	Morus australis	42.94
677	Miscanthus sacchariflorus	42.87
678	Leucopaxillus giganteus	42.78
679	Oenothera biennis	42.58
680	Ilex rotunda	42.35
681	Equisetum arvense	39.38
682	Potamogeton natans	39.38
683	Sesbania grandiflora	38.9
684	Prunus serrula	38.81
685	Prunus serrulata	38.81
686	Celastrus rosthornianus	38.27
687	Cratoxylum cochinchinense	37.95
688	Liriope spicata	37.83
689	Fritillaria cirrhosa	37.81
690	Cornus capitata	37.73
691	Myrica esculenta	37.64
692	Hibiscus schizopetalus	37.6
693	Leycesteria formosa	37.57
694	Thalictrum flavum	37.52
695	Solanum surattense	37.51
696	Cipadessa baccifera	37.5
697	Smilax sieboldii	37.44
698	Cyclea barbata	37.39
699	Ilex cornuta	37.36
700	Polyporus pinicola	37.3
701	Arundo donax	37.26
702	Daphne tangutica	37.12
703	Pholidota yunnanensis	37.03
704	Chelidonium majus	37
705	Hemistepta carthamoides	37
706	Hemistepta lyrata	37
707	Saussurea carthamoides	37
708	Juniperus rigida	36.99
709	Umbilicaria hypococcinea	36.99
710	Notholirion bulbuliferum	36.97
711	Corchorus acutangulus	36.92
712	Phyllanthus emblica	36.9
713	Gnaphalium uliginosum	36.88
714	Hyoscyamus niger	36.87
715	Sarcococca wallichii	36.84
716	Plumbago zeylanica	36.82
717	Pistia stratiotes	36.73
718	Taraxacum mongolicum	36.69
719	Artemisia anomala	36.66
720	Rhus chinensis	36.63
721	Ziziphus jujuba var. spinosa	36.62
722	Achyranthes bidentata	36.61
723	Schisandra glaucescens	36.5
724	Bryophyllum pinnatum	36.46
725	Daphniphyllum macropodum	36.46
726	Euphorbia nematocypha	36.4
727	Ledum palustre	36.37
728	Platycladus orientalis	36.37
729	Corchorus olitorius	36.36
730	Physalis peruviana	36.3
731	Sinapis alba	36.3
732	Lobaria pulmonaria	36.26
733	Goldfussia psilostachys	36.22
734	Strychnos wallichiana	36.22
735	Drymaria diandra	36.21
736	Eupatorium fortunei	36.18
737	Bignonia venusta	36.11
738	Gnetum parvifolium	36.1
739	Bupleurum chinense	36.06
740	Patrinia scabiosaefolia	36.04
741	Russelia equisetiformis	36.02
742	Euphorbia hirta	35.93
743	Phlogacanthus curviflorus	35.88
744	Woodfordia fruticosa	35.88
745	Cornus kousa	35.82
746	Erythrina indica	35.82
747	Acanthopanax sessiliflorus	35.71
748	Thalictrum faberi	35.71
749	Celastrus hindsii	35.67
750	Chrysanthemum indicum	35.67
751	Thysanospermum diffusum	35.62
752	Flemingia macrophylla	35.59
753	Hedyotis acutangula	35.39
754	Mahonia japonica	31.52
755	Epilobium angustifolium	31.46
756	Citrus wilsonii	31.37
757	Medicago falcata	31.37
758	Ilex kudingcha	31.25
759	Ustilaginoidea virens	31.08
760	Robinia pseudoacacia	30.96
761	Murraya kwangsiensis	30.8
762	Brachystemma calycinum	30.71
763	Wikstroemia indica	30.71
764	Hypericum beanii	30.65
765	Itoa orientalis	30.64
766	Ervatamia hainanensis	30.51
767	Parameria laevigata	30.42
768	Eriosema tuberosum	30.36
769	Mallotus philippinensis	30.34
770	Marsdenia tomentosa	30.27
771	Psilandra thibetica	30.25
772	Nauclea rhynchophylla	30.22
773	Daucus carota var. sativa	30.17
774	Chloranthus holostegius	30.15
775	Melastoma malabathricum	30.14
776	Calycanthus chinensis	30.12
777	Sinocalycanthus chinensis	30.12
778	Angelica porphyrocaulis	30.08
779	Celastrus kusanoi	30.05
780	Kleinhovia hospita	30.03
781	Isatis indigotica	30.02
782	Castanea mollissima	29.99
783	Cleome gynandra	29.96
784	Liriope platyphylla	29.92
785	Ophiorrhiza pumila	29.92
786	Mirabilis jalapa	29.91
787	Polygonatum kingianum	29.88
788	Michelia alba	29.87
789	Ervatamia divaricata	29.86
790	Veratrum maackii	29.86
791	Canarium album	29.85
792	Cassia angustifolia	29.84
793	Beesia calthaefolia	29.81
794	Solanum aculeatissimum	29.8
795	Aralia chinensis	29.73
796	Schisandra bicolor	29.73
797	Polyporus fomentarius	29.72
798	Flemingia wallichii	29.71
799	Stephania delavayi	29.66
800	Conocephalum conicum	29.63
801	Hibiscus sabdariffa	29.62
802	Hibiscus taiwanensis	29.61
803	Glinus lotoides	29.6
804	Garcinia paucinervis	29.59
805	Sorghum vulgare	29.54
806	Berberis heteropoda	29.53
807	Dicranostigma leptopodum	29.52
808	Lygodium flexuosum	29.52
809	Beaumontia grandiflora	29.49
810	Cynanchum glaucescens	29.48
811	Siraitia grosvenorii	29.48
812	Juniperus indica	29.46
813	Tacca chantrieri	29.45
814	Arnebia euchroma	29.41
815	Ludwigia octovalvis	29.39
816	Aster auriculatus	29.38
817	Veronica anagallis-aquatica	29.38
818	Albizia mollis	29.36
819	Prunus armeniaca	29.35
820	Rubus rosaefolius	29.35
821	Erigeron canadensis	29.34
822	Kopsia officinalis	29.33
823	Cynanchum versicolor	29.32
824	Euscaphis japonica	29.31
825	Thuja orientalis	29.3
826	Eucalyptus exserta	29.29
827	Dalbergia odorifera	29.28
828	Orontium japonicum	29.25
829	Rohdea japonica	29.25
830	Zanthoxylum schinifolium	29.25
831	Acanthus ilicifolius	29.24
832	Pterospermum acerifolium	29.24
833	Dioscorea opposita	29.23
834	Glochidion macrophyllum	29.2
835	Flemingia philippinensis	29.16
836	Palhinhaea cernua	29.16
837	Cyperus rotundus	29.15
838	Metaplexis japonica	29.14
839	Actaea asiatica	29.13
840	Rheum officinale	29.08
841	Lactarius piperatus	29.03
842	Bletilla striata	29.02
843	Buddleja officinalis	29.01
844	Croton tiglium	29.01
845	Isodon pharicus	29
846	Vaccaria segetalis	28.99
847	Trachomitum venetum	28.98
848	Blainvillea acmella	28.96
849	Spiraea japonica	28.95
850	Anthocephalus chinensis	28.94
851	Hydnocarpus hainanensis	28.94
852	Thalictrum fortunei	28.94
853	Pistacia vera	28.9
854	Angelica decursiva	28.89
855	Sambucus adnata	28.89
856	Coffea arabica	28.86
857	Citrullus vulgaris	28.85
858	Euphorbia maculata	28.84
859	Broussonetia kazinoki	28.81
860	Microsorium punctatum	28.81
861	Euphoria longan	28.79
862	Cyclocarya paliurus	28.75
863	Glehnia littoralis	28.75
864	Impatiens balsamina	28.75
865	Aristolochia contorta	28.73
866	Incarvillea delavayi	28.69
867	Mallotus japonicus	28.67
868	Brassica juncea	28.65
869	Clinopodium chinense	28.64
870	Sarcandra hainanensis	28.61
871	Strophanthus divaricatus	28.61
872	Vinca rosea	28.6
873	Cynanchum stauntonii	28.55
874	Eugenia jambolana	28.55
875	Viscum articulatum	28.55
876	Triumfetta bartramia	28.5
877	Lumnitzera racemosa	28.46
878	Millettia pachycarpa	28.46
879	Opuntia dillenii	28.46
880	Polygala japonica	28.43
881	Gentiana macrophylla	28.42
882	Pueraria thunbergiana	28.38
883	Celosia argentea	28.35
884	Citrus limon	28.34
885	Hemsleya chinensis	28.28
886	Craibiodendron yunnanense	28.23
887	Thalictrum simplex	28.12
888	Cuscuta australis	24.81
889	Juniperus chinensis	24.42
890	Kochia scoparia	23.69
891	Morina kokonorica	23.41
892	Miscanthus floridulus	23.3
893	Dioscorea spongiosa	23.22
894	Amaranthus caudatus	23.2
895	Ilex asprella	23.15
896	Saccharum spontaneum	23.13
897	Frangula alnus	22.93
898	Pleurospermum rivulorum	22.91
899	Camellia sinensis var. assamica	22.83
900	Solanum diflorum	22.76
901	Stellaria dichotoma	22.71
902	Stellaria dichotoma var. lanceolata	22.71
903	Valeriana officinalis	22.68
904	Trema orientalis	22.67
905	Hibiscus syriacus	22.61
906	Asparagus plumosus	22.6
907	Zanthoxylum simulans	22.56
908	Cratoxylum formosum subsp. pruniflorum	22.54
909	Cassia tora	22.52
910	Lilium brownii var. colchesteri	22.51
911	Mahonia fortunei	22.51
912	Potentilla fruticosa	22.51
913	Vicia faba	22.51
914	Crepis napifera	22.49
915	Ilex pubescens	22.41
916	Rubus xanthocarpus	22.4
917	Panax stipuleanatus	22.39
918	Brassica rapa	22.38
919	Heterostemma alatum	22.38
920	Ammopiptanthus mongolicus	22.36
921	Piptanthus mongolicus	22.36
922	Allium macrostemon	22.34
923	Elsholtzia bodinieri	22.34
924	Trichilia connaroides	22.34
925	Acer truncatum	22.33
926	Wrightia tomentosa	22.32
927	Phoenix dactylifera	22.26
928	Sinomenium acutum	22.24
929	Glycyrrhiza pallidiflora	22.23
930	Juniperus formosana	22.22
931	Blainvillea latifolia	22.19
932	Liriope muscari	22.19
933	Cynanchum hancockianum	22.18
934	Thalictrum foetidum	22.18
935	Eucalyptus citriodora	22.15
936	Albizia julibrissin	22.13
937	Biophytum sensitivum	22.13
938	Rhus semialata	22.13
939	Salix alba	22.13
940	Selaginella sanguinolenta	22.13
941	Allium tuberosum	22.09
942	Gaultheria yunnanensis	22.07
943	Ganoderma sinense	22.06
944	Garcinia oblongifolia	22.06
945	Lophatherum gracile	22.05
946	Swertia mileensis	22.05
947	Ormosia henryi	22.04
948	Iris tenuifolia	22.03
949	Glochidion hongkongense	22.02
950	Mollugo pentaphylla	22.02
951	Oxytropis falcata	22.02
952	Avena fatua	21.99
953	Andrographis paniculata	21.97
954	Angelica sinensis	21.97
955	Rostellularia procumbens	21.97
956	Hypericum ascyron	21.93
957	Cirsium japonicum	21.92
958	Lactuca sativa	21.92
959	Plumeria rubra	21.92
960	Melodinus henryi	21.89
961	Monostroma nitidum	21.89
962	Atropa belladonna	21.88
963	Lespedeza bicolor	21.84
964	Leucosceptrum canum	21.84
965	Schefflera bodinieri	21.84
966	Dodonaea viscosa	21.82
967	Epimedium sagittatum	21.82
968	Rauvolfia serpentina	21.82
969	Clintonia udensis	21.81
970	Rosa davurica	21.78
971	Symplocos lancifolia	21.78
972	Cyathus striatus	21.75
973	Gleditsia sinensis	21.75
974	Rheum tanguticum	21.75
975	Atractylodes macrocephala	21.74
976	Cephalanthus occidentalis	21.73
977	Melodinus hemsleyanus	21.73
978	Maytenus hookeri	21.72
979	Momordica grosvenorii	21.7
980	Elaeagnus angustifolia	21.66
981	Pueraria thomsonii	21.66
982	Calystegia sepium	21.64
983	Paxillus involutus	21.64
984	Pleurotus citrinopileatus	21.64
985	Polytrichum commune	21.64
986	Ferula assafoetida	21.63
987	Achyranthes aspera	21.62
988	Polygonum ciliinerve	21.62
989	Phyllanthus urinaria	21.59
990	Rosa rugosa	21.59
991	Salvia prionitis	21.59
992	Phyllostachys edulis	21.58
993	Glechoma hederacea	21.55
994	Harrisonia perforata	21.55
995	Nitraria sibirica	21.55
996	Gypsophila pacifica	21.54
997	Convallaria majalis	21.53
998	Cydonia oblonga	21.53
999	Aspidistra elatior	21.52
1000	Dictamnus dasycarpus	21.52
1001	Anthriscus sylvestris	21.51
1002	Clitoria ternatea	21.51
1003	Trillium tschonoskii	21.5
1004	Aquilaria sinensis	21.48
1005	Croton oblongifolius	21.48
1006	Sedum bulbiferum	21.48
1007	Epilobium hirsutum	21.47
1008	Pulsatilla cernua	21.47
1009	Marsdenia tenacissima	21.45
1010	Asparagus cochinchinensis	21.44
1011	Dianthus superbus	21.44
1012	Ficus carica	21.43
1013	Aster scaber	21.42
1014	Caesalpinia decapetala	21.39
1015	Cocos nucifera	21.39
1016	Medicago polymorpha	21.38
1017	Eupatorium odoratum	21.36
1018	Isodon sculponeatus	21.36
1019	Acanthopanax trifoliatus	21.34
1020	Chalcas paniculata	21.34
1021	Desmodium styracifolium	21.34
1022	Lilium tigrinum	21.33
1023	Mosla scabra	21.33
1024	Symplocos setchuensis	21.32
1025	Securidaca inappendiculata	21.31
1026	Conyza blinii	21.29
1027	Euonymus japonicus	21.29
1028	Tadehagi triquetrum	21.29
1029	Alternanthera philoxeroides	21.28
1030	Pyrus pashia	21.26
1031	Ocimum sanctum	21.23
1032	Usnea longissima	21.21
1033	Levisticum officinale	21.18
1034	Rabdosia japonica	21.17
1035	Wisteria sinensis	21.17
1036	Viscum album	21.15
1037	Codonopsis pilosula	21.14
1038	Ligustrum lucidum	21.14
1039	Origanum vulgare	21.14
1040	Plantago major	21.14
1041	Cudrania cochinchinensis	21.12
1042	Argemone mexicana	21.05
1043	Syzygium samarangense	21.04
1044	Celastrus gemmatus	21
1045	Sagina japonica	16.23
1046	Rhynchospermum verticillatum	16.2
1047	Alpinia officinarum	15.95
1048	Thalictrum cultratum	15.95
1049	Quercus mongolica	15.88
1050	Ampelopsis grossedentata	15.82
1051	Benincasa hispida	15.82
1052	Coprinus comatus	15.81
1053	Schizocapsa plantaginea	15.77
1054	Cremastra appendiculata	15.69
1055	Waltheria americana	15.66
1056	Drynaria fortunei	15.54
1057	Dracocephalum tanguticum	15.53
1058	Medicago sativa	15.46
1059	Polygonum orientale	15.46
1060	Operculina turpethum	15.36
1061	Dipsacus asperoides	15.34
1062	Anemone tomentosa	15.29
1063	Adiantum philippense	15.28
1064	Cephalotaxus fortunei	15.26
1065	Paliurus ramosissimus	15.25
1066	Allium cepa	15.22
1067	Sedum sarmentosum	15.21
1068	Stauntonia chinensis	15.2
1069	Blumea balsamifera	15.19
1070	Lycopodium obscurum	15.19
1071	Panax pseudo-ginseng var. notoginseng	15.18
1072	Panax pseudo-ginseng var. japonicus	15.17
1073	Flemingia strobilifera	15.16
1074	Impatiens siculifer	15.14
1075	Ficus beecheyana	15.13
1076	Astragalus membranaceus	15.12
1077	Plumbago rosea	15.12
1078	Pteris wallichiana	15.12
1079	Gladiolus gandavensis	15.1
1080	Valeriana officinalis var. latifolia	15.1
1081	Dioscorea althaeoides	15.07
1082	Melandrium firmum	15.07
1083	Crocus sativus	15.05
1084	Bupleurum scorzonerifolium	15.04
1085	Aconitum hemsleyanum	14.98
1086	Evodia meliaefolia	14.97
1087	Corchorus capsularis	14.96
1088	Peganum nigellastrum	14.96
1089	Thalictrum foliolosum	14.94
1090	Cyclea sutchuenensis	14.93
1091	Rhus sylvestris	14.93
1092	Aconitum sungpanense	14.91
1093	Leucaena leucocephala	14.91
1094	Astilbe chinensis	14.9
1095	Buxus bodinieri	14.89
1096	Kadsura interior	14.89
1097	Armoracia rusticana	14.88
1098	Bruguiera sexangula	14.88
1099	Caesalpinia sappan	14.88
1100	Kaempferia rotunda	14.88
1101	Matteuccia struthiopteris	14.88
1102	Sonneratia caseolaris	14.88
1103	Cladosiphon decipiens	14.87
1104	Mesogloea decipiens	14.87
1105	Nemacystus decipiens	14.87
1106	Ananas comosus	14.86
1107	Boletus fomentarius	14.86
1108	Firmiana platanifolia	14.86
1109	Pyropolyporus fomentarius	14.86
1110	Adina rubella	14.84
1111	Pluchea indica	14.84
1112	Stephania epigaea	14.83
1113	Stephania sinica	14.83
1114	Lasia spinosa	14.82
1115	Stelmatocrypton khasianum	14.81
1116	Phaseolus radiatus	14.8
1117	Pinellia ternata	14.8
1118	Veratrum stenophyllum	14.8
1119	Ageratum conyzoides	14.79
1120	Blumea lacera	14.79
1121	Elaeis guineensis	14.79
1122	Euonymus hamiltonianus	14.79
1123	Tragopogon porrifolius	14.79
1124	Lespedeza davidii	14.78
1125	Ligusticum chuanxiong	14.77
1126	Ligusticum wallichii	14.77
1127	Volvariella volvacea	14.77
1128	Liquidambar orientalis	14.76
1129	Mnium cuspidatum	14.76
1130	Cedrus deodara	14.74
1131	Cephalanoplos segetum	14.74
1132	Cerratula setosa	14.74
1133	Cirsium segetum	14.74
1134	Lithocarpus polystachyus	14.74
1135	Sonchus oleraceus	14.74
1136	Sonchus oleraceus var. asper	14.74
1137	Ustilago maydis	14.73
1138	Acacia catechu	14.72
1139	Chukrasia tabularis	14.72
1140	Gueldenstaedtia multiflora	14.72
1141	Illicium difengpi	14.72
1142	Symplocos paniculata	14.72
1143	Woodwardia orientalis	14.72
1144	Trapa bispinosa	14.71
1145	Ixeris sonchifolia	14.69
1146	Pelargonium hortorum	14.69
1147	Acorus calamus	14.68
1148	Adhatoda vasica	14.68
1149	Euonymus phellomana	14.68
1150	Evolvulus alsinoides	14.67
1151	Gynura segetum	14.65
1152	Daphniphyllum glaucescens	14.64
1153	Portulaca grandiflora	14.64
1154	Rehmannia glutinosa	14.64
1155	Euonymus fortunei	14.63
1156	Adenanthera pavonina	14.62
1157	Lespedeza virgata	14.62
1158	Alsophila spinulosa	14.59
1159	Ichnocarpus frutescens	14.59
1160	Anacardium occidentale	14.58
1161	Citrus grandis	14.58
1162	Sophora japonica	14.58
1163	Lagerstroemia flos-reginae	14.57
1164	Euphorbia indica	14.55
1165	Linaria vulgaris	14.55
1166	Platycarya strobilacea	14.55
1167	Cynanchum amplexicaule	14.53
1168	Coriandrum sativum	14.51
1169	Cercidiphyllum japonicum	14.5
1170	Podocarpus nagi	14.5
1171	Ligustrum japonicum	14.49
1172	Silybum marianum	14.47
1173	Callicarpa arborea	14.46
1174	Chaenomeles japonica	14.45
1175	Aristolochia mollis	14.44
1176	Aristolochia mollissima	14.44
1177	Boschniakia rossica	14.44
1178	Cassia acutifolia	14.44
1179	Desmodium pulchellum	14.44
1180	Hedyotis capitellata	14.44
1181	Paulownia tomentosa	14.44
1182	Pteris ensiformis	14.44
1183	Drynaria quercifolia	14.43
1184	Hydrangea chinensis	14.43
1185	Abrus fruticulosus	14.42
1186	Amalocalyx yunnanensis	14.42
1187	Orixa japonica	14.42
1188	Armillaria matsutake	14.41
1189	Dioscorea deltoidea	14.41
1190	Ecdysanthera utilis	14.41
1191	Isodon adenanthus	14.41
1192	Sida acuta	14.41
1193	Syzygium aromaticum	14.41
1194	Petasites japonicus	14.4
1195	Sophora moorcroftiana	14.4
1196	Siegesbeckia orientalis	14.39
1197	Dregea volubilis	14.38
1198	Artemisia subdigitata	14.37
1199	Oxytropis glabra	14.37
1200	Viola formosana	14.37
1201	Vitex negundo	14.37
1202	Amaranthus cruentus	14.36
1203	Ardisia brevicaulis	14.36
1204	Euphrasia officinalis	14.36
1205	Saururus chinensis	14.36
1206	Caesalpinia minax	14.34
1207	Clerodendrum mandarinorum	14.34
1208	Fragaria indica	14.34
1209	Laggera pterodonta	14.34
1210	Micromelum falcatum	14.34
1211	Osmanthus fragrans	14.34
1212	Artemisia sieversiana	14.32
1213	Artemisia vestita	14.32
1214	Bridelia stipularis	14.32
1215	Isodon angustifolius	14.32
1216	Ophiorrhiza japonica	14.32
1217	Viola odorata	14.32
1218	Xanthoceras sorbifolia	14.32
1219	Zanthoxylum armatum	14.32
1220	Polyalthia nemoralis	14.31
1221	Cibotium barometz	14.3
1222	Scabiosa comosa	14.3
1223	Polemonium caeruleum	14.29
1224	Periploca calophylla	14.28
1225	Polypodiodes niponica	14.28
1226	Clerodendrum trichotomum	14.27
1227	Peucedanum decursivum	14.27
1228	Premna microphylla	14.27
1229	Ulva fasciata	14.27
1230	Acorus tatarinowii	14.26
1231	Cinnamomum subavenium	14.26
1232	Sesamum indicum	14.26
1233	Thelephora vialis	14.26
1234	Chloranthus serratus	14.25
1235	Cipadessa fruticosa	14.25
1236	Ruta graveolens	14.25
1237	Thalictrum squarrosum	14.25
1238	Convallaria keiskei	14.24
1239	Garcinia cowa	14.24
1240	Rhaponticum uniflorum	14.24
1241	Vaccinium bracteatum	14.24
1242	Hyptis suaveolens	14.23
1243	Psoralea corylifolia	14.23
1244	Epimedium brevicornu	14.22
1245	Phallus impudicus	14.22
1246	Veratrum japonicum	14.22
1247	Aconitum tanguticum	14.21
1248	Fagopyrum dibotrys	14.2
1249	Boehmeria platyphylla	14.19
1250	Lycopodium annotinum	14.19
1251	Setaria italica	14.18
1252	Viburnum odoratissimum	14.18
1253	Anemone hupehensis	14.17
1254	Anemone hupehensis var. japonica	14.17
1255	Angelica acutiloba	14.17
1256	Vigna angularis	14.17
1257	Artemisia capillaris	14.15
1258	Prunus amygdalus	14.15
1259	Antiaris toxicaria	14.14
1260	Cordyceps ophioglossoides	14.14
1261	Philonotis fontana	14.14
1262	Anaphalis margaritacea	14.13
1263	Cynanchum chinense	14.13
1264	Adiantum lunulatum	14.12
1265	Pinus pumila	14.12
1266	Polygonum nodosum	14.12
1267	Catalpa ovata	14.11
1268	Smilax riparia	14.11
1269	Anoectochilus roxburghii	14.1
1270	Auricularia auricula	14.1
1271	Isodon eriocalyx	14.1
1272	Jasminum grandiflorum	14.1
1273	Lycopus lucidus	14.1
1274	Malus doumeri	14.1
1275	Mirabilis himalaica	14.1
1276	Pyrus bretschneideri	14.1
1277	Ulva lactuca	14.1
1278	Ziziphora clinopodioides	14.1
1279	Rumex acetosa	14.09
1280	Trichosanthes rosthornii	14.09
1281	Forsythia viridissima	14.08
1282	Schefflera venulosa	14.08
1283	Citrus medica var. sarcodactylis	14.04
1284	Magnolia grandiflora	14.04
1285	Hernandia ovigera	14.02
1286	Piper cubeba	14.02
1287	Shiraia bambusicola	14.02
1288	Campylandra wattii	14
1289	Tupistra wattii	14
1290	Stachyurus himalaicus	8.52
1291	Scrophularia kakudensis	8.46
1292	Gypsophila oldhamiana	8.38
1293	Hydrocotyle sibthorpioides	8.27
1294	Munronia delavayi	8.27
1295	Calystegia soldanella	8.19
1296	Hordeum vulgare	8.05
1297	Castanopsis hystrix	8.04
1298	Castanopsis sclerophylla	8.04
1299	Eucommia ulmoides	8.04
1300	Arachniodes exilis	8.02
1301	Beesia calthifolia	7.99
1302	Podophyllum emodi	7.96
1303	Sinopodophyllum emodi	7.96
1304	Oplopanax elatus	7.93
1305	Emilia sonchifolia	7.91
1306	Xanthopappus subacaulis	7.91
1307	Dioscorea hispida	7.86
1308	Scutellaria discolor	7.83
1309	Tacca esquirolii	7.83
1310	Tacca minor	7.83
1311	Thalictrum alpinum	7.83
1312	Lethariella cladonioides	7.78
1313	Sinacalia tangutica	7.78
1314	Xanthium sibiricum	7.78
1315	Helicteres isora	7.77
1316	Calendula arvensis	7.76
1317	Desmos chinensis	7.76
1318	Argyreia mollis	7.75
1319	Sphagnum palustre	7.75
1320	Lilium brownii var. viridulum	7.73
1321	Peperomia dindygulensis	7.72
1322	Senecio argunensis	7.72
1323	Actinostemma lobatum	7.69
1324	Colysis pothifolia	7.69
1325	Dioscorea alata	7.69
1326	Hemionitis pothifolia	7.69
1327	Ardisia mamillata	7.68
1328	Gentiana dahurica	7.68
1329	Rubus alceaefolius	7.68
1330	Scrophularia ningpoensis	7.68
1331	Clerodendrum cyrtophyllum	7.67
1332	Zizania latifolia	7.66
1333	Kalanchoe spathulata	7.65
1334	Lygodium pinnatifidum	7.64
1335	Ophioglossum flexuosum	7.64
1336	Cyclea hainanensis	7.63
1337	Lycium halimifolium	7.63
1338	Adina racemosa	7.62
1339	Perilla frutescens var. acuta	7.62
1340	Lobelia chinensis	7.61
1341	Lobelia radicans	7.61
1342	Allium ascalonicum	7.59
1343	Psilotum nudum	7.59
1344	Alnus hirsuta	7.58
1345	Alnus mandshurica	7.58
1346	Canarium bengalense	7.58
1347	Lindera obtusiloba	7.58
1348	Lithospermum arvense	7.58
1349	Maesa indica	7.58
1350	Oldenlandia diffusa	7.58
1351	Sphaerophysa salsula	7.58
1352	Ulmus parvifolia	7.58
1353	Zanthoxylum ovalifolium	7.58
1354	Polygonatum sibiricum	7.56
1355	Tricalysia dubia	7.56
1356	Maackia chinensis	7.55
1357	Vigna unguiculata	7.55
1358	Embelia ribes	7.54
1359	Illicium dunnianum	7.53
1360	Melilotus officinalis	7.53
1361	Aconitum episcopale	7.52
1362	Helleborus thibetanus	7.51
1363	Allium sativum	7.5
1364	Asparagus setaceus	7.5
1365	Costus tonkinensis	7.5
1366	Codium fragile	7.49
1367	Marsilea quadrifolia	7.49
1368	Boerhavia diffusa	7.48
1369	Ipomoea digitata	7.48
1370	Ishige okamurae	7.48
1371	Pseudodrynaria coronans	7.48
1372	Bixa orellana	7.47
1373	Phaseolus lunatus	7.47
1374	Wattakaka volubilis	7.47
1375	Anethum graveolens	7.45
1376	Clausena lansium	7.43
1377	Litsea rubescens	7.43
1378	Celastrus flagellaris	7.42
1379	Ferula feruloides	7.42
1380	Ilex hainanensis	7.42
1381	Ipomoea alba	7.42
1382	Lilium pumilum	7.42
1383	Lindera megaphylla	7.41
1384	Lindera oldhami	7.41
1385	Antidesma bunius	7.4
1386	Bolbostemma paniculatum	7.4
1387	Gleditsia horrida	7.4
1388	Rubus parkeri	7.4
1389	Acacia farnesiana	7.39
1390	Belamcanda chinensis	7.39
1391	Delphinium anthriscifolium	7.39
1392	Rubia akane	7.39
1393	Cleome viscosa	7.38
1394	Dregea sinensis	7.38
1395	Dregea sinensis var. corrugata	7.38
1396	Endarachne binghamiae	7.38
1397	Ferula sinkiangensis	7.38
1398	Lotus corniculatus	7.38
1399	Tupidanthus calyptratus	7.38
1400	Pseudostellaria heterophylla	7.37
1401	Rubus pinfaensis	7.37
1402	Akebia trifoliata var. australis	7.36
1403	Astilbe rivularis	7.36
1404	Opuntia ficus-indica	7.36
1405	Atalantia buxifolia	7.35
1406	Aristolochia kaempferi	7.33
1407	Coriolus versicolor	7.33
1408	Ipomoea cairica	7.33
1409	Ipomoea palmata	7.33
1410	Chimonanthus praecox	7.32
1411	Ferula ferulaeoides	7.32
1412	Macrocystis pyrifera	7.32
1413	Magnolia denudata	7.32
1414	Rehmannia glutinosa f. huechingensis	7.32
1415	Abrus pulchellus	7.31
1416	Hemerocallis minor	7.31
1417	Rhus verniciflua	7.31
1418	Anemone flaccida	7.3
1419	Crataegus cuneata	7.3
1420	Ustilago nuda	7.3
1421	Didymocarpus hedyotideus	7.29
1422	Chlorella pyrenoidosa	7.28
1423	Eleutherococcus senticosus	7.28
1424	Erythrina arborescens	7.28
1425	Lophura armata	7.28
1426	Rhododendron molle	7.28
1427	Salvia coccinea	7.28
1428	Allium victorialis	7.26
1429	Schefflera octophylla	7.26
1430	Aralia decaisneana	7.25
1431	Aster alpinus	7.25
1432	Lysimachia clethroides	7.25
1433	Rubus parvifolius	7.25
1434	Rumex japonicus	7.25
1435	Salvia plebeia	7.25
1436	Sedum lineare	7.25
1437	Sedum obtuso-lineare	7.25
1438	Youngia japonica	7.25
1439	Clausena excavata	7.24
1440	Echinochloa crusgalli	7.24
1441	Clausena lenis	7.23
1442	Lindera strychnifolia	7.22
1443	Mussaenda pubescens	7.22
1444	Achillea wilsoniana	7.21
1445	Androsace umbellata	7.21
1446	Anisomeles indica	7.21
1447	Aster indicus	7.21
1448	Codonopsis tangshen	7.21
1449	Damnacanthus indicus	7.21
1450	Litchi chinensis	7.21
1451	Lobaria isidiosa	7.21
1452	Lobaria kurokawae	7.21
1453	Lysimachia davurica	7.21
1454	Phellinus torulosus	7.21
1455	Rabdosia longituba	7.21
1456	Sorbus tianschanica	7.21
1457	Acronychia pedunculata	7.2
1458	Bladhia japonica	7.2
1459	Fissistigma bracteolatum	7.2
1460	Gomphrena globosa	7.2
1461	Panax quinquefolius	7.2
1462	Paris polyphylla var. chinensis	7.2
1463	Tithonia diversifolia	7.2
1464	Ardisia arborescens	7.19
1465	Artemisia eriopoda	7.19
1466	Convolvulus arvensis	7.19
1467	Desmos cochinchinensis	7.19
1468	Ilex chinensis	7.19
1469	Kalanchoe pinnata	7.19
1470	Lactuca tatarica	7.19
1471	Diploclisia glaucescens	7.18
1472	Eupatorium japonicum	7.18
1473	Lycium barbarum	7.18
1474	Rumex hastatus	7.18
1475	Cladonia gracilis	7.17
1476	Curcuma aeruginosa	7.17
1477	Cynanchum paniculatum	7.17
1478	Glochidion sphaerogynum	7.17
1479	Gymnema yunnanense	7.17
1480	Phaseolus angularis	7.17
1481	Phytolacca esculenta	7.17
1482	Senecio dianthus	7.17
1483	Senecio nemorensis	7.17
1484	Viburnum betulifolium	7.17
1485	Erigeron annuus	7.16
1486	Incarvillea mairei	7.16
1487	Aralia cordata	7.15
1488	Cassia nomame	7.15
1489	Cheiranthus cheiri	7.15
1490	Chrysanthemum cinerariifolium	7.15
1491	Curculigo orchioides	7.15
1492	Curcuma longa	7.15
1493	Cynanchum bungei	7.15
1494	Dahlia variabilis	7.15
1495	Parabarium huaitingii	7.15
1496	Paris verticillata	7.15
1497	Apocynum venetum	7.14
1498	Caragana rosea	7.14
1499	Caulophyllum robustum	7.14
1500	Cerastium arvense	7.14
1501	Ilex pedunculosa	7.14
1502	Melastoma candidum	7.14
1503	Sisymbrium sophia	7.14
1504	Smilax glauco-china	7.14
1505	Solanum americanum	7.14
1506	Solanum indicum	7.14
1507	Acacia pennata	7.13
1508	Ammannia baccifera	7.13
1509	Bombax ceiba	7.13
1510	Caragana microphylla	7.13
1511	Conocephalum supradecompositum	7.13
1512	Crotalaria pallida	7.13
1513	Dendrobium loddigesii	7.13
1514	Dischidia esquirolii	7.13
1515	Herpetospermum caudigerum	7.13
1516	Hypoestes purpurea	7.13
1517	Lamium amplexicaule	7.13
1518	Laurus nobilis	7.13
1519	Ligularia nelumbifolia	7.13
1520	Liriodendron tulipifera	7.13
1521	Litsea glutinosa	7.13
1522	Lysimachia heterogenea	7.13
1523	Lysimachia patungensis	7.13
1524	Mentha spicata	7.13
1525	Mimosa pudica	7.13
1526	Oenanthe javanica	7.13
1527	Piper kadsura	7.13
1528	Pithecellobium clypearia	7.13
1529	Pittosporum illicioides	7.13
1530	Polygala caudata	7.13
1531	Polygonum flaccidum	7.13
1532	Rabdosia lophanthoides	7.13
1533	Ranunculus sceleratus	7.13
1534	Spilanthes paniculata	7.13
1535	Strobilanthes cusia	7.13
1536	Styrax obassia	7.13
1537	Tagetes patula	7.13
1538	Toona sinensis	7.13
1539	Torreya grandis	7.13
1540	Colocasia esculenta	7.12
1541	Oxytropis myriophylla	7.12
1542	Aristolochia manshuriensis	7.11
1543	Artocarpus hypargyreus	7.11
1544	Bauhinia variegata	7.11
1545	Clematis montana	7.11
1546	Dendrobium fimbriatum	7.11
1547	Dicranopteris linearis	7.11
1548	Gomphocarpus fruticosus	7.11
1549	Indigofera suffruticosa	7.11
1550	Kalopanax septemlobus	7.11
1551	Knoxia corymbosa	7.11
1552	Koelreuteria paniculata	7.11
1553	Leontice robustum	7.11
1554	Papaver rhoeas	7.11
1555	Pinus taiwanensis	7.11
1556	Piper longum	7.11
1557	Rumex dentatus	7.11
1558	Sapindus mukorossi	7.11
1559	Sedum aizoon	7.11
1560	Sonneratia alba	7.11
1561	Dictamnus angustifolius	7.1
1562	Euphorbia thymifolia	7.1
1563	Garcinia oligantha	7.1
1564	Hericium erinaceus	7.1
1565	Hydnum erinaceus	7.1
1566	Juncus bufonius	7.1
1567	Leucas aspera	7.1
1568	Mappianthus iodoides	7.1
1569	Saussurea involucrata	7.1
1570	Vitex cannabifolia	7.1
1571	Adenostemma lavenia	7.09
1572	Alisma plantago-aquatica var. orientale	7.09
1573	Annona reticulata	7.09
1574	Anredera cordifolia	7.09
1575	Cayratia japonica	7.09
1576	Crataegus pinnatifida var. major	7.09
1577	Crotalaria sessiliflora	7.09
1578	Lentinus lepideus	7.09
1579	Rabdosia adenantha	7.09
1580	Rabdosia rubescens	7.09
1581	Citrus limonia	7.08
1582	Pulsatilla dahurica	7.08
1583	Bulbophyllum odoratissimum	7.07
1584	Fortunella margarita	7.07
1585	Gracilaria verrucosa	7.07
1586	Lindera aggregata	7.07
1587	Paeonia albiflora	7.07
1588	Sophora flavescens	7.07
1589	Abacopteris penangiana	7.06
1590	Aconitum kongboense	7.06
1591	Anaphalis lactea	7.06
1592	Angelica glauca	7.06
1593	Aralia japonica	7.06
1594	Artemisia hedinii	7.06
1595	Cacalia hastata	7.06
1596	Camellia oleifera	7.06
1597	Canavalia ensiformis	7.06
1598	Clerodendrum indicum	7.06
1599	Coriaria nepalensis	7.06
1600	Gentiana barbata	7.06
1601	Glossogyne tenuifolia	7.06
1602	Hypericum patulum	7.06
1603	Korthalsella japonica	7.06
1604	Mosla chinensis	7.06
1605	Phlegmariurus fordii	7.06
1606	Prunus mume	7.06
1607	Rubus niveus	7.06
1608	Solanum spirale	7.06
1609	Solidago virgaurea	7.06
1610	Spirulina platensis	7.06
1611	Vernonia cumingiana	7.06
1612	Vitis labrusca	7.06
1613	Androsace septentrionalis	7.05
1614	Microcos paniculata	7.05
1615	Nauclea officinalis	7.05
1616	Sparganium stoloniferum	7.05
1617	Anaphalis sinica	7.04
1618	Aristolochia tuberosa	7.04
1619	Carissa spinarum	7.04
1620	Cleistocalyx operculatus	7.04
1621	Cynomorium songaricum	7.04
1622	Hedyotis diffusa	7.04
1623	Juglans mandshurica	7.04
1624	Lagochilus leiacanthus	7.04
1625	Limnophila rugosa	7.04
1626	Nardostachys chinensis	7.04
1627	Periploca forrestii	7.04
1628	Picrorhiza kurroa	7.04
1629	Saussurea cordifolia	7.04
1630	Senecio scandens	7.04
1631	Stachys chinensis	7.04
1632	Uncaria sinensis	7.04
1633	Vaccinium vitis-idaea	7.04
1634	Viola yedoensis	7.04
1635	Aconitum naviculare	7.03
1636	Ampelopsis japonica	7.03
1637	Asparagus lucidus	7.03
1638	Combretum yunnanensis	7.03
1639	Delphinium yunnanense	7.03
1640	Euchresta strigillosa	7.03
1641	Indigofera tinctoria	7.03
1642	Paullinia japonica	7.03
1643	Polemonium coeruleum	7.03
1644	Pteroxygonum giraldii	7.03
1645	Sarcopyramis bodinieri	7.03
1646	Stellaria yunnanensis	7.03
1647	Thalictrum simplex var. brevipes	7.03
1648	Arisaema decipiens	7.02
1649	Artabotrys hexapetalus	7.02
1650	Corydalis saxicola	7.02
1651	Crotalaria juncea	7.02
1652	Desmotrichum fimbriatum	7.02
1653	Hypecoum leptocarpum	7.02
1654	Michelia champaca	7.02
1655	Rubus coreanus	7.02
1656	Sargentodoxa cuneata	7.02
1657	Thalictrum delavayi	7.02
1658	Aconitum barbatum var. puberulum	7.01
1659	Tylophora atrofolliculata	7.01
1660	Citrus aurantium var. amara	7
1661	Drymaria cordata	7
1662	Ferula fukanensis	7
1663	Jasminum lanceolarium	7
1664	Limonium sinense	7
1665	Polygonum aviculare	7
1666	Pyrrosia sheareri	7
1667	Schisandra propinqua var. intermedia	7
1668	Senecio flammeus	7
1669	Uraria picta	7
